# Supplementary material for: Evolution recovers the fitness of Acinetobacter baylyi strains with large deletions through mutations in deletion-specific targets and global post-transcriptional regulators
Source: PLoS Genet. 2024 Sep 16;20(9):e1011306. doi: 10.1371/journal.pgen.1011306 (PMC11426457; doi:10.1371/journal.pgen.1011306)
Supplement: S2 Table — (CSV) [file pgen.1011306.s002.csv]

reference_strain	test_strain_progenitor	category	isolate	medium	replicate	transfer_dilution	num_transfers	competitor1_initial_count	competitor2_initial_count	initial_volume	competitor1_final_count	competitor2_final_count	final_volume	category_abbreviation	category_isolate	category_isolate_ancestors_grouped	category_medium	progenitor_category_isolate_medium	progenitor_category_medium	test_strain	test_strain_progenitor_medium	competitor1_final_to_initial_odds	competitor2_final_to_initial_odds	competitor_1_mathusian_parameter	competitor_2_mathusian_parameter	relative_fitness	normalized_relative_fitness
ISx-GFP	ADP1-ISx	Ancestor	1	LB	1	1000	1	144	102	100	133	213	100	A	A1	A	A-LB	ADP1-ISx-A1-LB	ADP1-ISx-Ancestor-LB	ADP1-ISx-A1	ADP1-ISx-LB	0.9238754325259516	2.0829268292682928	6.828577249269954	7.641529313072353	1.1190514559807188	1.0646099655376136
ISx-GFP	ADP1-ISx	Ancestor	1	LB	2	1000	1	137	135	100	121	224	100	A	A1	A	A-LB	ADP1-ISx-A1-LB	ADP1-ISx-Ancestor-LB	ADP1-ISx-A1	ADP1-ISx-LB	0.8836363636363637	1.6568265682656826	6.784045624656114	7.412659346	1.0926605975207369	1.0395030137835797
ISx-GFP	ADP1-ISx	Ancestor	1	LB	3	1000	1	169	157	100	207	198	100	A	A1	A	A-LB	ADP1-ISx-A1-LB	ADP1-ISx-Ancestor-LB	ADP1-ISx-A1	ADP1-ISx-LB	1.224188790560472	1.2603174603174603	7.110033691832385	7.1391189208436945	1.0040907301247701	0.9552420417146457
ISx-GFP	ADP1-ISx	Ancestor	1	LB	4	1000	1	145	144	100	120	154	100	A	A1	A	A-LB	ADP1-ISx-A1-LB	ADP1-ISx-Ancestor-LB	ADP1-ISx-A1	ADP1-ISx-LB	0.8281786941580757	1.069204152249135	6.719228945	6.974669868	1.0380164040465951	0.9875172426017234
ISx-GFP	ADP1-ISx	Ancestor	1	LB	5	1000	1	186	129	100	124	166	100	A	A1	A	A-LB	ADP1-ISx-A1-LB	ADP1-ISx-Ancestor-LB	ADP1-ISx-A1	ADP1-ISx-LB	0.6675603217158177	1.2857142857142858	6.503629755803029	7.159069707263043	1.1007806372856912	1.047228016247167
ISx-GFP	ADP1-ISx	Ancestor	1	LB	6	1000	1	119	130	100	154	157	100	A	A1	A	A-LB	ADP1-ISx-A1-LB	ADP1-ISx-Ancestor-LB	ADP1-ISx-A1	ADP1-ISx-LB	1.292887029288703	1.206896551724138	7.164633003948372	7.095807510485077	0.9903937168274544	0.9422113836725237
ISx-GFP	ADP1-ISx	Ancestor	2	LB	1	1000	1	88	111	100	140	208	100	A	A2	A	A-LB	ADP1-ISx-A2-LB	ADP1-ISx-Ancestor-LB	ADP1-ISx-A2	ADP1-ISx-LB	1.5875706214689265	1.8699551569506727	7.369960215742053	7.5336697293208195	1.0222130796892346	0.972482745
ISx-GFP	ADP1-ISx	Ancestor	2	LB	2	1000	1	148	138	100	211	207	100	A	A2	A	A-LB	ADP1-ISx-A2-LB	ADP1-ISx-Ancestor-LB	ADP1-ISx-A2	ADP1-ISx-LB	1.4242424242424243	1.4981949458483754	7.2613953192257155	7.312016293025497	1.0069712461000098	0.9579824215217948
ISx-GFP	ADP1-ISx	Ancestor	2	LB	3	1000	1	167	162	100	200	240	100	A	A2	A	A-LB	ADP1-ISx-A2-LB	ADP1-ISx-Ancestor-LB	ADP1-ISx-A2	ADP1-ISx-LB	1.1970149253731344	1.48	7.087586174	7.299797366758161	1.0299412503877712	0.979834943
ISx-GFP	ADP1-ISx	Ancestor	2	LB	4	1000	1	205	164	100	145	261	100	A	A2	A	A-LB	ADP1-ISx-A2-LB	ADP1-ISx-Ancestor-LB	ADP1-ISx-A2	ADP1-ISx-LB	0.708029197	1.5896656534954408	6.562485331657395	7.371278992281688	1.1232450237599279	1.0685995176042706
ISx-GFP	ADP1-ISx	Ancestor	2	LB	5	1000	1	134	148	100	212	236	100	A	A2	A	A-LB	ADP1-ISx-A2-LB	ADP1-ISx-Ancestor-LB	ADP1-ISx-A2	ADP1-ISx-LB	1.579925650557621	1.5925925925925926	7.365133068304715	7.3731185286713705	1.0010842248595644	0.9523818019556309
ISx-GFP	ADP1-ISx	Ancestor	2	LB	6	1000	1	180	130	100	148	228	100	A	A2	A	A-LB	ADP1-ISx-A2-LB	ADP1-ISx-Ancestor-LB	ADP1-ISx-A2	ADP1-ISx-LB	0.8227146814404432	1.7509578544061302	6.712609459451955	7.467918262553648	1.1125208918624263	1.0583971112459194
ISx-GFP	ADP1-ISx	Evolved	1	LB	1	1000	1	122	19	100	194	61	100	E	E1	E1	E-LB	ADP1-ISx-E1-LB	ADP1-ISx-Evolved-LB	ADP1-ISx-E1	ADP1-ISx-LB	1.5877551020408163	3.1538461538461537	7.370076412055856	8.056377988224908	1.0931200082330774	1.0399400743137444
ISx-GFP	ADP1-ISx	Evolved	1	LB	2	1000	1	121	14	100	157	72	100	E	E1	E1	E-LB	ADP1-ISx-E1-LB	ADP1-ISx-Evolved-LB	ADP1-ISx-E1	ADP1-ISx-LB	1.2962962962962963	5	7.167266474467222	8.517193191416238	1.188346104021389	1.130533451422243
ISx-GFP	ADP1-ISx	Evolved	1	LB	3	1000	1	140	88	100	134	70	100	E	E1	E1	E-LB	ADP1-ISx-E1-LB	ADP1-ISx-Evolved-LB	ADP1-ISx-E1	ADP1-ISx-LB	0.9572953736654805	0.7966101694915254	6.8641119892502305	6.680365436786476	0.9732308341193272	0.9258834696425005
ISx-GFP	ADP1-ISx	Evolved	1	LB	4	1000	1	119	51	100	101	58	100	E	E1	E1	E-LB	ADP1-ISx-E1-LB	ADP1-ISx-Evolved-LB	ADP1-ISx-E1	ADP1-ISx-LB	0.8493723849372385	1.1359223300970873	6.744497706092414	7.035200225550257	1.0431021748580693	0.99235559231245285
ISx-GFP	ADP1-ISx	Evolved	1	LB	5	1000	1	136	94	100	154	38	100	E	E1	E1	E-LB	ADP1-ISx-E1-LB	ADP1-ISx-Evolved-LB	ADP1-ISx-E1	ADP1-ISx-LB	1.1318681318681318	0.4074074074074074	7.031624760694923	6.009813685776178	0.8546835035011509	0.8131034282159092
ISx-GFP	ADP1-ISx	Evolved	1	LB	6	1000	1	126	44	100	150	69	100	E	E1	E1	E-LB	ADP1-ISx-E1-LB	ADP1-ISx-Evolved-LB	ADP1-ISx-E1	ADP1-ISx-LB	1.1897233201581028	1.5617977528089888	7.081476055003493	7.353592842380689	1.0384265632282876	0.9879074476722345
ISx-GFP	ADP1-ISx	Evolved	2	LB	1	1000	1	137	97	100	90	32	100	E	E2	E2	E-LB	ADP1-ISx-E2-LB	ADP1-ISx-Evolved-LB	ADP1-ISx-E2	ADP1-ISx-LB	0.6581818181818182	0.3333333333333333	6.489481212581391	5.809142990314028	0.8951629259749813	0.8516135399132122
ISx-GFP	ADP1-ISx	Evolved	2	LB	2	1000	1	134	114	100	69	76	100	E	E2	E2	E-LB	ADP1-ISx-E2-LB	ADP1-ISx-Evolved-LB	ADP1-ISx-E2	ADP1-ISx-LB	0.516728625	0.6681222707423581	6.247517832510989	6.504471196820333	1.0411288724895196	0.9904782904642229
ISx-GFP	ADP1-ISx	Evolved	2	LB	3	1000	1	133	103	100	56	52	100	E	E2	E2	E-LB	ADP1-ISx-E2-LB	ADP1-ISx-Evolved-LB	ADP1-ISx-E2	ADP1-ISx-LB	0.4232209737827715	0.5072463768115942	6.047894439294228	6.228996835874291	1.0299447019781645	0.9798382262213989
ISx-GFP	ADP1-ISx	Evolved	2	LB	4	1000	1	112	92	100	60	68	100	E	E2	E2	E-LB	ADP1-ISx-E2-LB	ADP1-ISx-Evolved-LB	ADP1-ISx-E2	ADP1-ISx-LB	0.5377777777777778	0.7405405405405405	6.287445422374458	6.6073803797319375	1.0508847291491328	0.9997595278610131
ISx-GFP	ADP1-ISx	Evolved	2	LB	5	1000	1	144	96	100	60	55	100	E	E2	E2	E-LB	ADP1-ISx-E2-LB	ADP1-ISx-Evolved-LB	ADP1-ISx-E2	ADP1-ISx-LB	0.4186851211072664	0.5751295336787565	6.037119136466446	6.354595291389586	1.0525873595910118	1.0013793258840302
ISx-GFP	ADP1-ISx	Evolved	2	LB	6	1000	1	128	123	100	53	46	100	E	E2	E2	E-LB	ADP1-ISx-E2-LB	ADP1-ISx-Evolved-LB	ADP1-ISx-E2	ADP1-ISx-LB	0.4163424124513619	0.3765182186234818	6.031508028548823	5.930966435507416	0.9833306044582024	0.9354918894295823
ISx-GFP	ADP1-ISx	Evolved	3	LB	1	1000	1	125	106	100	77	66	100	E	E3	E3	E-LB	ADP1-ISx-E3-LB	ADP1-ISx-Evolved-LB	ADP1-ISx-E3	ADP1-ISx-LB	0.6175298804780877	0.6244131455399061	6.425727457	6.436812241494466	1.0017250630063974	0.9529914635344341
ISx-GFP	ADP1-ISx	Evolved	3	LB	2	1000	1	139	77	100	58	46	100	E	E3	E3	E-LB	ADP1-ISx-E3-LB	ADP1-ISx-Evolved-LB	ADP1-ISx-E3	ADP1-ISx-LB	0.41935483870967744	0.6	6.038717431958528	6.396929655216146	1.059319255668739	1.0077837174006214
ISx-GFP	ADP1-ISx	Evolved	3	LB	3	1000	1	135	147	100	89	76	100	E	E3	E3	E-LB	ADP1-ISx-E3-LB	ADP1-ISx-Evolved-LB	ADP1-ISx-E3	ADP1-ISx-LB	0.6605166051660517	0.5186440677966102	6.493022263943192	6.251217844034753	0.9627593422478746	0.915921412
ISx-GFP	ADP1-ISx	Evolved	3	LB	4	1000	1	118	98	100	55	88	100	E	E3	E3	E-LB	ADP1-ISx-E3-LB	ADP1-ISx-Evolved-LB	ADP1-ISx-E3	ADP1-ISx-LB	0.46835443037974683	0.8984771573604061	6.149225339	6.800701282817978	1.1059443926229091	1.0521405565617519
ISx-GFP	ADP1-ISx	Evolved	3	LB	5	1000	1	151	90	100	90	75	100	E	E3	E3	E-LB	ADP1-ISx-E3-LB	ADP1-ISx-Evolved-LB	ADP1-ISx-E3	ADP1-ISx-LB	0.5973597359735974	0.8342541436464088	6.392519504738594	6.726538084531236	1.0522514760486914	1.0010597829671222
ISx-GFP	ADP1-ISx	Evolved	3	LB	6	1000	1	110	133	100	31	66	100	E	E3	E3	E-LB	ADP1-ISx-E3-LB	ADP1-ISx-Evolved-LB	ADP1-ISx-E3	ADP1-ISx-LB	0.2850678733031674	0.49812734082397003	5.652727303855917	6.210855748803641	1.0987361347799327	1.0452829781253143
ISx-GFP	ADP1-ISx	Evolved	4	LB	1	1000	1	155	25	100	143	36	100	E	E4	E4	E-LB	ADP1-ISx-E4-LB	ADP1-ISx-Evolved-LB	ADP1-ISx-E4	ADP1-ISx-LB	0.9228295819935691	1.4313725490196079	6.827444582562524	7.2663890874062025	1.0642911853088861	1.0125137642760922
ISx-GFP	ADP1-ISx	Evolved	4	LB	2	1000	1	141	109	100	53	52	100	E	E4	E4	E-LB	ADP1-ISx-E4-LB	ADP1-ISx-Evolved-LB	ADP1-ISx-E4	ADP1-ISx-LB	0.37809187279151946	0.4794520547945205	5.935137215800806	6.172643899	1.040017050134924	0.9894205579066323
ISx-GFP	ADP1-ISx	Evolved	4	LB	3	1000	1	131	73	100	67	76	100	E	E4	E4	E-LB	ADP1-ISx-E4-LB	ADP1-ISx-Evolved-LB	ADP1-ISx-E4	ADP1-ISx-LB	0.5133079847908745	1.0408163265306123	6.240876025242802	6.947760613595836	1.1132668852087209	1.0591068122578302
ISx-GFP	ADP1-ISx	Evolved	4	LB	4	1000	1	119	43	100	81	39	100	E	E4	E4	E-LB	ADP1-ISx-E4-LB	ADP1-ISx-Evolved-LB	ADP1-ISx-E4	ADP1-ISx-LB	0.6820083682008368	0.9080459770114943	6.525041927857389	6.811295012794575	1.0438699226920036	0.9930859894632345
ISx-GFP	ADP1-ISx	Evolved	4	LB	5	1000	1	99	34	100	86	59	100	E	E4	E4	E-LB	ADP1-ISx-E4-LB	ADP1-ISx-Evolved-LB	ADP1-ISx-E4	ADP1-ISx-LB	0.8693467336683417	1.7246376811594204	6.767742048755424	7.452772267496407	1.1012199066994521	1.0476459153463964
ISx-GFP	ADP1-ISx	Evolved	4	LB	6	1000	1	133	20	100	99	110	100	E	E4	E4	E-LB	ADP1-ISx-E4-LB	ADP1-ISx-Evolved-LB	ADP1-ISx-E4	ADP1-ISx-LB	0.7453183520599251	5.390243902439025	6.613811445	8.592345913795581	1.2991519315074074	1.2359486113336111
ISx-GFP	ADP1-ISx	Evolved	5	LB	1	1000	1	100	42	100	114	48	100	E	E5	E5	E-LB	ADP1-ISx-E5-LB	ADP1-ISx-Evolved-LB	ADP1-ISx-E5	ADP1-ISx-LB	1.1393034825870647	1.1411764705882352	7.038172374477301	7.039815000995203	1.0002333882193422	0.951572358
ISx-GFP	ADP1-ISx	Evolved	5	LB	2	1000	1	132	49	100	96	54	100	E	E5	E5	E-LB	ADP1-ISx-E5-LB	ADP1-ISx-Evolved-LB	ADP1-ISx-E5	ADP1-ISx-LB	0.7283018867924528	1.101010101010101	6.590715642	7.0039833110766905	1.062704521273611	1.0110042909316035
ISx-GFP	ADP1-ISx	Evolved	5	LB	3	1000	1	153	42	100	108	78	100	E	E5	E5	E-LB	ADP1-ISx-E5-LB	ADP1-ISx-Evolved-LB	ADP1-ISx-E5	ADP1-ISx-LB	0.7068403908794788	1.8470588235294119	6.560804885	7.521349827840129	1.1464065704972093	1.0906342626036998
ISx-GFP	ADP1-ISx	Evolved	5	LB	4	1000	1	127	51	100	112	84	100	E	E5	E5	E-LB	ADP1-ISx-E5-LB	ADP1-ISx-Evolved-LB	ADP1-ISx-E5	ADP1-ISx-LB	0.8823529411764706	1.6407766990291262	6.782592136028131	7.402925005675574	1.0914595566424121	1.038360403154507
ISx-GFP	ADP1-ISx	Evolved	5	LB	5	1000	1	153	46	100	105	43	100	E	E5	E5	E-LB	ADP1-ISx-E5-LB	ADP1-ISx-Evolved-LB	ADP1-ISx-E5	ADP1-ISx-LB	0.6872964169381107	0.9354838709677419	6.532765664871007	6.841063904483465	1.0471926065357413	0.9962470258154672
ISx-GFP	ADP1-ISx	Evolved	5	LB	6	1000	1	111	30	100	99	33	100	E	E5	E5	E-LB	ADP1-ISx-E5-LB	ADP1-ISx-Evolved-LB	ADP1-ISx-E5	ADP1-ISx-LB	0.8923766816143498	1.098360655737705	6.793888332246511	7.001574034199792	1.030569490076474	0.9804326185813343
ISx-GFP	ADP1-ISx	Evolved	6	LB	1	1000	1	126	31	100	100	47	100	E	E6	E6	E-LB	ADP1-ISx-E6-LB	ADP1-ISx-Evolved-LB	ADP1-ISx-E6	ADP1-ISx-LB	0.7944664031620553	1.507936507936508	6.677670698313692	7.318497444191145	1.0959656105892255	1.0426472390380488
ISx-GFP	ADP1-ISx	Evolved	6	LB	2	1000	1	155	52	100	94	70	100	E	E6	E6	E-LB	ADP1-ISx-E6-LB	ADP1-ISx-Evolved-LB	ADP1-ISx-E6	ADP1-ISx-LB	0.6077170418006431	1.3428571428571427	6.4097093818625455	7.202554819202782	1.1236944438672585	1.0690270735691192
ISx-GFP	ADP1-ISx	Evolved	6	LB	3	1000	1	135	59	100	72	60	100	E	E6	E6	E-LB	ADP1-ISx-E6-LB	ADP1-ISx-Evolved-LB	ADP1-ISx-E6	ADP1-ISx-LB	0.5350553505535055	1.0168067226890756	6.282370200523011	6.9244223314673485	1.1021990284639525	1.0485774031545672
ISx-GFP	ADP1-ISx	Evolved	6	LB	4	1000	1	134	60	100	84	33	100	E	E6	E6	E-LB	ADP1-ISx-E6-LB	ADP1-ISx-Evolved-LB	ADP1-ISx-E6	ADP1-ISx-LB	0.6282527881040892	0.5537190082644629	6.442942614303371	6.316657352776362	0.9803994433775252	0.9327033283849516
ISx-GFP	ADP1-ISx	Evolved	6	LB	5	1000	1	141	37	100	99	63	100	E	E6	E6	E-LB	ADP1-ISx-E6-LB	ADP1-ISx-Evolved-LB	ADP1-ISx-E6	ADP1-ISx-LB	0.7031802120141343	1.6933333333333334	6.555613206063392	7.434454251904418	1.1340593195809923	1.078887701440542
ISx-GFP	ADP1-ISx	Evolved	6	LB	6	1000	1	143	54	100	184	55	100	E	E6	E6	E-LB	ADP1-ISx-E6-LB	ADP1-ISx-Evolved-LB	ADP1-ISx-E6	ADP1-ISx-LB	1.2857142857142858	1.018348623853211	7.159069707263043	6.925937598065327	0.9674354184648882	0.920369999
ISx-GFP	MGD4	Ancestor	1	LB	1	1000	1	115	229	100	127	90	100	A	A1	A	A-LB	MGD4-A1-LB	MGD4-Ancestor-LB	MGD4-A1	MGD4-LB	1.103896103896104	0.39433551198257083	7.006601113618769	5.977202100187418	0.8530815445693771	0.8115794040666767
ISx-GFP	MGD4	Ancestor	1	LB	2	1000	1	85	208	100	193	92	100	A	A1	A	A-LB	MGD4-A1-LB	MGD4-Ancestor-LB	MGD4-A1	MGD4-LB	2.263157894736842	0.44364508393285373	7.724516415509259	6.095024882261661	0.7890493791979118	0.7506623827759338
ISx-GFP	MGD4	Ancestor	1	LB	3	1000	1	78	205	100	197	103	100	A	A1	A	A-LB	MGD4-A1-LB	MGD4-Ancestor-LB	MGD4-A1	MGD4-LB	2.515923566878981	0.5036496350364964	7.830395238534951	6.221880857751271	0.7945806907845652	0.7559245978476116
ISx-GFP	MGD4	Ancestor	1	LB	4	1000	1	75	164	100	152	103	100	A	A1	A	A-LB	MGD4-A1-LB	MGD4-Ancestor-LB	MGD4-A1	MGD4-LB	2.019867549668874	0.6291793313069909	7.610787218774624	6.444416321482135	0.8467476669936016	0.8055536675809882
ISx-GFP	MGD4	Ancestor	1	LB	5	1000	1	83	195	100	151	96	100	A	A1	A	A-LB	MGD4-A1-LB	MGD4-Ancestor-LB	MGD4-A1	MGD4-LB	1.814371257	0.4936061381074169	7.503494272074751	6.201737907901657	0.8265133127351408	0.7863037080955265
ISx-GFP	MGD4	Ancestor	1	LB	6	1000	1	86	211	100	139	108	100	A	A1	A	A-LB	MGD4-A1-LB	MGD4-Ancestor-LB	MGD4-A1	MGD4-LB	1.6127167630057804	0.5130023640661938	7.385675466305724	6.240280453476318	0.8449166879786655	0.8038117651013719
ISx-GFP	MGD4	Ancestor	2	LB	1	1000	1	100	262	100	172	107	100	A	A2	A	A-LB	MGD4-A2-LB	MGD4-Ancestor-LB	MGD4-A2	MGD4-LB	1.7164179104477613	0.4095238095238095	7.447994787954421	6.014995044518176	0.8075992553386552	0.7683098134578559
ISx-GFP	MGD4	Ancestor	2	LB	2	1000	1	113	250	100	167	91	100	A	A2	A	A-LB	MGD4-A2-LB	MGD4-Ancestor-LB	MGD4-A2	MGD4-LB	1.475770925110132	0.3652694610778443	7.296935793325801	5.900635330738694	0.8086456422072065	0.7693052939445786
ISx-GFP	MGD4	Ancestor	2	LB	3	1000	1	97	272	100	156	107	100	A	A2	A	A-LB	MGD4-A2-LB	MGD4-Ancestor-LB	MGD4-A2	MGD4-LB	1.6051282051282052	0.3944954128440367	7.380958910958544	5.977607512446556	0.8098686884127718	0.7704688393488573
ISx-GFP	MGD4	Ancestor	2	LB	4	1000	1	52	100	100	158	100	100	A	A2	A	A-LB	MGD4-A2-LB	MGD4-Ancestor-LB	MGD4-A2	MGD4-LB	3.019047619047619	1	8.012696702701895	6.907755278982137	0.8621011795757638	0.8201602367549251
ISx-GFP	MGD4	Ancestor	2	LB	5	1000	1	99	231	100	155	103	100	A	A2	A	A-LB	MGD4-A2-LB	MGD4-Ancestor-LB	MGD4-A2	MGD4-LB	1.5628140703517588	0.4470842332613391	7.3542433664368785	6.102747018161272	0.829826634	0.7894558373260883
ISx-GFP	MGD4	Ancestor	2	LB	6	1000	1	90	197	100	186	104	100	A	A2	A	A-LB	MGD4-A2-LB	MGD4-Ancestor-LB	MGD4-A2	MGD4-LB	2.0607734806629834	0.529113924	7.630836667360127	6.271203766045827	0.8218238758627942	0.7818424108063108
ISx-GFP	MGD4	Evolved	1	LB	1	1000	1	105	89	100	58	18	100	E	E1	E1	E-LB	MGD4-E1-LB	MGD4-Evolved-LB	MGD4-E1	MGD4-LB	0.5545023696682464	0.20670391061452514	6.3180710803038265	5.331287385785607	0.8438156706412415	0.8027643119003713
ISx-GFP	MGD4	Evolved	1	LB	2	1000	1	84	76	100	53	31	100	E	E1	E1	E-LB	MGD4-E1-LB	MGD4-Evolved-LB	MGD4-E1	MGD4-LB	0.6331360946745562	0.4117647058823529	6.450685399	6.020452083981234	0.9333042478496346	0.8878992988472798
ISx-GFP	MGD4	Evolved	1	LB	3	1000	1	95	87	100	30	27	100	E	E1	E1	E-LB	MGD4-E1-LB	MGD4-Evolved-LB	MGD4-E1	MGD4-LB	0.3193717277486911	0.3142857142857143	5.766355715108818	5.7503024902910935	0.9972160536722244	0.9487018160421695
ISx-GFP	MGD4	Evolved	1	LB	4	1000	1	118	85	100	58	26	100	E	E1	E1	E-LB	MGD4-E1-LB	MGD4-Evolved-LB	MGD4-E1	MGD4-LB	0.4936708860759494	0.30994152046783624	6.201869072644762	5.736383636031599	0.9249443303041774	0.8799460885794226
ISx-GFP	MGD4	Evolved	1	LB	5	1000	1	98	75	100	55	32	100	E	E1	E1	E-LB	MGD4-E1-LB	MGD4-Evolved-LB	MGD4-E1	MGD4-LB	0.5634517766497462	0.4304635761589404	6.334081751556483	6.064862712	0.9574967532701204	0.9109148467242987
ISx-GFP	MGD4	Evolved	1	LB	6	1000	1	81	86	100	55	52	100	E	E1	E1	E-LB	MGD4-E1-LB	MGD4-Evolved-LB	MGD4-E1	MGD4-LB	0.6809815950920245	0.6069364161849711	6.523535279487708	6.4084240346418815	0.9823544688709238	0.9345632425220797
ISx-GFP	MGD4	Evolved	2	LB	1	1000	1	91	301	100	104	177	100	E	E2	E2	E-LB	MGD4-E2-LB	MGD4-Evolved-LB	MGD4-E2	MGD4-LB	1.1420765027322404	0.5887230514096186	7.040603378105527	6.377955871730367	0.9058820003359621	0.8618111347825544
ISx-GFP	MGD4	Evolved	2	LB	2	1000	1	117	338	100	123	172	100	E	E2	E2	E-LB	MGD4-E2-LB	MGD4-Evolved-LB	MGD4-E2	MGD4-LB	1.0510638297872341	0.5096011816838996	6.957558101465955	6.233628423101222	0.8959506097100071	0.8523629030899622
ISx-GFP	MGD4	Evolved	2	LB	3	1000	1	95	239	100	112	158	100	E	E2	E2	E-LB	MGD4-E2-LB	MGD4-Evolved-LB	MGD4-E2	MGD4-LB	1.1780104712041886	0.6617954070981211	7.071582253139927	6.494956455448502	0.9184587300196655	0.8737760106455765
ISx-GFP	MGD4	Evolved	2	LB	4	1000	1	75	245	100	113	160	100	E	E2	E2	E-LB	MGD4-E2-LB	MGD4-Evolved-LB	MGD4-E2	MGD4-LB	1.5033112582781456	0.6537678207739308	7.3154254596486155	6.482752274317632	0.8861756995647141	0.8430635391533918
ISx-GFP	MGD4	Evolved	2	LB	5	1000	1	152	243	100	85	146	100	E	E2	E2	E-LB	MGD4-E2-LB	MGD4-Evolved-LB	MGD4-E2	MGD4-LB	0.5606557377049181	0.6016427104722792	6.329107058877385	6.399663764916615	1.0111479716463738	0.961955951
ISx-GFP	MGD4	Evolved	2	LB	6	1000	1	82	234	100	98	168	100	E	E2	E2	E-LB	MGD4-E2-LB	MGD4-Evolved-LB	MGD4-E2	MGD4-LB	1.1939393939393939	0.7185501066098081	7.085013533819545	6.577235440888219	0.9283306813025124	0.8831676946998276
ISx-GFP	MGD4	Evolved	3	LB	1	1000	1	96	61	100	53	53	100	E	E3	E3	E-LB	MGD4-E3-LB	MGD4-Evolved-LB	MGD4-E3	MGD4-LB	0.5544041450777202	0.8699186991869918	6.317893924539158	6.7683997580716255	1.0713063307034438	1.0191876251221033
ISx-GFP	MGD4	Evolved	3	LB	2	1000	1	93	84	100	41	51	100	E	E3	E3	E-LB	MGD4-E3-LB	MGD4-Evolved-LB	MGD4-E3	MGD4-LB	0.44385026737967914	0.6094674556213018	6.095487269924148	6.412585552288699	1.0520218102872845	1.0008412903705308
ISx-GFP	MGD4	Evolved	3	LB	3	1000	1	115	74	100	40	58	100	E	E3	E3	E-LB	MGD4-E3-LB	MGD4-Evolved-LB	MGD4-E3	MGD4-LB	0.35064935064935066	0.785234899	5.859786723132783	6.665982907834434	1.1375811480508355	1.0822381940973997
ISx-GFP	MGD4	Evolved	3	LB	4	1000	1	102	61	100	45	51	100	E	E3	E3	E-LB	MGD4-E3-LB	MGD4-Evolved-LB	MGD4-E3	MGD4-LB	0.44390243902439025	0.8373983739837398	6.095604806360579	6.730299911839356	1.1041234013098242	1.0504081558855305
ISx-GFP	MGD4	Evolved	3	LB	5	1000	1	138	81	100	27	36	100	E	E3	E3	E-LB	MGD4-E3-LB	MGD4-Evolved-LB	MGD4-E3	MGD4-LB	0.19855595667870035	0.44785276073619634	5.2910709580272695	6.104464519323765	1.1537294751381983	1.0976009103086046
ISx-GFP	MGD4	Evolved	3	LB	6	1000	1	85	66	100	50	58	100	E	E3	E3	E-LB	MGD4-E3-LB	MGD4-Evolved-LB	MGD4-E3	MGD4-LB	0.5906432748538012	0.8796992481203008	6.381212239320737	6.779580085558139	1.062428239540863	1.01074145
ISx-GFP	MGD4	Evolved	4	LB	1	1000	1	145	121	100	43	34	100	E	E4	E4	E-LB	MGD4-E4-LB	MGD4-Evolved-LB	MGD4-E4	MGD4-LB	0.29896907216494845	0.2839506172839506	5.700340130465229	5.648800340238848	0.9909584710654495	0.942748663
ISx-GFP	MGD4	Evolved	4	LB	2	1000	1	108	119	100	28	30	100	E	E4	E4	E-LB	MGD4-E4-LB	MGD4-Evolved-LB	MGD4-E4	MGD4-LB	0.2626728110599078	0.25523012552301255	5.570909193276227	5.542165591223937	0.9948404109535689	0.946441748
ISx-GFP	MGD4	Evolved	4	LB	3	1000	1	135	138	100	37	28	100	E	E4	E4	E-LB	MGD4-E4-LB	MGD4-Evolved-LB	MGD4-E4	MGD4-LB	0.2767527675276753	0.20577617328519857	5.623124571638747	5.3267890406293485	0.9473005573264337	0.9012146924068103
ISx-GFP	MGD4	Evolved	4	LB	4	1000	1	90	92	100	40	44	100	E	E4	E4	E-LB	MGD4-E4-LB	MGD4-Evolved-LB	MGD4-E4	MGD4-LB	0.44751381215469616	0.4810810810810811	6.103707402	6.176035823635952	1.0118499162032073	0.9626237459065459
ISx-GFP	MGD4	Evolved	4	LB	5	1000	1	131	117	100	40	48	100	E	E4	E4	E-LB	MGD4-E4-LB	MGD4-Evolved-LB	MGD4-E4	MGD4-LB	0.30798479087452474	0.4127659574468085	5.730050401476811	6.022880743341361	1.051104322186953	0.9999684377687537
ISx-GFP	MGD4	Evolved	4	LB	6	1000	1	125	120	100	43	34	100	E	E4	E4	E-LB	MGD4-E4-LB	MGD4-Evolved-LB	MGD4-E4	MGD4-LB	0.3466135458167331	0.2863070539419087	5.848210458504937	5.657064850088742	0.9673155386981301	0.9202559514253097
ISx-GFP	MGD4	Evolved	5	LB	1	1000	1	105	114	100	50	69	100	E	E5	E5	E-LB	MGD4-E5-LB	MGD4-Evolved-LB	MGD4-E5	MGD4-LB	0.4786729857819905	0.6069868995633187	6.171017662	6.408507208558589	1.038484664800153	0.9879627226214699
ISx-GFP	MGD4	Evolved	5	LB	2	1000	1	102	85	100	74	63	100	E	E5	E5	E-LB	MGD4-E5-LB	MGD4-Evolved-LB	MGD4-E5	MGD4-LB	0.7268292682926829	0.7426900584795322	6.5886916057891876	6.610278808938069	1.0032764021205536	0.9544673305037609
ISx-GFP	MGD4	Evolved	5	LB	3	1000	1	92	70	100	48	74	100	E	E5	E5	E-LB	MGD4-E5-LB	MGD4-Evolved-LB	MGD4-E5	MGD4-LB	0.5243243243243243	1.0567375886524824	6.262110432407195	6.962941694549428	1.1119161454763467	1.0578217855754128
ISx-GFP	MGD4	Evolved	5	LB	4	1000	1	117	106	100	44	58	100	E	E5	E5	E-LB	MGD4-E5-LB	MGD4-Evolved-LB	MGD4-E5	MGD4-LB	0.37872340425531914	0.5492957746478874	5.936806134570118	6.3086370480704685	1.0626314730634663	1.010934796493194
ISx-GFP	MGD4	Evolved	5	LB	5	1000	1	98	103	100	59	81	100	E	E5	E5	E-LB	MGD4-E5-LB	MGD4-Evolved-LB	MGD4-E5	MGD4-LB	0.6040609137055838	0.7874396135265701	6.403675043355678	6.668786687	1.0413999213534308	0.9907361528888017
ISx-GFP	MGD4	Evolved	5	LB	6	1000	1	96	74	100	70	52	100	E	E5	E5	E-LB	MGD4-E5-LB	MGD4-Evolved-LB	MGD4-E5	MGD4-LB	0.7305699481865285	0.7046979865771812	6.59382498	6.557769323194202	0.9945319056286617	0.9461482509305001
ISx-GFP	MGD4	Evolved	6	LB	1	1000	1	65	85	100	33	25	100	E	E6	E6	E-LB	MGD4-E6-LB	MGD4-Evolved-LB	MGD4-E6	MGD4-LB	0.5114503816793893	0.2982456140350877	6.237250575171951	5.697917355203803	0.9135302945635978	0.8690873419762343
ISx-GFP	MGD4	Evolved	6	LB	2	1000	1	109	125	100	37	38	100	E	E6	E6	E-LB	MGD4-E6-LB	MGD4-Evolved-LB	MGD4-E6	MGD4-LB	0.3424657534246575	0.30677290836653387	5.836171662701947	5.7261077617040375	0.9811410788854429	0.9334088835659096
ISx-GFP	MGD4	Evolved	6	LB	3	1000	1	111	117	100	35	26	100	E	E6	E6	E-LB	MGD4-E6-LB	MGD4-Evolved-LB	MGD4-E6	MGD4-LB	0.3183856502242152	0.225531915	5.763263384563333	5.418461678390099	0.9401724885423819	0.8944334018575848
ISx-GFP	MGD4	Evolved	6	LB	4	1000	1	106	158	100	41	52	100	E	E6	E6	E-LB	MGD4-E6-LB	MGD4-Evolved-LB	MGD4-E6	MGD4-LB	0.38967136150234744	0.3312302839116719	5.965303721	5.802813855	0.9727608394467796	0.9254363400583606
ISx-GFP	MGD4	Evolved	6	LB	5	1000	1	100	94	100	53	57	100	E	E6	E6	E-LB	MGD4-E6-LB	MGD4-Evolved-LB	MGD4-E6	MGD4-LB	0.5323383084577115	0.6084656084656085	6.277279205384968	6.410940392285744	1.0212928535640275	0.9716072874269547
ISx-GFP	MGD4	Evolved	6	LB	6	1000	1	96	112	100	39	18	100	E	E6	E6	E-LB	MGD4-E6-LB	MGD4-Evolved-LB	MGD4-E6	MGD4-LB	0.40932642487046633	0.16444444444444445	6.014512942544273	5.1025727894219415	0.8483767244606576	0.8071034719305491
ISx-GFP	MGD6	Ancestor	1	LB	1	1000	1	112	238	100	190	15	100	A	A1	A	A-LB	MGD6-A1-LB	MGD6-Ancestor-LB	MGD6-A1	MGD6-LB	1.6933333333333334	0.064989518	7.434454251904418	4.174225992578942	0.561470399	0.5341550458336541
ISx-GFP	MGD6	Ancestor	1	LB	2	1000	1	110	231	100	197	17	100	A	A1	A	A-LB	MGD6-A1-LB	MGD6-Ancestor-LB	MGD6-A1	MGD6-LB	1.7873303167420815	0.075593952	7.488478342365506	4.325376286385317	0.5776041658443243	0.5495039104837224
ISx-GFP	MGD6	Ancestor	1	LB	3	1000	1	127	279	100	223	12	100	A	A1	A	A-LB	MGD6-A1-LB	MGD6-Ancestor-LB	MGD6-A1	MGD6-LB	1.7529411764705882	0.044722719141323794	7.469050328437279	3.8004816306952387	0.5088306362357046	0.48407619078841446
ISx-GFP	MGD6	Ancestor	1	LB	4	1000	1	116	301	100	231	14	100	A	A1	A	A-LB	MGD6-A1-LB	MGD6-Ancestor-LB	MGD6-A1	MGD6-LB	1.9871244635193133	0.048092869	7.594443879502671	3.8731339122414257	0.5099957249924483	0.4851845983549621
ISx-GFP	MGD6	Ancestor	1	LB	5	1000	1	120	238	100	236	28	100	A	A1	A	A-LB	MGD6-A1-LB	MGD6-Ancestor-LB	MGD6-A1	MGD6-LB	1.962655601659751	0.11949685534591195	7.5820537339834155	4.7832900559283456	0.6308699758337545	0.6001783560904107
ISx-GFP	MGD6	Ancestor	1	LB	6	1000	1	100	202	100	223	9	100	A	A1	A	A-LB	MGD6-A1-LB	MGD6-Ancestor-LB	MGD6-A1	MGD6-LB	2.2238805970149254	0.04691358	7.707008966	3.8483071910420383	0.49932564088746784	0.4750336103815526
ISx-GFP	MGD6	Ancestor	2	LB	1	1000	1	66	216	100	204	8	100	A	A2	A	A-LB	MGD6-A2-LB	MGD6-Ancestor-LB	MGD6-A2	MGD6-LB	3.075187969924812	0.03926097	8.031121306803184	3.6702308950358633	0.45700105313149747	0.4347681000947283
ISx-GFP	MGD6	Ancestor	2	LB	2	1000	1	90	266	100	247	14	100	A	A2	A	A-LB	MGD6-A2-LB	MGD6-Ancestor-LB	MGD6-A2	MGD6-LB	2.734806629834254	0.054409005628517824	7.913816010285001	3.9965296848027667	0.5050066465544274	0.4804382369650732
ISx-GFP	MGD6	Ancestor	2	LB	3	1000	1	105	258	100	233	16	100	A	A2	A	A-LB	MGD6-A2-LB	MGD6-Ancestor-LB	MGD6-A2	MGD6-LB	2.213270142180095	0.063829787	7.702226403174968	4.156219965940188	0.5396128013358494	0.5133608135385974
ISx-GFP	MGD6	Ancestor	2	LB	4	1000	1	128	255	100	206	13	100	A	A2	A	A-LB	MGD6-A2-LB	MGD6-Ancestor-LB	MGD6-A2	MGD6-LB	1.6070038910505837	0.052837573	7.382126787	3.9672225547827615	0.5374091598837495	0.5112643785285368
ISx-GFP	MGD6	Ancestor	2	LB	5	1000	1	110	292	100	166	14	100	A	A2	A	A-LB	MGD6-A2-LB	MGD6-Ancestor-LB	MGD6-A2	MGD6-LB	1.506787330316742	0.04957265	7.317735067444828	3.9034392617367546	0.53342178	0.507470983
ISx-GFP	MGD6	Ancestor	2	LB	6	1000	1	101	228	100	225	14	100	A	A2	A	A-LB	MGD6-A2-LB	MGD6-Ancestor-LB	MGD6-A2	MGD6-LB	2.2216748768472905	0.06345733	7.706016639443028	4.150367718074406	0.538587952	0.5123858225632965
ISx-GFP	MGD6	Evolved	1	LB	1	1000	1	80	74	100	142	44	100	E	E1	E1	E-LB	MGD6-E1-LB	MGD6-Evolved-LB	MGD6-E1	MGD6-LB	1.7701863354037266	0.5973154362416108	7.4788400942663245	6.392445342768818	0.8547375344566607	0.8131548305829548
ISx-GFP	MGD6	Evolved	1	LB	2	1000	1	93	90	100	150	33	100	E	E1	E1	E-LB	MGD6-E1-LB	MGD6-Evolved-LB	MGD6-E1	MGD6-LB	1.6096256684491979	0.3701657458563536	7.383756926876426	5.913950867107277	0.8009406221893431	0.7619751206519704
ISx-GFP	MGD6	Evolved	1	LB	3	1000	1	110	93	100	141	36	100	E	E1	E1	E-LB	MGD6-E1-LB	MGD6-Evolved-LB	MGD6-E1	MGD6-LB	1.2805429864253393	0.39037433155080214	7.155039475107622	5.967106103275942	0.8339724922602454	0.7934000009556266
ISx-GFP	MGD6	Evolved	1	LB	4	1000	1	75	86	100	135	26	100	E	E1	E1	E-LB	MGD6-E1-LB	MGD6-Evolved-LB	MGD6-E1	MGD6-LB	1.794701986754967	0.3063583815028902	7.492594263046914	5.724755598	0.7640551986473734	0.7268841610039689
ISx-GFP	MGD6	Evolved	1	LB	5	1000	1	90	79	100	128	32	100	E	E1	E1	E-LB	MGD6-E1-LB	MGD6-Evolved-LB	MGD6-E1	MGD6-LB	1.419889502762431	0.4088050314465409	7.258334332611531	6.013238346657543	0.8284598188926349	0.7881555173596791
ISx-GFP	MGD6	Evolved	1	LB	6	1000	1	80	74	100	125	32	100	E	E1	E1	E-LB	MGD6-E1-LB	MGD6-Evolved-LB	MGD6-E1	MGD6-LB	1.5590062111801242	0.436241611	7.351803853129458	6.078196242932315	0.8267625693448005	0.7865408384519562
ISx-GFP	MGD6	Evolved	2	LB	1	1000	1	112	122	100	203	60	100	E	E2	E2	E-LB	MGD6-E2-LB	MGD6-Evolved-LB	MGD6-E2	MGD6-LB	1.808888888888889	0.49387755102040815	7.500468062220312	6.202287614034151	0.8269200751983644	0.7866906816968209
ISx-GFP	MGD6	Evolved	2	LB	2	1000	1	109	152	100	211	52	100	E	E2	E2	E-LB	MGD6-E2-LB	MGD6-Evolved-LB	MGD6-E2	MGD6-LB	1.9315068493150684	0.3442622950819672	7.566055728211914	5.841403852532249	0.7720540348058932	0.7344938563772705
ISx-GFP	MGD6	Evolved	2	LB	3	1000	1	111	123	100	216	63	100	E	E2	E2	E-LB	MGD6-E2-LB	MGD6-Evolved-LB	MGD6-E2	MGD6-LB	1.9417040358744395	0.5141700404858299	7.571321235524508	6.242554028812751	0.8244999564306947	0.7843883009223928
ISx-GFP	MGD6	Evolved	2	LB	4	1000	1	105	138	100	172	66	100	E	E2	E2	E-LB	MGD6-E2-LB	MGD6-Evolved-LB	MGD6-E2	MGD6-LB	1.6350710900473933	0.48014440433212996	7.399441563	6.174086901016552	0.8343990352292643	0.7938057927475236
ISx-GFP	MGD6	Evolved	2	LB	5	1000	1	97	130	100	180	50	100	E	E2	E2	E-LB	MGD6-E2-LB	MGD6-Evolved-LB	MGD6-E2	MGD6-LB	1.8512820512820514	0.38697318007662834	7.523633678751271	5.958355388500703	0.7919518204785372	0.7534236212294716
ISx-GFP	MGD6	Evolved	2	LB	6	1000	1	97	124	100	205	56	100	E	E2	E2	E-LB	MGD6-E2-LB	MGD6-Evolved-LB	MGD6-E2	MGD6-LB	2.1076923076923078	0.4538152610441767	7.653348934914625	6.117690201	0.799348135	0.7604601078956592
ISx-GFP	MGD6	Evolved	3	LB	1	1000	1	113	203	100	203	12	100	E	E3	E3	E-LB	MGD6-E3-LB	MGD6-Evolved-LB	MGD6-E3	MGD6-LB	1.7929515418502202	0.061425061	7.491618446943329	4.117817918407743	0.5496566526406403	0.5229160347344695
ISx-GFP	MGD6	Evolved	3	LB	2	1000	1	97	261	100	233	10	100	E	E3	E3	E-LB	MGD6-E3-LB	MGD6-Evolved-LB	MGD6-E3	MGD6-LB	2.394871794871795	0.040152963671128104	7.7810849780872875	3.692696252640637	0.4745734384137724	0.45148559453146203
ISx-GFP	MGD6	Evolved	3	LB	3	1000	1	98	239	100	218	8	100	E	E3	E3	E-LB	MGD6-E3-LB	MGD6-Evolved-LB	MGD6-E3	MGD6-LB	2.218274111675127	0.035490605	7.704484745339739	3.569268025627438	0.4632714767572749	0.44073346964450905
ISx-GFP	MGD6	Evolved	3	LB	4	1000	1	110	217	100	228	9	100	E	E3	E3	E-LB	MGD6-E3-LB	MGD6-Evolved-LB	MGD6-E3	MGD6-LB	2.067873303167421	0.043678161	7.6342759683585895	3.7768482270598933	0.4947225175921871	0.4706544275418686
ISx-GFP	MGD6	Evolved	3	LB	5	1000	1	94	241	100	237	15	100	E	E3	E3	E-LB	MGD6-E3-LB	MGD6-Evolved-LB	MGD6-E3	MGD6-LB	2.513227513227513	0.064182195	7.8293230679571355	4.161725829814711	0.5315562780704882	0.5056962375174954
ISx-GFP	MGD6	Evolved	3	LB	6	1000	1	101	204	100	222	11	100	E	E3	E3	E-LB	MGD6-E3-LB	MGD6-Evolved-LB	MGD6-E3	MGD6-LB	2.1921182266009853	0.056234719	7.692623582	4.029534338868485	0.5238179531156801	0.4983343795623246
ISx-GFP	MGD6	Evolved	4	LB	1	1000	1	103	85	100	171	31	100	E	E4	E4	E-LB	MGD6-E4-LB	MGD6-Evolved-LB	MGD6-E4	MGD6-LB	1.6570048309178744	0.3684210526315789	7.4127669328827075	5.909226449	0.7971687903282028	0.7583867871877302
ISx-GFP	MGD6	Evolved	4	LB	2	1000	1	93	98	100	165	25	100	E	E4	E4	E-LB	MGD6-E4-LB	MGD6-Evolved-LB	MGD6-E4	MGD6-LB	1.7700534759358288	0.25888324873096447	7.478765037504614	5.5563771829684745	0.7429538373119463	0.7068093740546789
ISx-GFP	MGD6	Evolved	4	LB	3	1000	1	100	81	100	151	30	100	E	E4	E4	E-LB	MGD6-E4-LB	MGD6-Evolved-LB	MGD6-E4	MGD6-LB	1.507462686567164	0.37423312883435583	7.318183176432431	5.924878942348686	0.8096106368899375	0.7702233419489269
ISx-GFP	MGD6	Evolved	4	LB	4	1000	1	98	62	100	119	28	100	E	E4	E4	E-LB	MGD6-E4-LB	MGD6-Evolved-LB	MGD6-E4	MGD6-LB	1.2131979695431472	0.456	7.101015102175659	6.122492809514386	0.8621996603891932	0.8202539265087168
ISx-GFP	MGD6	Evolved	4	LB	5	1000	1	94	63	100	161	43	100	E	E4	E4	E-LB	MGD6-E4-LB	MGD6-Evolved-LB	MGD6-E4	MGD6-LB	1.708994708994709	0.6850393700787402	7.4436605871451516	6.529476311178129	0.8771861955197453	0.8345113715650595
ISx-GFP	MGD6	Evolved	5	LB	1	1000	1	127	68	100	166	27	100	E	E5	E5	E-LB	MGD6-E5-LB	MGD6-Evolved-LB	MGD6-E5	MGD6-LB	1.3058823529411765	0.40145985401459855	7.174634223804155	5.995107538386483	0.835597656	0.7949461007834714
ISx-GFP	MGD6	Evolved	5	LB	2	1000	1	94	40	100	196	31	100	E	E5	E5	E-LB	MGD6-E5-LB	MGD6-Evolved-LB	MGD6-E5	MGD6-LB	2.0793650793650795	0.7777777777777778	7.639817875791756	6.656440850701231	0.8712826613044604	0.8288950423749272
ISx-GFP	MGD6	Evolved	5	LB	3	1000	1	117	90	100	194	35	100	E	E5	E5	E-LB	MGD6-E5-LB	MGD6-Evolved-LB	MGD6-E5	MGD6-LB	1.6553191489361703	0.39226519337016574	7.411749108456425	5.971938124757627	0.8057393791087657	0.7665404196034227
ISx-GFP	MGD6	Evolved	5	LB	4	1000	1	88	89	100	169	31	100	E	E5	E5	E-LB	MGD6-E5-LB	MGD6-Evolved-LB	MGD6-E5	MGD6-LB	1.9152542372881356	0.35195530726256985	7.557605653788758	5.8635041995329145	0.7758415122643292	0.7380970742855715
ISx-GFP	MGD6	Evolved	5	LB	5	1000	1	96	74	100	181	44	100	E	E5	E5	E-LB	MGD6-E5-LB	MGD6-Evolved-LB	MGD6-E5	MGD6-LB	1.8808290155440415	0.5973154362416108	7.5394679243421026	6.392445342768818	0.8478642534083897	0.8066159324287879
ISx-GFP	MGD6	Evolved	5	LB	6	1000	1	92	49	100	184	28	100	E	E5	E5	E-LB	MGD6-E5-LB	MGD6-Evolved-LB	MGD6-E5	MGD6-LB	1.9945945945945946	0.5757575757575758	7.5981960979443395	6.355686696682097	0.8364731068735647	0.7957789614789169
ISx-GFP	MGD6	Evolved	6	LB	1	1000	1	98	44	100	82	50	100	E	E6	E6	E-LB	MGD6-E6-LB	MGD6-Evolved-LB	MGD6-E6	MGD6-LB	0.8375634517766497	1.1348314606741574	6.730497024144729	7.034239426091257	1.0451292676984916	0.994284068
ISx-GFP	MGD6	Evolved	6	LB	2	1000	1	120	40	100	124	55	100	E	E6	E6	E-LB	MGD6-E6-LB	MGD6-Evolved-LB	MGD6-E6	MGD6-LB	1.033195020746888	1.3703703703703705	6.940411241956189	7.2228363256220325	1.0406928456859337	0.990063476
ISx-GFP	MGD6	Evolved	6	LB	3	1000	1	130	50	100	155	47	100	E	E6	E6	E-LB	MGD6-E6-LB	MGD6-Evolved-LB	MGD6-E6	MGD6-LB	1.1915708812260537	0.9405940594059405	7.083027783838678	6.846511653741419	0.9666080471070695	0.919582879
ISx-GFP	MGD6	Evolved	6	LB	4	1000	1	98	36	100	132	52	100	E	E6	E6	E-LB	MGD6-E6-LB	MGD6-Evolved-LB	MGD6-E6	MGD6-LB	1.3451776649746192	1.4383561643835616	7.204281376	7.271256187991269	1.0092965291419451	0.9601945802977918
ISx-GFP	MGD6	Evolved	6	LB	5	1000	1	75	39	100	121	47	100	E	E6	E6	E-LB	MGD6-E6-LB	MGD6-Evolved-LB	MGD6-E6	MGD6-LB	1.609271523178808	1.2025316455696202	7.383536885507762	7.092184318115656	0.9605402435296334	0.9138102721696413
ISx-GFP	MGD6	Evolved	6	LB	6	1000	1	90	47	100	98	45	100	E	E6	E6	E-LB	MGD6-E6-LB	MGD6-Evolved-LB	MGD6-E6	MGD6-LB	1.0883977900552486	0.9578947368421052	6.992461976	6.864737893898446	0.9817340325931068	0.93397299
ISx-GFP	MGD9	Ancestor	1	LB	1	1000	1	97	215	100	149	119	100	A	A1	A	A-LB	MGD9-A1-LB	MGD9-Ancestor-LB	MGD9-A1	MGD9-LB	1.5333333333333334	0.5545243619489559	7.335199293809077	6.318110741	0.8613413879759748	0.8194374087700776
ISx-GFP	MGD9	Ancestor	1	LB	2	1000	1	83	193	100	186	117	100	A	A1	A	A-LB	MGD9-A1-LB	MGD9-Ancestor-LB	MGD9-A1	MGD9-LB	2.2335329341317367	0.6072351421188631	7.711339886209197	6.408916100096515	0.8311027907819353	0.7906699095236382
ISx-GFP	MGD9	Ancestor	1	LB	3	1000	1	87	166	100	163	126	100	A	A1	A	A-LB	MGD9-A1-LB	MGD9-Ancestor-LB	MGD9-A1	MGD9-LB	1.8685714285714285	0.7597597597597597	7.532929475955877	6.633002277729213	0.8805342329170726	0.8376965280287213
ISx-GFP	MGD9	Ancestor	1	LB	4	1000	1	115	170	100	180	84	100	A	A1	A	A-LB	MGD9-A1-LB	MGD9-Ancestor-LB	MGD9-A1	MGD9-LB	1.5627705627705628	0.49560117302052786	7.354215526793224	6.205771516621693	0.8438386791918913	0.8027862010924933
ISx-GFP	MGD9	Ancestor	1	LB	5	1000	1	70	116	100	156	118	100	A	A1	A	A-LB	MGD9-A1-LB	MGD9-Ancestor-LB	MGD9-A1	MGD9-LB	2.219858156028369	1.0171673819742488	7.705198579144122	6.924776966551567	0.8987149254394372	0.8549927357555785
ISx-GFP	MGD9	Ancestor	1	LB	6	1000	1	80	158	100	192	110	100	A	A1	A	A-LB	MGD9-A1-LB	MGD9-Ancestor-LB	MGD9-A1	MGD9-LB	2.391304347826087	0.6971608832807571	7.779594248285458	6.547016206622609	0.8415626827922938	0.8006209311796674
ISx-GFP	MGD9	Ancestor	2	LB	1	1000	1	94	195	100	159	97	100	A	A2	A	A-LB	MGD9-A2-LB	MGD9-Ancestor-LB	MGD9-A2	MGD9-LB	1.687830687830688	0.49872122762148335	7.4311993667073395	6.212047277560518	0.8359414101297338	0.7952731316092526
ISx-GFP	MGD9	Ancestor	2	LB	2	1000	1	94	213	100	154	88	100	A	A2	A	A-LB	MGD9-A2-LB	MGD9-Ancestor-LB	MGD9-A2	MGD9-LB	1.6349206349206349	0.41451990632318503	7.399349541	6.027120998327342	0.8145474092117585	0.7749199418982071
ISx-GFP	MGD9	Ancestor	2	LB	3	1000	1	96	215	100	157	105	100	A	A2	A	A-LB	MGD9-A2-LB	MGD9-Ancestor-LB	MGD9-A2	MGD9-LB	1.6321243523316062	0.4895591647331787	7.397637728902884	6.193505322354456	0.8372274433169616	0.7964965996989617
ISx-GFP	MGD9	Ancestor	2	LB	4	1000	1	94	191	100	194	133	100	A	A2	A	A-LB	MGD9-A2-LB	MGD9-Ancestor-LB	MGD9-A2	MGD9-LB	2.058201058201058	0.6971279373368147	7.629587607540941	6.546968948201741	0.8581025980658299	0.8163561849387738
ISx-GFP	MGD9	Ancestor	2	LB	5	1000	1	80	202	100	181	100	100	A	A2	A	A-LB	MGD9-A2-LB	MGD9-Ancestor-LB	MGD9-A2	MGD9-LB	2.2546583850931676	0.4962962962962963	7.720753748262525	6.207173119934674	0.8039594736888912	0.7648471060050304
ISx-GFP	MGD9	Ancestor	2	LB	6	1000	1	85	217	100	147	111	100	A	A2	A	A-LB	MGD9-A2-LB	MGD9-Ancestor-LB	MGD9-A2	MGD9-LB	1.7251461988304093	0.5126436781609195	7.453067078819297	6.2395810193535715	0.8371829950498764	0.7964543138256562
ISx-GFP	MGD9	Evolved	1	LB	1	1000	1	64	95	100	163	82	100	E	E1	E1	E-LB	MGD9-E1-LB	MGD9-Evolved-LB	MGD9-E1	MGD9-LB	2.5348837209302326	0.8638743455497382	7.837903045517718	6.761427324836088	0.8626576886151663	0.8206896718100276
ISx-GFP	MGD9	Evolved	1	LB	2	1000	1	91	156	100	168	91	100	E	E1	E1	E-LB	MGD9-E1-LB	MGD9-Evolved-LB	MGD9-E1	MGD9-LB	1.8415300546448088	0.5846645367412141	7.518352056493078	6.371038241283405	0.847398232	0.8061725829446196
ISx-GFP	MGD9	Evolved	1	LB	3	1000	1	90	128	100	191	63	100	E	E1	E1	E-LB	MGD9-E1-LB	MGD9-Evolved-LB	MGD9-E1	MGD9-LB	2.116022099447514	0.49416342412451364	7.657293236896957	6.202866280545509	0.8100599113348256	0.7706507593377637
ISx-GFP	MGD9	Evolved	1	LB	4	1000	1	101	163	100	157	72	100	E	E1	E1	E-LB	MGD9-E1-LB	MGD9-Evolved-LB	MGD9-E1	MGD9-LB	1.5517241379310345	0.4434250764525994	7.347121938765983	6.0945288505054585	0.8295124133367917	0.7891569034254672
ISx-GFP	MGD9	Evolved	1	LB	5	1000	1	93	130	100	129	78	100	E	E1	E1	E-LB	MGD9-E1-LB	MGD9-Evolved-LB	MGD9-E1	MGD9-LB	1.3850267379679144	0.6015325670498084	7.233474723827088	6.399480677007752	0.8847035375582142	0.8416629973511097
ISx-GFP	MGD9	Evolved	1	LB	6	1000	1	112	166	100	159	72	100	E	E1	E1	E-LB	MGD9-E1-LB	MGD9-Evolved-LB	MGD9-E1	MGD9-LB	1.4177777777777778	0.43543543543543545	7.256845979562562	6.076346531422268	0.8373260984916957	0.7965904553314372
ISx-GFP	MGD9	Evolved	2	LB	1	1000	1	73	108	100	154	59	100	E	E2	E2	E-LB	MGD9-E2-LB	MGD9-Evolved-LB	MGD9-E2	MGD9-LB	2.1020408163265305	0.5483870967741935	7.650663969101146	6.306981418553207	0.8243704656256384	0.7842651098030107
ISx-GFP	MGD9	Evolved	2	LB	2	1000	1	67	50	100	149	50	100	E	E2	E2	E-LB	MGD9-E2-LB	MGD9-Evolved-LB	MGD9-E2	MGD9-LB	2.214814814814815	1	7.702924073934394	6.907755278982137	0.896770527	0.8531429313929084
ISx-GFP	MGD9	Evolved	2	LB	3	1000	1	115	50	100	134	49	100	E	E2	E2	E-LB	MGD9-E2-LB	MGD9-Evolved-LB	MGD9-E2	MGD9-LB	1.1645021645021645	0.9801980198019802	7.060048948062183	6.887754612275468	0.9755958723439154	0.9281334495244064
ISx-GFP	MGD9	Evolved	2	LB	4	1000	1	74	54	100	175	62	100	E	E2	E2	E-LB	MGD9-E2-LB	MGD9-Evolved-LB	MGD9-E2	MGD9-LB	2.3557046979865772	1.146788990825688	7.764595196502544	7.044721134055295	0.9072876248884801	0.8631483761564139
ISx-GFP	MGD9	Evolved	2	LB	5	1000	1	101	54	100	159	62	100	E	E2	E2	E-LB	MGD9-E2-LB	MGD9-Evolved-LB	MGD9-E2	MGD9-LB	1.5714285714285714	1.146788990825688	7.359740402725194	7.044721134055295	0.9571969592088801	0.9106296375469194
ISx-GFP	MGD9	Evolved	2	LB	6	1000	1	93	71	100	186	89	100	E	E2	E2	E-LB	MGD9-E2-LB	MGD9-Evolved-LB	MGD9-E2	MGD9-LB	1.9946524064171123	1.2517482517482517	7.598225081771366	7.132296454562985	0.9386792807275249	0.8930128381186974
ISx-GFP	MGD9	Evolved	3	LB	1	1000	1	85	129	100	152	54	100	E	E3	E3	E-LB	MGD9-E3-LB	MGD9-Evolved-LB	MGD9-E3	MGD9-LB	1.7836257309941521	0.42084942084942084	7.486403499086888	6.042275099511743	0.8070998444378152	0.7678346987353909
ISx-GFP	MGD9	Evolved	3	LB	2	1000	1	97	131	100	145	57	100	E	E3	E3	E-LB	MGD9-E3-LB	MGD9-Evolved-LB	MGD9-E3	MGD9-LB	1.4923076923076923	0.4372623574144487	7.308078987589883	6.080533375167622	0.8320289621244105	0.7915510229306445
ISx-GFP	MGD9	Evolved	3	LB	3	1000	1	81	144	100	122	73	100	E	E3	E3	E-LB	MGD9-E3-LB	MGD9-Evolved-LB	MGD9-E3	MGD9-LB	1.5030674846625767	0.5086505190311419	7.315263288720102	6.231761177648441	0.8518847417641979	0.8104408253298657
ISx-GFP	MGD9	Evolved	3	LB	4	1000	1	109	160	100	104	24	100	E	E3	E3	E-LB	MGD9-E3-LB	MGD9-Evolved-LB	MGD9-E3	MGD9-LB	0.9543379	0.1526479750778816	6.861017801130447	5.028134453962748	0.732855474	0.697202293
ISx-GFP	MGD9	Evolved	3	LB	5	1000	1	104	150	100	92	33	100	E	E3	E3	E-LB	MGD9-E3-LB	MGD9-Evolved-LB	MGD9-E3	MGD9-LB	0.8851674641148325	0.22259136212624583	6.785776852095651	5.405337633624227	0.7965687277138942	0.7578159174250171
ISx-GFP	MGD9	Evolved	3	LB	6	1000	1	108	167	100	83	43	100	E	E3	E3	E-LB	MGD9-E3-LB	MGD9-Evolved-LB	MGD9-E3	MGD9-LB	0.7695852534562212	0.25970149253731345	6.6458517378584325	5.559532865811654	0.8365418136160776	0.795844326
ISx-GFP	MGD9	Evolved	4	LB	1	1000	1	89	50	100	133	33	100	E	E4	E4	E-LB	MGD9-E4-LB	MGD9-Evolved-LB	MGD9-E4	MGD9-LB	1.4916201117318435	0.6633663366336634	7.3076181315416315	6.497327381531844	0.8891169823841292	0.84586173
ISx-GFP	MGD9	Evolved	4	LB	2	1000	1	74	58	100	128	41	100	E	E4	E4	E-LB	MGD9-E4-LB	MGD9-Evolved-LB	MGD9-E4	MGD9-LB	1.7248322147651007	0.7094017094017094	7.452885057931898	6.564421951980979	0.8807893722974632	0.8379392549609936
ISx-GFP	MGD9	Evolved	4	LB	3	1000	1	110	60	100	162	28	100	E	E4	E4	E-LB	MGD9-E4-LB	MGD9-Evolved-LB	MGD9-E4	MGD9-LB	1.4705882352941178	0.47107438016528924	7.293417759794122	6.155016001219946	0.8439138143368452	0.8028576809370104
ISx-GFP	MGD9	Evolved	4	LB	4	1000	1	91	57	100	157	26	100	E	E4	E4	E-LB	MGD9-E4-LB	MGD9-Evolved-LB	MGD9-E4	MGD9-LB	1.721311475409836	0.4608695652173913	7.450841764966349	6.133115064171009	0.8231439154980777	0.7830982309414054
ISx-GFP	MGD9	Evolved	4	LB	5	1000	1	95	61	100	161	29	100	E	E4	E4	E-LB	MGD9-E4-LB	MGD9-Evolved-LB	MGD9-E4	MGD9-LB	1.6910994764397906	0.4796747967479675	7.433134174158163	6.1731083675154395	0.8304852600369712	0.7900824214491614
ISx-GFP	MGD9	Evolved	4	LB	6	1000	1	81	69	100	185	50	100	E	E4	E4	E-LB	MGD9-E4-LB	MGD9-Evolved-LB	MGD9-E4	MGD9-LB	2.276073619631902	0.7266187050359713	7.730207141	6.588401862692705	0.8522930553741308	0.8108292746150848
ISx-GFP	MGD9	Evolved	5	LB	1	1000	1	87	168	100	163	74	100	E	E5	E5	E-LB	MGD9-E5-LB	MGD9-Evolved-LB	MGD9-E5	MGD9-LB	1.8685714285714285	0.4421364985163205	7.532929475955877	6.091618654575234	0.8086652973479816	0.7693239928691289
ISx-GFP	MGD9	Evolved	5	LB	2	1000	1	82	184	100	148	75	100	E	E5	E5	E-LB	MGD9-E5-LB	MGD9-Evolved-LB	MGD9-E5	MGD9-LB	1.8	0.4092140921409214	7.495541943884256	6.014238471756534	0.8023754008425843	0.763340098
ISx-GFP	MGD9	Evolved	5	LB	3	1000	1	120	171	100	137	58	100	E	E5	E5	E-LB	MGD9-E5-LB	MGD9-Evolved-LB	MGD9-E5	MGD9-LB	1.1410788381742738	0.34110787172011664	7.039729443158054	5.832198766613954	0.8284691640077582	0.7881644078379821
ISx-GFP	MGD9	Evolved	5	LB	4	1000	1	101	175	100	197	70	100	E	E5	E5	E-LB	MGD9-E5-LB	MGD9-Evolved-LB	MGD9-E5	MGD9-LB	1.9458128078817734	0.4017094017094017	7.573435064841472	5.995728946	0.7916789270074693	0.7531640039372762
ISx-GFP	MGD9	Evolved	5	LB	5	1000	1	116	193	100	189	57	100	E	E5	E5	E-LB	MGD9-E5-LB	MGD9-Evolved-LB	MGD9-E5	MGD9-LB	1.6266094420600858	0.2971576227390181	7.394253030498863	5.694262714315605	0.7700930291171594	0.732628253
ISx-GFP	MGD9	Evolved	5	LB	6	1000	1	92	196	100	126	47	100	E	E5	E5	E-LB	MGD9-E5-LB	MGD9-Evolved-LB	MGD9-E5	MGD9-LB	1.3675675675675676	0.24173027989821882	7.220788942631333	5.487822558713416	0.7600031800283579	0.7230292717767642
ISx-GFP	MGD9	Evolved	6	LB	1	1000	1	74	117	100	185	50	100	E	E6	E6	E-LB	MGD9-E6-LB	MGD9-Evolved-LB	MGD9-E6	MGD9-LB	2.489932886	0.4297872340425532	7.820011035644113	6.063290281679238	0.7753557193260177	0.737634915
ISx-GFP	MGD9	Evolved	6	LB	2	1000	1	71	115	100	137	62	100	E	E6	E6	E-LB	MGD9-E6-LB	MGD9-Evolved-LB	MGD9-E6	MGD9-LB	1.9230769230769231	0.5411255411255411	7.561681746388801	6.293651305762644	0.8323084092726166	0.7918168750657106
ISx-GFP	MGD9	Evolved	6	LB	3	1000	1	114	170	100	143	46	100	E	E6	E6	E-LB	MGD9-E6-LB	MGD9-Evolved-LB	MGD9-E6	MGD9-LB	1.2532751091703056	0.2727272727272727	7.133515491187518	5.608472294851876	0.7862143569717309	0.7479652834617045
ISx-GFP	MGD9	Evolved	6	LB	4	1000	1	87	135	100	159	54	100	E	E6	E6	E-LB	MGD9-E6-LB	MGD9-Evolved-LB	MGD9-E6	MGD9-LB	1.822857142857143	0.4022140221402214	7.508160407843468	5.99698434	0.7987288516194694	0.7598709520030794
ISx-GFP	MGD9	Evolved	6	LB	5	1000	1	98	130	100	175	47	100	E	E6	E6	E-LB	MGD9-E6-LB	MGD9-Evolved-LB	MGD9-E6	MGD9-LB	1.781725888324873	0.36398467432950193	7.485337773710015	5.897111763259985	0.7878217311678047	0.7494944594243849
ISx-GFP	MGD9	Evolved	6	LB	6	1000	1	110	171	100	190	38	100	E	E6	E6	E-LB	MGD9-E6-LB	MGD9-Evolved-LB	MGD9-E6	MGD9-LB	1.7239819004524888	0.22448979591836735	7.4523919525910856	5.413830253669881	0.7264553834675285	0.6911135646396093
ISx-GFP	MGD12	Ancestor	1	LB	1	1000	1	152	304	100	68	82	100	A	A1	A	A-LB	MGD12-A1-LB	MGD12-Ancestor-LB	MGD12-A1	MGD12-LB	0.4491803278688525	0.270935961	6.107424428	5.601882485172821	0.917225019	0.8726023189512623
ISx-GFP	MGD12	Ancestor	1	LB	2	1000	1	163	298	100	78	80	100	A	A1	A	A-LB	MGD12-A1-LB	MGD12-Ancestor-LB	MGD12-A1	MGD12-LB	0.4801223241590214	0.2696817420435511	6.174040913433192	5.597242530573998	0.9065768447364475	0.8624721752282831
ISx-GFP	MGD12	Ancestor	1	LB	3	1000	1	150	258	100	90	95	100	A	A1	A	A-LB	MGD12-A1-LB	MGD12-Ancestor-LB	MGD12-A1	MGD12-LB	0.6013289036544851	0.3694390715667311	6.3991420454990875	5.911985832520338	0.9238716363045266	0.8789255807949974
ISx-GFP	MGD12	Ancestor	1	LB	4	1000	1	222	306	100	73	102	100	A	A1	A	A-LB	MGD12-A1-LB	MGD12-Ancestor-LB	MGD12-A1	MGD12-LB	0.3303370786516854	0.33442088091353994	5.800113583594633	5.812400322184334	1.0021183617204417	0.9533656283935805
ISx-GFP	MGD12	Ancestor	1	LB	5	1000	1	230	343	100	88	97	100	A	A1	A	A-LB	MGD12-A1-LB	MGD12-Ancestor-LB	MGD12-A1	MGD12-LB	0.3839479392624729	0.2838427947598253	5.950506968559318	5.6484205453235345	0.9492334981150485	0.9030535962528806
ISx-GFP	MGD12	Ancestor	1	LB	6	1000	1	179	302	100	83	92	100	A	A1	A	A-LB	MGD12-A1-LB	MGD12-Ancestor-LB	MGD12-A1	MGD12-LB	0.46518105849582175	0.30578512396694213	6.142426702910614	5.722882646	0.9316973441974992	0.8863705705367279
ISx-GFP	MGD12	Ancestor	2	LB	1	1000	1	160	330	100	75	88	100	A	A2	A	A-LB	MGD12-A2-LB	MGD12-Ancestor-LB	MGD12-A2	MGD12-LB	0.470404984	0.26777609682299547	6.153593992667045	5.590151172	0.9084367896819007	0.8642416344552901
ISx-GFP	MGD12	Ancestor	2	LB	2	1000	1	144	274	100	69	101	100	A	A2	A	A-LB	MGD12-A2-LB	MGD12-Ancestor-LB	MGD12-A2	MGD12-LB	0.4809688581314879	0.3697632058287796	6.175802524000397	5.9128628165143935	0.957424204	0.9108458270931509
ISx-GFP	MGD12	Ancestor	2	LB	3	1000	1	142	266	100	47	93	100	A	A2	A	A-LB	MGD12-A2-LB	MGD12-Ancestor-LB	MGD12-A2	MGD12-LB	0.3333333333333333	0.350844278	5.809142990314028	5.860342471670879	1.0088136032186192	0.9597351485640306
ISx-GFP	MGD12	Ancestor	2	LB	4	1000	1	139	267	100	34	76	100	A	A2	A	A-LB	MGD12-A2-LB	MGD12-Ancestor-LB	MGD12-A2	MGD12-LB	0.24731182795698925	0.28598130841121494	5.510650001758031	5.655926453478566	1.0263628522359773	0.976430632
ISx-GFP	MGD12	Ancestor	2	LB	5	1000	1	159	269	100	42	76	100	A	A2	A	A-LB	MGD12-A2-LB	MGD12-Ancestor-LB	MGD12-A2	MGD12-LB	0.2664576802507837	0.28385899814471244	5.585215432687609	5.648477629465575	1.0113267245534923	0.9621260073609269
ISx-GFP	MGD12	Ancestor	2	LB	6	1000	1	172	328	100	68	113	100	A	A2	A	A-LB	MGD12-A2-LB	MGD12-Ancestor-LB	MGD12-A2	MGD12-LB	0.39710144927536234	0.3455098934550989	5.984191787778903	5.845021277978929	0.9767436414581177	0.9292253800434056
ISx-GFP	MGD12	Evolved	1	LB	1	1000	1	122	251	100	24	78	100	E	E1	E1	E-LB	MGD12-E1-LB	MGD12-Evolved-LB	MGD12-E1	MGD12-LB	0.2	0.3121272365805169	5.298317366548036	5.743410914230706	1.0840065849004923	1.0312700160709531
ISx-GFP	MGD12	Evolved	1	LB	2	1000	1	134	285	100	31	118	100	E	E1	E1	E-LB	MGD12-E1-LB	MGD12-Evolved-LB	MGD12-E1	MGD12-LB	0.2342007434944238	0.415061296	5.456178626	6.028426210461258	1.1048806543807896	1.0511285688401584
ISx-GFP	MGD12	Evolved	1	LB	3	1000	1	123	227	100	24	77	100	E	E1	E1	E-LB	MGD12-E1-LB	MGD12-Evolved-LB	MGD12-E1	MGD12-LB	0.19838056680161945	0.34065934065934067	5.290187240464786	5.830882976950433	1.102207297	1.0485852690718425
ISx-GFP	MGD12	Evolved	1	LB	4	1000	1	67	141	100	30	85	100	E	E1	E1	E-LB	MGD12-E1-LB	MGD12-Evolved-LB	MGD12-E1	MGD12-LB	0.45185185185185184	0.6042402826855123	6.1133543647170185	6.403971937841559	1.0475381526714416	0.9965757612437206
ISx-GFP	MGD12	Evolved	1	LB	5	1000	1	134	235	100	21	101	100	E	E1	E1	E-LB	MGD12-E1-LB	MGD12-Evolved-LB	MGD12-E1	MGD12-LB	0.15985130111524162	0.4309978768577495	5.074244015073861	6.066103164007507	1.1954693440022137	1.1373101480879526
ISx-GFP	MGD12	Evolved	1	LB	6	1000	1	183	274	100	39	102	100	E	E1	E1	E-LB	MGD12-E1-LB	MGD12-Evolved-LB	MGD12-E1	MGD12-LB	0.21525885558583105	0.37340619307832423	5.371841283394588	5.922666816611015	1.1025394281322378	1.0489012424893767
ISx-GFP	MGD12	Evolved	2	LB	1	1000	1	122	262	100	40	108	100	E	E2	E2	E-LB	MGD12-E2-LB	MGD12-Evolved-LB	MGD12-E2	MGD12-LB	0.3306122448979592	0.41333333333333333	5.8009462231098485	6.024254369930973	1.038495124455991	0.9879726734184434
ISx-GFP	MGD12	Evolved	2	LB	2	1000	1	134	304	100	25	66	100	E	E2	E2	E-LB	MGD12-E2-LB	MGD12-Evolved-LB	MGD12-E2	MGD12-LB	0.1895910780669145	0.21839080459770116	5.244869532104624	5.386286139493994	1.026962845600589	0.9770014361896245
ISx-GFP	MGD12	Evolved	2	LB	3	1000	1	126	229	100	28	98	100	E	E2	E2	E-LB	MGD12-E2-LB	MGD12-Evolved-LB	MGD12-E2	MGD12-LB	0.22529644268774704	0.42919389978213507	5.417417058089167	6.061908798	1.1189666094856168	1.0645292467969838
ISx-GFP	MGD12	Evolved	2	LB	4	1000	1	140	231	100	38	118	100	E	E2	E2	E-LB	MGD12-E2-LB	MGD12-Evolved-LB	MGD12-E2	MGD12-LB	0.27402135231316727	0.5118790496760259	5.6132060315020755	6.238088366031034	1.1113236056225326	1.0572580725933358
ISx-GFP	MGD12	Evolved	2	LB	5	1000	1	124	269	100	29	115	100	E	E2	E2	E-LB	MGD12-E2-LB	MGD12-Evolved-LB	MGD12-E2	MGD12-LB	0.23694779116465864	0.42857142857142855	5.467839826423149	6.060457418594933	1.1083823979824683	1.0544599537511743
ISx-GFP	MGD12	Evolved	2	LB	6	1000	1	128	280	100	30	104	100	E	E2	E2	E-LB	MGD12-E2-LB	MGD12-Evolved-LB	MGD12-E2	MGD12-LB	0.23735408560311283	0.37254901960784315	5.469553058260229	5.920368625424252	1.0824227432044364	1.029763227759796
ISx-GFP	MGD12	Evolved	3	LB	1	1000	1	148	216	100	12	23	100	E	E3	E3	E-LB	MGD12-E3-LB	MGD12-Evolved-LB	MGD12-E3	MGD12-LB	0.084175084	0.10854503464203233	4.432898965047638	4.687165152689706	1.0573588953068627	1.005918727934637
ISx-GFP	MGD12	Evolved	3	LB	2	1000	1	146	223	100	18	28	100	E	E3	E3	E-LB	MGD12-E3-LB	MGD12-Evolved-LB	MGD12-E3	MGD12-LB	0.12627986348122866	0.12751677852348994	4.838500582609294	4.848247952203119	1.002014543437043	0.9532668608360026
ISx-GFP	MGD12	Evolved	3	LB	3	1000	1	134	191	100	24	42	100	E	E3	E3	E-LB	MGD12-E3-LB	MGD12-Evolved-LB	MGD12-E3	MGD12-LB	0.18215613382899629	0.22193211488250653	5.204864197490925	5.402371546291808	1.0379466862739848	0.9874509165761421
ISx-GFP	MGD12	Evolved	3	LB	4	1000	1	149	177	100	24	34	100	E	E3	E3	E-LB	MGD12-E3-LB	MGD12-Evolved-LB	MGD12-E3	MGD12-LB	0.16387959866220736	0.19436619718309858	5.099132003702078	5.2697439941039805	1.0334590260220828	0.9831815795402193
ISx-GFP	MGD12	Evolved	3	LB	5	1000	1	128	179	100	20	24	100	E	E3	E3	E-LB	MGD12-E3-LB	MGD12-Evolved-LB	MGD12-E3	MGD12-LB	0.15953307392996108	0.13649025069637882	5.072251260791225	4.916253188604485	0.9692448058729636	0.9220913603777178
ISx-GFP	MGD12	Evolved	3	LB	6	1000	1	187	209	100	27	52	100	E	E3	E3	E-LB	MGD12-E3-LB	MGD12-Evolved-LB	MGD12-E3	MGD12-LB	0.14666666666666667	0.25059665871121717	4.988162438244197	5.5238447092175225	1.107390703010442	1.0535165044179464
ISx-GFP	MGD12	Evolved	4	LB	1	1000	1	147	330	100	38	110	100	E	E4	E4	E-LB	MGD12-E4-LB	MGD12-Evolved-LB	MGD12-E4	MGD12-LB	0.26101694915254237	0.33434190620272314	5.564585344496001	5.812164140648203	1.0444918679155646	0.993677677
ISx-GFP	MGD12	Evolved	4	LB	2	1000	1	140	294	100	52	142	100	E	E4	E4	E-LB	MGD12-E4-LB	MGD12-Evolved-LB	MGD12-E4	MGD12-LB	0.3736654804270463	0.4838709677419355	5.9233609598059145	6.181818275599201	1.0436335583036553	0.9928611241257301
ISx-GFP	MGD12	Evolved	4	LB	3	1000	1	188	330	100	32	123	100	E	E4	E4	E-LB	MGD12-E4-LB	MGD12-Evolved-LB	MGD12-E4	MGD12-LB	0.1724137931034483	0.37367624810892586	5.149897361429764	5.9233897757584275	1.1501956951844803	1.094239047603687
ISx-GFP	MGD12	Evolved	4	LB	4	1000	1	133	306	100	33	111	100	E	E4	E4	E-LB	MGD12-E4-LB	MGD12-Evolved-LB	MGD12-E4	MGD12-LB	0.25093633	0.3637846655791191	5.525199239972854	5.896562114506045	1.0672125761269409	1.0152930303782084
ISx-GFP	MGD12	Evolved	4	LB	5	1000	1	186	346	100	59	118	100	E	E4	E4	E-LB	MGD12-E4-LB	MGD12-Evolved-LB	MGD12-E4	MGD12-LB	0.3190348525469169	0.341991342	5.765300352449851	5.834785420927365	1.0120522894263413	0.9628162737380008
ISx-GFP	MGD12	Evolved	4	LB	6	1000	1	160	272	100	47	139	100	E	E4	E4	E-LB	MGD12-E4-LB	MGD12-Evolved-LB	MGD12-E4	MGD12-LB	0.29595015576323985	0.5119266055045871	5.690191047452662	6.238181266140258	1.096304362035949	1.0429695103367407
ISx-GFP	MGD12	Evolved	5	LB	1	1000	1	118	202	100	28	95	100	E	E5	E5	E-LB	MGD12-E5-LB	MGD12-Evolved-LB	MGD12-E5	MGD12-LB	0.24050632911392406	0.47160493827160493	5.4827464056815565	6.156141639922228	1.1228207880530199	1.068195920826931
ISx-GFP	MGD12	Evolved	5	LB	2	1000	1	137	228	100	27	107	100	E	E5	E5	E-LB	MGD12-E5-LB	MGD12-Evolved-LB	MGD12-E5	MGD12-LB	0.2	0.47045951859956237	5.298317366548036	6.153709916215595	1.1614460762709775	1.1049421012986436
ISx-GFP	MGD12	Evolved	5	LB	3	1000	1	177	219	100	33	106	100	E	E5	E5	E-LB	MGD12-E5-LB	MGD12-Evolved-LB	MGD12-E5	MGD12-LB	0.18873239436619718	0.48519362186788156	5.2403301088976875	6.184548031616391	1.180182908919324	1.1227673931147009
ISx-GFP	MGD12	Evolved	5	LB	4	1000	1	161	253	100	26	101	100	E	E5	E5	E-LB	MGD12-E5-LB	MGD12-Evolved-LB	MGD12-E5	MGD12-LB	0.16408668730650156	0.40039447731755423	5.100394869311602	5.992450254432741	1.1748992789731867	1.1177408100520472
ISx-GFP	MGD12	Evolved	5	LB	5	1000	1	186	314	100	31	130	100	E	E5	E5	E-LB	MGD12-E5-LB	MGD12-Evolved-LB	MGD12-E5	MGD12-LB	0.16890080428954424	0.4149443561208267	5.129311585729854	6.0281444296043905	1.1752345960762374	1.1180598140867724
ISx-GFP	MGD12	Evolved	5	LB	6	1000	1	200	245	100	29	121	100	E	E5	E5	E-LB	MGD12-E5-LB	MGD12-Evolved-LB	MGD12-E5	MGD12-LB	0.14713216957605985	0.49490835030549896	4.991331295581287	6.204372594528165	1.2430296101604708	1.1825566227206383
ISx-GFP	MGD12	Evolved	6	LB	1	1000	1	199	267	100	55	121	100	E	E6	E6	E-LB	MGD12-E6-LB	MGD12-Evolved-LB	MGD12-E6	MGD12-LB	0.2781954887218045	0.4542056074766355	5.628324063404608	6.118549975426679	1.0870998020902034	1.0342127492474653
ISx-GFP	MGD12	Evolved	6	LB	2	1000	1	159	293	100	48	114	100	E	E6	E6	E-LB	MGD12-E6-LB	MGD12-Evolved-LB	MGD12-E6	MGD12-LB	0.30407523510971785	0.3901192504258944	5.717275154700675	5.966452463	1.043583228245143	0.9928132426082432
ISx-GFP	MGD12	Evolved	6	LB	3	1000	1	140	301	100	52	154	100	E	E6	E6	E-LB	MGD12-E6-LB	MGD12-Evolved-LB	MGD12-E6	MGD12-LB	0.3736654804270463	0.5124378109452736	5.9233609598059145	6.239179359152697	1.053317432702452	1.0020738811753498
ISx-GFP	MGD12	Evolved	6	LB	4	1000	1	185	336	100	40	130	100	E	E6	E6	E-LB	MGD12-E6-LB	MGD12-Evolved-LB	MGD12-E6	MGD12-LB	0.2183288409703504	0.38781575037147104	5.386002371047141	5.960530356660103	1.1066705779227615	1.0528314131822567
ISx-GFP	MGD12	Evolved	6	LB	5	1000	1	136	258	100	60	126	100	E	E6	E6	E-LB	MGD12-E6-LB	MGD12-Evolved-LB	MGD12-E6	MGD12-LB	0.4432234432234432	0.48936170212765956	6.094074029393918	6.193101893201228	1.0162498622973175	0.9668096360500092
ISx-GFP	MGD12	Evolved	6	LB	6	1000	1	197	339	100	57	141	100	E	E6	E6	E-LB	MGD12-E6-LB	MGD12-Evolved-LB	MGD12-E6	MGD12-LB	0.2911392405063291	0.4167893961708395	5.673801642444265	6.032581049066678	1.0632343936627033	1.0115083852007956
ISx-GFP	MGD15	Ancestor	1	LB	1	1000	1	136	226	100	46	114	100	A	A1	A	A-LB	MGD15-A1-LB	MGD15-Ancestor-LB	MGD15-A1	MGD15-LB	0.34065934065934067	0.5055187637969095	5.830882976950433	6.2255851570533425	1.0676916655098674	1.0157488122180165
ISx-GFP	MGD15	Ancestor	1	LB	2	1000	1	131	236	100	51	85	100	A	A1	A	A-LB	MGD15-A1-LB	MGD15-Ancestor-LB	MGD15-A1	MGD15-LB	0.3916349809885932	0.36152219873150104	5.970330235034008	5.890323446992864	0.9865992692377947	0.9386015347276228
ISx-GFP	MGD15	Ancestor	1	LB	3	1000	1	146	264	100	38	72	100	A	A1	A	A-LB	MGD15-A1-LB	MGD15-Ancestor-LB	MGD15-A1	MGD15-LB	0.2627986348122867	0.2741020793950851	5.571388091818753	5.613500589544412	1.007558708356271	0.9585413039297934
ISx-GFP	MGD15	Ancestor	1	LB	4	1000	1	172	240	100	42	80	100	A	A1	A	A-LB	MGD15-A1-LB	MGD15-Ancestor-LB	MGD15-A1	MGD15-LB	0.2463768115942029	0.33471933471933474	5.506862118441094	5.813292373860839	1.055645165763927	1.0042883707782304
ISx-GFP	MGD15	Ancestor	1	LB	5	1000	1	215	277	100	50	82	100	A	A1	A	A-LB	MGD15-A1-LB	MGD15-Ancestor-LB	MGD15-A1	MGD15-LB	0.23433874709976799	0.2972972972972973	5.456767705719649	5.694732639136283	1.0436091375425793	0.9928378914267613
ISx-GFP	MGD15	Ancestor	1	LB	6	1000	1	185	253	100	64	96	100	A	A1	A	A-LB	MGD15-A1-LB	MGD15-Ancestor-LB	MGD15-A1	MGD15-LB	0.3477088948787062	0.3806706114398422	5.851365620736374	5.941934464	1.0154782403681122	0.9660755532774352
ISx-GFP	MGD15	Ancestor	2	LB	1	1000	1	149	220	100	20	80	100	A	A2	A	A-LB	MGD15-A2-LB	MGD15-Ancestor-LB	MGD15-A2	MGD15-LB	0.13712374581939799	0.36507936507936506	4.920883772295758	5.900114768519754	1.1989949451228659	1.1406642298573806
ISx-GFP	MGD15	Ancestor	2	LB	2	1000	1	164	241	100	69	115	100	A	A2	A	A-LB	MGD15-A2-LB	MGD15-Ancestor-LB	MGD15-A2	MGD15-LB	0.42249240121580545	0.4782608695652174	6.046171461347456	6.170156335851358	1.020506344435735	0.9708590417127013
ISx-GFP	MGD15	Ancestor	2	LB	3	1000	1	205	249	100	56	87	100	A	A2	A	A-LB	MGD15-A2-LB	MGD15-Ancestor-LB	MGD15-A2	MGD15-LB	0.2749391727493917	0.35070140280561124	5.6165498831982434	5.8599351571541325	1.043333590730489	0.9925757498777238
ISx-GFP	MGD15	Ancestor	2	LB	4	1000	1	189	264	100	50	63	100	A	A2	A	A-LB	MGD15-A2-LB	MGD15-Ancestor-LB	MGD15-A2	MGD15-LB	0.26649076517150394	0.24007561436672967	5.585339591	5.480953933582429	0.9813107769970539	0.9335703259194211
ISx-GFP	MGD15	Ancestor	2	LB	5	1000	1	205	248	100	49	88	100	A	A2	A	A-LB	MGD15-A2-LB	MGD15-Ancestor-LB	MGD15-A2	MGD15-LB	0.24087591240875914	0.3561368209255533	5.484281914620492	5.875314985459338	1.071300687478591	1.0191822564383095
ISx-GFP	MGD15	Ancestor	2	LB	6	1000	1	205	302	100	59	86	100	A	A2	A	A-LB	MGD15-A2-LB	MGD15-Ancestor-LB	MGD15-A2	MGD15-LB	0.2895377128953771	0.2859504132231405	5.668285557597432	5.655818415449074	0.9978005444465218	0.9492578715298382
ISx-GFP	MGD15	Evolved	1	LB	1	1000	1	174	35	100	132	8	100	E	E1	E1	E-LB	MGD15-E1-LB	MGD15-Evolved-LB	MGD15-E1	MGD15-LB	0.7593123209169055	0.23943661971830985	6.632413182765932	5.4782887459970375	0.8259872530607951	0.7858032410537451
ISx-GFP	MGD15	Evolved	1	LB	2	1000	1	143	27	100	61	22	100	E	E1	E1	E-LB	MGD15-E1-LB	MGD15-Evolved-LB	MGD15-E1	MGD15-LB	0.42857142857142855	0.8181818181818182	6.060457418594933	6.707084583519986	1.1066960990338859	1.0528556926996009
ISx-GFP	MGD15	Evolved	1	LB	3	1000	1	157	38	100	85	34	100	E	E1	E1	E-LB	MGD15-E1-LB	MGD15-Evolved-LB	MGD15-E1	MGD15-LB	0.5428571428571428	0.8961038961038961	6.296846196659164	6.798056361725712	1.0795970156190997	1.0270749709051479
ISx-GFP	MGD15	Evolved	1	LB	4	1000	1	182	28	100	84	21	100	E	E1	E1	E-LB	MGD15-E1-LB	MGD15-Evolved-LB	MGD15-E1	MGD15-LB	0.46301369863013697	0.7543859649122807	6.137756640322719	6.625904126841149	1.0795319063827797	1.0270130292120612
ISx-GFP	MGD15	Evolved	1	LB	5	1000	1	200	54	100	62	32	100	E	E1	E1	E-LB	MGD15-E1-LB	MGD15-Evolved-LB	MGD15-E1	MGD15-LB	0.3117206982543641	0.5963302752293578	5.742107588977869	6.390794667	1.112970206081811	1.0588245664742362
ISx-GFP	MGD15	Evolved	2	LB	1	1000	1	149	188	100	30	75	100	E	E2	E2	E-LB	MGD15-E2-LB	MGD15-Evolved-LB	MGD15-E2	MGD15-LB	0.2040133779264214	0.4005305039787798	5.318185569764762	5.992789928	1.1268485933284438	1.0720277746818578
ISx-GFP	MGD15	Evolved	2	LB	2	1000	1	163	212	100	26	88	100	E	E2	E2	E-LB	MGD15-E2-LB	MGD15-Evolved-LB	MGD15-E2	MGD15-LB	0.1620795107033639	0.4164705882352941	5.088087021637006	6.031815842631549	1.1854781211448138	1.1278049949825726
ISx-GFP	MGD15	Evolved	2	LB	3	1000	1	153	211	100	21	60	100	E	E2	E2	E-LB	MGD15-E2-LB	MGD15-Evolved-LB	MGD15-E2	MGD15-LB	0.14006514657980457	0.2860520094562648	4.942107647088503	5.656173645532601	1.1444861280722545	1.0888072490799503
ISx-GFP	MGD15	Evolved	2	LB	4	1000	1	151	234	100	15	65	100	E	E2	E2	E-LB	MGD15-E2-LB	MGD15-Evolved-LB	MGD15-E2	MGD15-LB	0.10231023102310231	0.279317697	4.628009677957914	5.632349833737009	1.2170134087148785	1.1578061010387393
ISx-GFP	MGD15	Evolved	2	LB	5	1000	1	198	211	100	19	80	100	E	E2	E2	E-LB	MGD15-E2-LB	MGD15-Evolved-LB	MGD15-E2	MGD15-LB	0.098236776	0.3806146572104019	4.587380644424593	5.941787464920322	1.2952462255648758	1.2322329167186261
ISx-GFP	MGD15	Evolved	2	LB	6	1000	1	164	235	100	26	64	100	E	E2	E2	E-LB	MGD15-E2-LB	MGD15-Evolved-LB	MGD15-E2	MGD15-LB	0.16109422492401215	0.27388535031847133	5.081989441768887	5.612709589327391	1.1044315722493465	1.0507013344087799
ISx-GFP	MGD15	Evolved	3	LB	1	1000	1	150	162	100	15	39	100	E	E3	E3	E-LB	MGD15-E3-LB	MGD15-Evolved-LB	MGD15-E3	MGD15-LB	0.10299003322259136	0.24307692307692308	4.634632218718408	5.493377949119421	1.1852888621739393	1.1276249433992573
ISx-GFP	MGD15	Evolved	3	LB	2	1000	1	158	188	100	7	38	100	E	E3	E3	E-LB	MGD15-E3-LB	MGD15-Evolved-LB	MGD15-E3	MGD15-LB	0.047318612	0.20424403183023873	3.8569037062070666	5.319315513	1.3791673110291105	1.3120712685892817
ISx-GFP	MGD15	Evolved	3	LB	3	1000	1	154	121	100	18	51	100	E	E3	E3	E-LB	MGD15-E3-LB	MGD15-Evolved-LB	MGD15-E3	MGD15-LB	0.11974110032362459	0.42386831275720166	4.785331914728616	6.049422823871224	1.264159504851044	1.2026585548865996
ISx-GFP	MGD15	Evolved	3	LB	4	1000	1	148	154	100	12	44	100	E	E3	E3	E-LB	MGD15-E3-LB	MGD15-Evolved-LB	MGD15-E3	MGD15-LB	0.084175084	0.28802588996763756	4.432898965047638	5.6630503718165315	1.2775049502522722	1.215354748696771
ISx-GFP	MGD15	Evolved	3	LB	5	1000	1	156	124	100	10	31	100	E	E3	E3	E-LB	MGD15-E3-LB	MGD15-Evolved-LB	MGD15-E3	MGD15-LB	0.067092652	0.25301204819277107	4.2060745261654064	5.533437108908962	1.315582278555983	1.2515796273263704
ISx-GFP	MGD15	Evolved	3	LB	6	1000	1	133	162	100	7	17	100	E	E3	E3	E-LB	MGD15-E3-LB	MGD15-Evolved-LB	MGD15-E3	MGD15-LB	0.056179775280898875	0.1076923076923077	4.028556821684098	4.6792781581418135	1.161527158548477	1.1050192389496363
ISx-GFP	MGD15	Evolved	4	LB	1	1000	1	152	215	100	46	18	100	E	E4	E4	E-LB	MGD15-E4-LB	MGD15-Evolved-LB	MGD15-E4	MGD15-LB	0.30491803278688523	0.085846868	5.720042995527981	4.452565101522613	0.7784146211844383	0.740545002
ISx-GFP	MGD15	Evolved	4	LB	2	1000	1	129	125	100	47	73	100	E	E4	E4	E-LB	MGD15-E4-LB	MGD15-Evolved-LB	MGD15-E4	MGD15-LB	0.3667953667953668	0.5856573705179283	5.904804109	6.372734926629089	1.079245781759635	1.0267408244590468
ISx-GFP	MGD15	Evolved	4	LB	3	1000	1	133	455	100	54	28	100	E	E4	E4	E-LB	MGD15-E4-LB	MGD15-Evolved-LB	MGD15-E4	MGD15-LB	0.40823970037453183	0.062568606	6.0118545028110315	4.136263649556729	0.6880179231920348	0.6545460743418693
ISx-GFP	MGD15	Evolved	4	LB	4	1000	1	181	182	100	36	17	100	E	E4	E4	E-LB	MGD15-E4-LB	MGD15-Evolved-LB	MGD15-E4	MGD15-LB	0.20110192837465565	0.095890411	5.303811885865677	4.563205986889059	0.8603634678389922	0.8185070641306355
ISx-GFP	MGD15	Evolved	4	LB	5	1000	1	145	114	100	41	7	100	E	E4	E4	E-LB	MGD15-E4-LB	MGD15-Evolved-LB	MGD15-E4	MGD15-LB	0.2852233676975945	0.065502183	5.653272619607242	4.182083476530107	0.7397632765887479	0.7037740330760166
ISx-GFP	MGD15	Evolved	4	LB	6	1000	1	216	209	100	58	28	100	E	E4	E4	E-LB	MGD15-E4-LB	MGD15-Evolved-LB	MGD15-E4	MGD15-LB	0.2702078521939954	0.1360381861575179	5.5991914857774034	4.912935627	0.8774366155138607	0.8347496087076682
ISx-GFP	MGD15	Evolved	5	LB	1	1000	1	152	172	100	16	21	100	E	E5	E5	E-LB	MGD15-E5-LB	MGD15-Evolved-LB	MGD15-E5	MGD15-LB	0.10819672131147541	0.1246376811594203	4.683951063841206	4.8254109776443395	1.030200980299552	0.9800820366855578
ISx-GFP	MGD15	Evolved	5	LB	2	1000	1	159	208	100	16	24	100	E	E5	E5	E-LB	MGD15-E5-LB	MGD15-Evolved-LB	MGD15-E5	MGD15-LB	0.10344827586206896	0.11750599520383694	4.639071737663773	4.766489355293962	1.027466188245314	0.9774802913779095
ISx-GFP	MGD15	Evolved	5	LB	3	1000	1	192	252	100	15	15	100	E	E5	E5	E-LB	MGD15-E5-LB	MGD15-Evolved-LB	MGD15-E5	MGD15-LB	0.080519481	0.061386138613861385	4.388499149179499	4.117184054191924	0.9381758806907136	0.8925339283304323
ISx-GFP	MGD15	Evolved	5	LB	4	1000	1	176	235	100	20	13	100	E	E5	E5	E-LB	MGD15-E5-LB	MGD15-Evolved-LB	MGD15-E5	MGD15-LB	0.11614730878186968	0.057324841	4.754859288753148	4.048734050970048	0.8514939780755815	0.8100690721679821
ISx-GFP	MGD15	Evolved	5	LB	5	1000	1	201	251	100	21	24	100	E	E5	E5	E-LB	MGD15-E5-LB	MGD15-Evolved-LB	MGD15-E5	MGD15-LB	0.10669975186104218	0.097415507	4.670018832729016	4.5789854069930245	0.9805068396945212	0.9328054999059527
ISx-GFP	MGD15	Evolved	5	LB	6	1000	1	163	213	100	15	13	100	E	E5	E5	E-LB	MGD15-E5-LB	MGD15-Evolved-LB	MGD15-E5	MGD15-LB	0.094801223	0.06323185	4.551782313	4.146808131757841	0.9110295367830251	0.866708245
ISx-GFP	MGD15	Evolved	6	LB	1	1000	1	155	197	100	18	28	100	E	E6	E6	E-LB	MGD15-E6-LB	MGD15-Evolved-LB	MGD15-E6	MGD15-LB	0.1189710610932476	0.14430379746835442	4.778880279447128	4.971920781915565	1.0403945048170928	0.9897796495409161
ISx-GFP	MGD15	Evolved	6	LB	2	1000	1	159	180	100	17	16	100	E	E6	E6	E-LB	MGD15-E6-LB	MGD15-Evolved-LB	MGD15-E6	MGD15-LB	0.109717868	0.091412742	4.697912237686706	4.515384882115736	0.9611471338040899	0.9143876374290502
ISx-GFP	MGD15	Evolved	6	LB	3	1000	1	176	229	100	21	13	100	E	E6	E6	E-LB	MGD15-E6-LB	MGD15-Evolved-LB	MGD15-E6	MGD15-LB	0.12181303116147309	0.058823529411764705	4.802487337742402	4.074541934925921	0.8484232541134235	0.8071477379307967
ISx-GFP	MGD15	Evolved	6	LB	4	1000	1	164	228	100	13	10	100	E	E6	E6	E-LB	MGD15-E6-LB	MGD15-Evolved-LB	MGD15-E6	MGD15-LB	0.082066869	0.045951859956236324	4.407534394221094	3.8275943258113556	0.8684207503473773	0.8261723624578345
ISx-GFP	MGD15	Evolved	6	LB	5	1000	1	219	198	100	19	11	100	E	E6	E6	E-LB	MGD15-E6-LB	MGD15-Evolved-LB	MGD15-E6	MGD15-LB	0.088838269	0.057934509	4.4868175120366125	4.059313214224097	0.9047199275063748	0.860705596
ISx-GFP	MGD15	Evolved	6	LB	6	1000	1	230	205	100	15	22	100	E	E6	E6	E-LB	MGD15-E6-LB	MGD15-Evolved-LB	MGD15-E6	MGD15-LB	0.067245119	0.10948905109489052	4.2083444404706345	4.695824554256222	1.1158365529916252	1.061551466536398
ISx-GFP	MGD17	Ancestor	1	LB	1	1000	1	82	212	100	65	194	100	A	A1	A	A-LB	MGD17-A1-LB	MGD17-Ancestor-LB	MGD17-A1	MGD17-LB	0.793939394	0.9152941176470588	6.677007128282708	6.819245453676166	1.021302706835666	0.9716166613401231
ISx-GFP	MGD17	Ancestor	1	LB	2	1000	1	103	224	100	59	168	100	A	A1	A	A-LB	MGD17-A1-LB	MGD17-Ancestor-LB	MGD17-A1	MGD17-LB	0.5748792270531401	0.7505567928730512	6.354159978828298	6.620815321592245	1.0419654751615364	0.9912741926875428
ISx-GFP	MGD17	Ancestor	1	LB	3	1000	1	129	241	100	66	144	100	A	A1	A	A-LB	MGD17-A1-LB	MGD17-Ancestor-LB	MGD17-A1	MGD17-LB	0.5135135135135135	0.598343685	6.241276345504353	6.394165313441996	1.0244964266079597	0.9746550076811666
ISx-GFP	MGD17	Ancestor	1	LB	4	1000	1	82	224	100	81	180	100	A	A1	A	A-LB	MGD17-A1-LB	MGD17-Ancestor-LB	MGD17-A1	MGD17-LB	0.9878787878787879	0.8040089086859689	6.895560005888319	6.689610349572764	0.9701330049858621	0.9229363488918024
ISx-GFP	MGD17	Ancestor	1	LB	5	1000	1	99	211	100	70	181	100	A	A1	A	A-LB	MGD17-A1-LB	MGD17-Ancestor-LB	MGD17-A1	MGD17-LB	0.7085427135678392	0.8581560283687943	6.563210344635813	6.754785934	1.0291893112524535	0.9791195850095328
ISx-GFP	MGD17	Ancestor	1	LB	6	1000	1	92	266	100	53	146	100	A	A1	A	A-LB	MGD17-A1-LB	MGD17-Ancestor-LB	MGD17-A1	MGD17-LB	0.5783783783783784	0.549718574	6.360228288365718	6.309406463833359	0.9920094339026598	0.9437484966359714
ISx-GFP	MGD17	Ancestor	2	LB	1	1000	1	91	199	100	47	122	100	A	A2	A	A-LB	MGD17-A2-LB	MGD17-Ancestor-LB	MGD17-A2	MGD17-LB	0.5191256830601093	0.6140350877192983	6.252146017741257	6.4200520726370005	1.0268557475176185	0.9768995483936603
ISx-GFP	MGD17	Ancestor	2	LB	2	1000	1	117	190	100	47	127	100	A	A2	A	A-LB	MGD17-A2-LB	MGD17-Ancestor-LB	MGD17-A2	MGD17-LB	0.40425531914893614	0.6692913385826772	6.002046656438519	6.506219449013862	1.0840001455227788	1.0312638899668771
ISx-GFP	MGD17	Ancestor	2	LB	3	1000	1	99	147	100	61	177	100	A	A2	A	A-LB	MGD17-A2-LB	MGD17-Ancestor-LB	MGD17-A2	MGD17-LB	0.6180904522613065	1.2033898305084745	6.4266348096300625	7.092897712117733	1.1036721273611658	1.0499788362681333
ISx-GFP	MGD17	Ancestor	2	LB	4	1000	1	86	219	100	64	157	100	A	A2	A	A-LB	MGD17-A2-LB	MGD17-Ancestor-LB	MGD17-A2	MGD17-LB	0.7456647398843931	0.7175398633257403	6.614276089	6.575828504732598	0.9941871818477206	0.9458202978497134
ISx-GFP	MGD17	Ancestor	2	LB	5	1000	1	122	195	100	76	187	100	A	A2	A	A-LB	MGD17-A2-LB	MGD17-Ancestor-LB	MGD17-A2	MGD17-LB	0.6244897959183674	0.959079284	6.436934989829846	6.8659737449671825	1.066652646922053	1.0147603415475623
ISx-GFP	MGD17	Ancestor	2	LB	6	1000	1	80	193	100	71	160	100	A	A2	A	A-LB	MGD17-A2-LB	MGD17-Ancestor-LB	MGD17-A2	MGD17-LB	0.8881987577639752	0.8294573643410853	6.7891955442575815	6.7207717090823715	0.9899216579152615	0.9417622902733279
ISx-GFP	MGD17	Evolved	1	LB	1	1000	1	93	107	100	21	45	100	E	E1	E1	E-LB	MGD17-E1-LB	MGD17-Evolved-LB	MGD17-E1	MGD17-LB	0.22994652406417113	0.4232558139534884	5.437846777821113	6.047976757371324	1.1122006567082208	1.0580924554281188
ISx-GFP	MGD17	Evolved	1	LB	2	1000	1	100	90	100	26	52	100	E	E1	E1	E-LB	MGD17-E1-LB	MGD17-Evolved-LB	MGD17-E1	MGD17-LB	0.263681592	0.580110497	5.5747422844751835	6.363218597873835	1.1414372670812853	1.0859067141874954
ISx-GFP	MGD17	Evolved	1	LB	3	1000	1	110	66	100	32	71	100	E	E1	E1	E-LB	MGD17-E1-LB	MGD17-Evolved-LB	MGD17-E1	MGD17-LB	0.29411764705882354	1.0751879699248121	5.683979847360021	6.980250781020291	1.2280569193541977	1.1683123484666882
ISx-GFP	MGD17	Evolved	1	LB	4	1000	1	111	90	100	37	60	100	E	E1	E1	E-LB	MGD17-E1-LB	MGD17-Evolved-LB	MGD17-E1	MGD17-LB	0.33632287	0.6685082872928176	5.818071621058329	6.505048793313052	1.1180764378644343	1.0636823817365038
ISx-GFP	MGD17	Evolved	1	LB	5	1000	1	111	215	100	23	68	100	E	E1	E1	E-LB	MGD17-E1-LB	MGD17-Evolved-LB	MGD17-E1	MGD17-LB	0.21076233183856502	0.31786542923433875	5.350731109232077	5.7616281147065145	1.0767926844175522	1.0244070695071563
ISx-GFP	MGD17	Evolved	1	LB	6	1000	1	75	196	100	15	71	100	E	E1	E1	E-LB	MGD17-E1-LB	MGD17-Evolved-LB	MGD17-E1	MGD17-LB	0.2052980132450331	0.3638676844783715	5.324462646652359	5.896790297372783	1.1074902180185755	1.0536111780532054
ISx-GFP	MGD17	Evolved	2	LB	1	1000	1	106	107	100	49	50	100	E	E2	E2	E-LB	MGD17-E2-LB	MGD17-Evolved-LB	MGD17-E2	MGD17-LB	0.4647887323943662	0.4697674418604651	6.141582963407302	6.152237767695734	1.0017348628768699	0.9530007866443859
ISx-GFP	MGD17	Evolved	2	LB	2	1000	1	83	97	100	47	21	100	E	E2	E2	E-LB	MGD17-E2-LB	MGD17-Evolved-LB	MGD17-E2	MGD17-LB	0.5688622754491018	0.2205128205128205	6.343638358165923	5.395955836111953	0.8506089930498553	0.809227141
ISx-GFP	MGD17	Evolved	2	LB	3	1000	1	79	86	100	58	27	100	E	E2	E2	E-LB	MGD17-E2-LB	MGD17-Evolved-LB	MGD17-E2	MGD17-LB	0.7358490566037735	0.3179190751445087	6.601025011559662	5.761796869716829	0.8728639657669554	0.8303994168881133
ISx-GFP	MGD17	Evolved	2	LB	4	1000	1	93	25	100	67	55	100	E	E2	E2	E-LB	MGD17-E2-LB	MGD17-Evolved-LB	MGD17-E2	MGD17-LB	0.7219251336898396	2.176470588235294	6.581921441	7.685459847570145	1.1676620447340484	1.1108556649117245
ISx-GFP	MGD17	Evolved	2	LB	5	1000	1	108	43	100	87	42	100	E	E2	E2	E-LB	MGD17-E2-LB	MGD17-Evolved-LB	MGD17-E2	MGD17-LB	0.8064516129032258	0.9770114942528736	6.6926438993651916	6.884498417	1.0286664762592368	0.978622186
ISx-GFP	MGD17	Evolved	2	LB	6	1000	1	91	15	100	44	35	100	E	E2	E2	E-LB	MGD17-E2-LB	MGD17-Evolved-LB	MGD17-E2	MGD17-LB	0.48633879781420764	2.2903225806451615	6.186905495872856	7.736447951538306	1.2504551680479223	1.1896209296248543
ISx-GFP	MGD17	Evolved	3	LB	1	1000	1	95	97	100	76	56	100	E	E3	E3	E-LB	MGD17-E3-LB	MGD17-Evolved-LB	MGD17-E3	MGD17-LB	0.8010471204188482	0.5794871794871795	6.685919772327943	6.362143539130731	0.9515734193315817	0.9052796810610282
ISx-GFP	MGD17	Evolved	3	LB	2	1000	1	90	87	100	74	68	100	E	E3	E3	E-LB	MGD17-E3-LB	MGD17-Evolved-LB	MGD17-E3	MGD17-LB	0.8232044198895028	0.7828571428571428	6.713204553661771	6.662950230886747	0.9925141082215927	0.9442286187129458
ISx-GFP	MGD17	Evolved	3	LB	3	1000	1	109	175	100	41	63	100	E	E3	E3	E-LB	MGD17-E3-LB	MGD17-Evolved-LB	MGD17-E3	MGD17-LB	0.3789954337899543	0.36182336182336183	5.937524156962234	5.891156141974863	0.9921906818799211	0.9439209269579146
ISx-GFP	MGD17	Evolved	3	LB	4	1000	1	90	162	100	49	58	100	E	E3	E3	E-LB	MGD17-E3-LB	MGD17-Evolved-LB	MGD17-E3	MGD17-LB	0.5469613259668509	0.36	6.304378097850901	5.886104031450156	0.9336533977009832	0.888231463
ISx-GFP	MGD17	Evolved	3	LB	5	1000	1	106	71	100	61	50	100	E	E3	E3	E-LB	MGD17-E3-LB	MGD17-Evolved-LB	MGD17-E3	MGD17-LB	0.5774647887323944	0.7062937062937062	6.358647468645129	6.5600311655634895	1.0316708384780562	0.9814803867403291
ISx-GFP	MGD17	Evolved	3	LB	6	1000	1	101	119	100	26	85	100	E	E3	E3	E-LB	MGD17-E3-LB	MGD17-Evolved-LB	MGD17-E3	MGD17-LB	0.26108374384236455	0.7154811715481172	5.564841213492471	6.572955283553286	1.181157742222105	1.1236948010934242
ISx-GFP	MGD17	Evolved	4	LB	1	1000	1	117	59	100	91	58	100	E	E4	E4	E-LB	MGD17-E4-LB	MGD17-Evolved-LB	MGD17-E4	MGD17-LB	0.7787234042553192	0.9831932773109243	6.657655917679399	6.8908057206683635	1.035019803647382	0.9846664258401828
ISx-GFP	MGD17	Evolved	4	LB	2	1000	1	87	110	100	57	64	100	E	E4	E4	E-LB	MGD17-E4-LB	MGD17-Evolved-LB	MGD17-E4	MGD17-LB	0.6571428571428571	0.583710407	6.487901433421873	6.369404981826056	0.9817357811594681	0.9339746537671558
ISx-GFP	MGD17	Evolved	4	LB	3	1000	1	68	94	100	75	84	100	E	E4	E4	E-LB	MGD17-E4-LB	MGD17-Evolved-LB	MGD17-E4	MGD17-LB	1.102189781021898	0.8941798941798942	7.005054189968937	6.795906978845568	0.9701433842691949	0.9229462232263669
ISx-GFP	MGD17	Evolved	4	LB	4	1000	1	81	62	100	67	64	100	E	E4	E4	E-LB	MGD17-E4-LB	MGD17-Evolved-LB	MGD17-E4	MGD17-LB	0.8282208588957055	1.032	6.719279856613804	6.939253946041508	1.0327377478125401	0.982495391
ISx-GFP	MGD17	Evolved	4	LB	5	1000	1	102	66	100	109	98	100	E	E4	E4	E-LB	MGD17-E4-LB	MGD17-Evolved-LB	MGD17-E4	MGD17-LB	1.0682926829268293	1.481203007518797	6.973817029660229	7.300609879498372	1.0468599690023792	0.9959305709902342
ISx-GFP	MGD17	Evolved	4	LB	6	1000	1	85	26	100	96	63	100	E	E4	E4	E-LB	MGD17-E4-LB	MGD17-Evolved-LB	MGD17-E4	MGD17-LB	1.128654970760234	2.3962264150943398	7.028781911384363	7.7816504518886065	1.107112235092234	1.0532515838736567
ISx-GFP	MGD17	Evolved	5	LB	1	1000	1	115	96	100	24	38	100	E	E5	E5	E-LB	MGD17-E5-LB	MGD17-Evolved-LB	MGD17-E5	MGD17-LB	0.21212121212121213	0.39896373056994816	5.3571578665709705	5.988870511930935	1.1179193634187812	1.063532948911695
ISx-GFP	MGD17	Evolved	5	LB	2	1000	1	118	45	100	24	27	100	E	E5	E5	E-LB	MGD17-E5-LB	MGD17-Evolved-LB	MGD17-E5	MGD17-LB	0.20675105485232068	0.6043956043956044	5.331515435957632	6.404228957697758	1.2012023663113427	1.1427642607208692
ISx-GFP	MGD17	Evolved	5	LB	3	1000	1	108	171	100	43	59	100	E	E5	E5	E-LB	MGD17-E5-LB	MGD17-Evolved-LB	MGD17-E5	MGD17-LB	0.4009216589861751	0.3469387755102041	5.993766044096261	5.849148324927727	0.9758719779676787	0.9283961226991101
ISx-GFP	MGD17	Evolved	5	LB	4	1000	1	101	71	100	62	37	100	E	E5	E5	E-LB	MGD17-E5-LB	MGD17-Evolved-LB	MGD17-E5	MGD17-LB	0.6157635467980296	0.5244755244755245	6.422863037242651	6.262398762	0.9750167060929578	0.9275824595237434
ISx-GFP	MGD17	Evolved	5	LB	5	1000	1	97	51	100	69	66	100	E	E5	E5	E-LB	MGD17-E5-LB	MGD17-Evolved-LB	MGD17-E5	MGD17-LB	0.7128205128205128	1.2912621359223302	6.569229653549082	7.163375418974255	1.0904437501441557	1.0373940153129813
ISx-GFP	MGD17	Evolved	5	LB	6	1000	1	86	42	100	81	85	100	E	E5	E5	E-LB	MGD17-E5-LB	MGD17-Evolved-LB	MGD17-E5	MGD17-LB	0.9421965317919075	2.011764705882353	6.848213885291121	7.606767579	1.1107666475389464	1.0567282103399036
ISx-GFP	MGD17	Evolved	6	LB	1	1000	1	120	53	100	95	156	100	E	E6	E6	E-LB	MGD17-E6-LB	MGD17-Evolved-LB	MGD17-E6	MGD17-LB	0.7925311203319502	2.925233644859813	6.675231773538112	7.981129635060384	1.195633336163562	1.1374661620838313
ISx-GFP	MGD17	Evolved	6	LB	2	1000	1	140	46	100	90	79	100	E	E6	E6	E-LB	MGD17-E6-LB	MGD17-Evolved-LB	MGD17-E6	MGD17-LB	0.6441281138790036	1.7096774193548387	6.4678976409142175	7.444059988049113	1.1509242108223776	1.0949321211920466
ISx-GFP	MGD17	Evolved	6	LB	3	1000	1	106	51	100	88	270	100	E	E6	E6	E-LB	MGD17-E6-LB	MGD17-Evolved-LB	MGD17-E6	MGD17-LB	0.8309859154929577	5.252427184466019	6.722612845846541	8.566445569598983	1.2742732276917634	1.2122802483908355
ISx-GFP	MGD17	Evolved	6	LB	4	1000	1	96	98	100	77	52	100	E	E6	E6	E-LB	MGD17-E6-LB	MGD17-Evolved-LB	MGD17-E6	MGD17-LB	0.8031088082901554	0.5329949238578681	6.688490206996498	6.278511900401672	0.9387039086689597	0.8930362679187678
ISx-GFP	MGD17	Evolved	6	LB	5	1000	1	104	73	100	111	48	100	E	E6	E6	E-LB	MGD17-E6-LB	MGD17-Evolved-LB	MGD17-E6	MGD17-LB	1.0669856459330143	0.6598639455782312	6.972592798477445	6.492033670706784	0.9310788480469421	0.885782164
ISx-GFP	MGD17	Evolved	6	LB	6	1000	1	97	73	100	61	65	100	E	E6	E6	E-LB	MGD17-E6-LB	MGD17-Evolved-LB	MGD17-E6	MGD17-LB	0.6307692307692307	0.891156463	6.446940075790808	6.792520015404552	1.0536037151813225	1.002346236
ISx-GFP	ADP1-ISx	Ancestor	1	MS	1	1000	1	0	64	100	22	93	100	A	A1	A	A-MS	ADP1-ISx-A1-MS	ADP1-ISx-Ancestor-MS	ADP1-ISx-A1	ADP1-ISx-MS	45	1.449612403100775	10.714417768752456	7.279051491475052	0.6793697659152034	0.6463186471120976
ISx-GFP	ADP1-ISx	Ancestor	1	MS	2	1000	1	12	57	100	19	105	100	A	A1	A	A-MS	ADP1-ISx-A1-MS	ADP1-ISx-Ancestor-MS	ADP1-ISx-A1	ADP1-ISx-MS	1.56	1.8347826086956522	7.352441100243583	7.514681284094953	1.0220661657318133	0.9723429782085503
ISx-GFP	ADP1-ISx	Ancestor	1	MS	3	1000	1	17	76	100	2	168	100	A	A1	A	A-MS	ADP1-ISx-A1-MS	ADP1-ISx-Ancestor-MS	ADP1-ISx-A1	ADP1-ISx-MS	0.14285714285714285	2.2026143790849675	4.961845129926823	7.697400287942063	1.5513181258955544	1.4758470021382086
ISx-GFP	ADP1-ISx	Ancestor	1	MS	4	1000	1	8	88	100	22	120	100	A	A1	A	A-MS	ADP1-ISx-A1-MS	ADP1-ISx-Ancestor-MS	ADP1-ISx-A1	ADP1-ISx-MS	2.6470588235294117	1.3615819209039548	7.881204425	7.216402479898963	0.9156471639392985	0.8711012263432737
ISx-GFP	ADP1-ISx	Ancestor	1	MS	5	1000	1	2	62	100	34	143	100	A	A1	A	A-MS	ADP1-ISx-A1-MS	ADP1-ISx-Ancestor-MS	ADP1-ISx-A1	ADP1-ISx-MS	13.8	2.296	9.532423871145296	7.738923757439457	0.8118526685395543	0.7723562994858446
ISx-GFP	ADP1-ISx	Ancestor	1	MS	6	1000	1	17	69	100	31	100	100	A	A1	A	A-MS	ADP1-ISx-A1-MS	ADP1-ISx-Ancestor-MS	ADP1-ISx-A1	ADP1-ISx-MS	1.8	1.4460431654676258	7.495541943884256	7.276586253910521	0.9707885444957872	0.9235599966171506
ISx-GFP	ADP1-ISx	Ancestor	2	MS	1	1000	1	16	34	100	9	93	100	A	A2	A	A-MS	ADP1-ISx-A2-MS	ADP1-ISx-Ancestor-MS	ADP1-ISx-A2	ADP1-ISx-MS	0.5757575757575758	2.710144927536232	6.355686696682097	7.904757391239464	1.243729870348398	1.1832228154775062
ISx-GFP	ADP1-ISx	Ancestor	2	MS	2	1000	1	14	57	100	1	13	100	A	A2	A	A-MS	ADP1-ISx-A2-MS	ADP1-ISx-Ancestor-MS	ADP1-ISx-A2	ADP1-ISx-MS	0.10344827586206896	0.23478260869565218	4.639071737663773	5.458660016623216	1.1766707490865804	1.1194260987188833
ISx-GFP	ADP1-ISx	Ancestor	2	MS	3	1000	1	0	63	100	1	48	100	A	A2	A	A-MS	ADP1-ISx-A2-MS	ADP1-ISx-Ancestor-MS	ADP1-ISx-A2	ADP1-ISx-MS	3	0.7637795275590551	8.006367567650246	6.638279171026928	0.8291249577210166	0.7887882973997539
ISx-GFP	ADP1-ISx	Ancestor	2	MS	4	1000	1	10	36	100	8	66	100	A	A2	A	A-MS	ADP1-ISx-A2-MS	ADP1-ISx-Ancestor-MS	ADP1-ISx-A2	ADP1-ISx-MS	0.8095238095238095	1.821917808219178	6.696446185	7.507644966	1.1211386992879147	1.0665956651347737
ISx-GFP	ADP1-ISx	Ancestor	2	MS	5	1000	1	17	69	100	12	111	100	A	A2	A	A-MS	ADP1-ISx-A2-MS	ADP1-ISx-Ancestor-MS	ADP1-ISx-A2	ADP1-ISx-MS	0.7142857142857143	1.604316547	6.571283042360924	7.380453117311564	1.1231373035881167	1.068497037983886
ISx-GFP	ADP1-ISx	Ancestor	2	MS	6	1000	1	20	58	100	13	96	100	A	A2	A	A-MS	ADP1-ISx-A2-MS	ADP1-ISx-Ancestor-MS	ADP1-ISx-A2	ADP1-ISx-MS	0.6585365853658537	1.6495726495726495	6.490020078282159	7.408271533089266	1.141486689367864	1.0859537320958588
ISx-GFP	ADP1-ISx	Evolved	1	MS	1	1000	1	24	88	100	1	94	100	E	E1	E1	E-MS	ADP1-ISx-E1-MS	ADP1-ISx-Evolved-MS	ADP1-ISx-E1	ADP1-ISx-MS	0.061224489795918366	1.0677966101694916	4.11454727	6.973352561467951	1.6948043380355198	1.6123526565878314
ISx-GFP	ADP1-ISx	Evolved	1	MS	2	1000	1	25	98	100	6	106	100	E	E1	E1	E-MS	ADP1-ISx-E1-MS	ADP1-ISx-Evolved-MS	ADP1-ISx-E1	ADP1-ISx-MS	0.2549019607843137	1.0812182741116751	5.540879003719348	6.985843715953574	1.260782578	1.1994459146478087
ISx-GFP	ADP1-ISx	Evolved	1	MS	3	1000	1	2	59	100	21	123	100	E	E1	E1	E-MS	ADP1-ISx-E1-MS	ADP1-ISx-Evolved-MS	ADP1-ISx-E1	ADP1-ISx-MS	8.6	2.0756302521008405	9.059517482	7.638020122498585	0.8430934801407003	0.8020772557334866
ISx-GFP	ADP1-ISx	Evolved	1	MS	4	1000	1	8	70	100	4	99	100	E	E1	E1	E-MS	ADP1-ISx-E1-MS	ADP1-ISx-Evolved-MS	ADP1-ISx-E1	ADP1-ISx-MS	0.5294117647058824	1.4113475177304964	6.271766512262141	7.252300213328461	1.1563409127475084	1.100085302325069
ISx-GFP	ADP1-ISx	Evolved	1	MS	5	1000	1	19	77	100	1	444	100	E	E1	E1	E-MS	ADP1-ISx-E1-MS	ADP1-ISx-Evolved-MS	ADP1-ISx-E1	ADP1-ISx-MS	0.076923077	5.735483870967742	4.3428059215206005	8.654427397576795	1.9928192864180567	1.8958692743730041
ISx-GFP	ADP1-ISx	Evolved	1	MS	6	1000	1	16	62	100	15	109	100	E	E1	E1	E-MS	ADP1-ISx-E1-MS	ADP1-ISx-Evolved-MS	ADP1-ISx-E1	ADP1-ISx-MS	0.9393939393939394	1.752	6.845234922000803	7.468513271496337	1.0910528793529493	1.0379735105832977
ISx-GFP	ADP1-ISx	Evolved	2	MS	1	1000	1	9	50	100	4	64	100	E	E2	E2	E-MS	ADP1-ISx-E2-MS	ADP1-ISx-Evolved-MS	ADP1-ISx-E2	ADP1-ISx-MS	0.47368421052631576	1.2772277227722773	6.160540877151916	7.152447167	1.1610096108654024	1.104526869793511
ISx-GFP	ADP1-ISx	Evolved	2	MS	2	1000	1	7	25	100	3	88	100	E	E2	E2	E-MS	ADP1-ISx-E2-MS	ADP1-ISx-Evolved-MS	ADP1-ISx-E2	ADP1-ISx-MS	0.4666666666666667	3.4705882352941178	6.145615226935241	8.152079379	1.3264871095577853	1.261953941836196
ISx-GFP	ADP1-ISx	Evolved	2	MS	3	1000	1	19	35	100	9	95	100	E	E2	E2	E-MS	ADP1-ISx-E2-MS	ADP1-ISx-Evolved-MS	ADP1-ISx-E2	ADP1-ISx-MS	0.48717948717948717	2.6901408450704225	6.188632612018931	7.897348829987451	1.2761056157462032	1.2140234913606407
ISx-GFP	ADP1-ISx	Evolved	2	MS	4	1000	1	6	64	100	3	111	100	E	E2	E2	E-MS	ADP1-ISx-E2-MS	ADP1-ISx-Evolved-MS	ADP1-ISx-E2	ADP1-ISx-MS	0.5384615384615384	1.7286821705426356	6.288716070575914	7.455114646080584	1.185474834992487	1.127801868700491
ISx-GFP	ADP1-ISx	Evolved	2	MS	5	1000	1	8	43	100	3	106	100	E	E2	E2	E-MS	ADP1-ISx-E2-MS	ADP1-ISx-Evolved-MS	ADP1-ISx-E2	ADP1-ISx-MS	0.4117647058823529	2.4482758620689653	6.020452083981234	7.803139326036979	1.2961052122313181	1.2330501139623016
ISx-GFP	ADP1-ISx	Evolved	2	MS	6	1000	1	11	51	100	7	130	100	E	E2	E2	E-MS	ADP1-ISx-E2-MS	ADP1-ISx-Evolved-MS	ADP1-ISx-E2	ADP1-ISx-MS	0.6521739130434783	2.533980582524272	6.480311264155198	7.837546698075195	1.209439852284153	1.1506009956723862
ISx-GFP	ADP1-ISx	Evolved	3	MS	1	1000	1	24	83	100	5	74	100	E	E3	E3	E-MS	ADP1-ISx-E3-MS	ADP1-ISx-Evolved-MS	ADP1-ISx-E3	ADP1-ISx-MS	0.22448979591836735	0.8922155688622755	5.413830253669881	6.7937077725108415	1.2548800856668125	1.193830576436515
ISx-GFP	ADP1-ISx	Evolved	3	MS	2	1000	1	10	42	100	8	98	100	E	E3	E3	E-MS	ADP1-ISx-E3-MS	ADP1-ISx-Evolved-MS	ADP1-ISx-E3	ADP1-ISx-MS	0.8095238095238095	2.3176470588235296	6.696446185	7.7483077512298095	1.157077580675788	1.1007861315975271
ISx-GFP	ADP1-ISx	Evolved	3	MS	3	1000	1	5	47	100	0	99	100	E	E3	E3	E-MS	ADP1-ISx-E3-MS	ADP1-ISx-Evolved-MS	ADP1-ISx-E3	ADP1-ISx-MS	0.090909091	2.094736842105263	4.509860006183766	7.647183212106088	1.6956586682558952	1.613165423920031
ISx-GFP	ADP1-ISx	Evolved	3	MS	4	1000	1	7	40	100	1	108	100	E	E3	E3	E-MS	ADP1-ISx-E3-MS	ADP1-ISx-Evolved-MS	ADP1-ISx-E3	ADP1-ISx-MS	0.2	2.6790123456790123	5.298317366548036	7.893203477850158	1.4897566400392404	1.4172804626054063
ISx-GFP	ADP1-ISx	Evolved	3	MS	5	1000	1	11	32	100	12	150	100	E	E3	E3	E-MS	ADP1-ISx-E3-MS	ADP1-ISx-Evolved-MS	ADP1-ISx-E3	ADP1-ISx-MS	1.0869565217391304	4.630769230769231	6.991136887921188	8.440478273835376	1.2073112584046612	1.148575957194863
ISx-GFP	ADP1-ISx	Evolved	3	MS	6	1000	1	24	51	100	9	114	100	E	E3	E3	E-MS	ADP1-ISx-E3-MS	ADP1-ISx-Evolved-MS	ADP1-ISx-E3	ADP1-ISx-MS	0.3877551020408163	2.2233009708737863	5.960373960037951	7.706748294306741	1.2929974437808043	1.230093537439106
ISx-GFP	ADP1-ISx	Evolved	4	MS	1	1000	1	10	54	100	5	100	100	E	E4	E4	E-MS	ADP1-ISx-E4-MS	ADP1-ISx-Evolved-MS	ADP1-ISx-E4	ADP1-ISx-MS	0.5238095238095238	1.8440366972477065	6.261128114057085	7.519712304812069	1.2010155626634267	1.142586545009847
ISx-GFP	ADP1-ISx	Evolved	4	MS	2	1000	1	20	57	100	9	112	100	E	E4	E4	E-MS	ADP1-ISx-E4-MS	ADP1-ISx-Evolved-MS	ADP1-ISx-E4	ADP1-ISx-MS	0.4634146341463415	1.9565217391304348	6.138622191	7.578923552823307	1.234629419511509	1.1745650986227023
ISx-GFP	ADP1-ISx	Evolved	4	MS	3	1000	1	19	66	100	11	118	100	E	E4	E4	E-MS	ADP1-ISx-E4-MS	ADP1-ISx-Evolved-MS	ADP1-ISx-E4	ADP1-ISx-MS	0.5897435897435898	1.781954887218045	6.379687849	7.485466291895515	1.1733279855259768	1.1162459595214989
ISx-GFP	ADP1-ISx	Evolved	4	MS	4	1000	1	14	92	100	10	101	100	E	E4	E4	E-MS	ADP1-ISx-E4-MS	ADP1-ISx-Evolved-MS	ADP1-ISx-E4	ADP1-ISx-MS	0.7241379310344828	1.0972972972972972	6.584981886719086	7.000605433	1.0631168852665736	1.0113965935500315
ISx-GFP	ADP1-ISx	Evolved	4	MS	5	1000	1	23	48	100	22	93	100	E	E4	E4	E-MS	ADP1-ISx-E4-MS	ADP1-ISx-Evolved-MS	ADP1-ISx-E4	ADP1-ISx-MS	0.9574468085106383	1.9278350515463918	6.864270167042398	7.564152917333341	1.101960256991531	1.0483502478368494
ISx-GFP	ADP1-ISx	Evolved	4	MS	6	1000	1	8	47	100	9	73	100	E	E4	E4	E-MS	ADP1-ISx-E4-MS	ADP1-ISx-Evolved-MS	ADP1-ISx-E4	ADP1-ISx-MS	1.1176470588235294	1.5473684210526315	7.018980914092362	7.344310974160332	1.046350041986122	0.9954454517579567
ISx-GFP	ADP1-ISx	Evolved	5	MS	1	1000	1	7	64	100	33	155	100	E	E5	E5	E-MS	ADP1-ISx-E5-MS	ADP1-ISx-Evolved-MS	ADP1-ISx-E5	ADP1-ISx-MS	4.466666666666667	2.4108527131782944	8.404397697270893	7.787735786799699	0.9266262815393138	0.8815462134323993
ISx-GFP	ADP1-ISx	Evolved	5	MS	2	1000	1	13	35	100	19	115	100	E	E5	E5	E-MS	ADP1-ISx-E5-MS	ADP1-ISx-Evolved-MS	ADP1-ISx-E5	ADP1-ISx-MS	1.4444444444444444	3.2535211267605635	7.275480059107454	8.087493112462615	1.1116095497146863	1.0575301055981332
ISx-GFP	ADP1-ISx	Evolved	5	MS	3	1000	1	10	17	100	81	81	100	E	E5	E5	E-MS	ADP1-ISx-E5-MS	ADP1-ISx-Evolved-MS	ADP1-ISx-E5	ADP1-ISx-MS	7.761904761904762	4.6571428571428575	8.956983042065476	8.446157418299485	0.9429690084968393	0.8970938720231242
ISx-GFP	ADP1-ISx	Evolved	5	MS	4	1000	1	4	47	100	7	159	100	E	E5	E5	E-MS	ADP1-ISx-E5-MS	ADP1-ISx-Evolved-MS	ADP1-ISx-E5	ADP1-ISx-MS	1.6666666666666667	3.357894736842105	7.418580902748128	8.11906949	1.0944235287855153	1.0411801790140167
ISx-GFP	ADP1-ISx	Evolved	5	MS	5	1000	1	15	71	100	15	187	100	E	E5	E5	E-MS	ADP1-ISx-E5-MS	ADP1-ISx-Evolved-MS	ADP1-ISx-E5	ADP1-ISx-MS	1	2.6223776223776225	6.907755278982137	7.8718366746926405	1.1395650767542191	1.0841256053127197
ISx-GFP	ADP1-ISx	Evolved	5	MS	6	1000	1	15	97	100	36	157	100	E	E5	E5	E-MS	ADP1-ISx-E5-MS	ADP1-ISx-Evolved-MS	ADP1-ISx-E5	ADP1-ISx-MS	2.3548387096774195	1.6153846153846154	7.764227515645382	7.387328359244023	0.951456966	0.9051688936209878
ISx-GFP	ADP1-ISx	Evolved	6	MS	1	1000	1	13	26	100	13	100	100	E	E6	E6	E-MS	ADP1-ISx-E6-MS	ADP1-ISx-Evolved-MS	ADP1-ISx-E6	ADP1-ISx-MS	1	3.792452830188679	6.907755278982137	8.240768273	1.1929733959398998	1.1349356270894746
ISx-GFP	ADP1-ISx	Evolved	6	MS	2	1000	1	3	42	100	7	45	100	E	E6	E6	E-MS	ADP1-ISx-E6-MS	ADP1-ISx-Evolved-MS	ADP1-ISx-E6	ADP1-ISx-MS	2.142857142857143	1.0705882352941176	7.669895331029034	6.975963529008671	0.9095252578984984	0.8652771490461231
ISx-GFP	ADP1-ISx	Evolved	6	MS	3	1000	1	4	45	100	6	94	100	E	E6	E6	E-MS	ADP1-ISx-E6-MS	ADP1-ISx-Evolved-MS	ADP1-ISx-E6	ADP1-ISx-MS	1.4444444444444444	2.076923076923077	7.275480059107454	7.638642788	1.0499159815527044	0.9988379095210016
ISx-GFP	ADP1-ISx	Evolved	6	MS	4	1000	1	4	37	100	10	100	100	E	E6	E6	E-MS	ADP1-ISx-E6-MS	ADP1-ISx-Evolved-MS	ADP1-ISx-E6	ADP1-ISx-MS	2.3333333333333335	2.68	7.755053139369341	7.893572073504902	1.0178617646644297	0.9683431198896755
ISx-GFP	ADP1-ISx	Evolved	6	MS	5	1000	1	7	54	100	9	130	100	E	E6	E6	E-MS	ADP1-ISx-E6-MS	ADP1-ISx-Evolved-MS	ADP1-ISx-E6	ADP1-ISx-MS	1.2666666666666666	2.3944954128440368	7.1441440570463675	7.780927804075687	1.0891336655510537	1.0361476659104942
ISx-GFP	ADP1-ISx	Evolved	6	MS	6	1000	1	5	48	100	15	122	100	E	E6	E6	E-MS	ADP1-ISx-E6-MS	ADP1-ISx-Evolved-MS	ADP1-ISx-E6	ADP1-ISx-MS	2.8181818181818183	2.5257731958762886	7.943847210668912	7.834302511023481	0.9862101200161166	0.9382313174893844
ISx-GFP	MGD17	Ancestor	1	MS	1	1000	1	9	69	100	3	110	100	A	A1	A	A-MS	MGD17-A1-MS	MGD17-Ancestor-MS	MGD17-A1	MGD17-MS	0.3684210526315789	1.589928057553957	5.909226449	7.371444047369198	1.247446533171453	1.1867586638594734
ISx-GFP	MGD17	Ancestor	1	MS	2	1000	1	5	77	100	4	113	100	A	A1	A	A-MS	MGD17-A1-MS	MGD17-Ancestor-MS	MGD17-A1	MGD17-MS	0.8181818181818182	1.4645161290322581	6.707084583519986	7.289280179544293	1.0868030794564336	1.033930462073606
ISx-GFP	MGD17	Ancestor	1	MS	3	1000	1	0	64	100	0	150	100	A	A1	A	A-MS	MGD17-A1-MS	MGD17-Ancestor-MS	MGD17-A1	MGD17-MS	1	2.3333333333333335	6.907755278982137	7.755053139369341	1.1226589284315316	1.0680419356235396
ISx-GFP	MGD17	Ancestor	1	MS	4	1000	1	1	66	100	0	156	100	A	A1	A	A-MS	MGD17-A1-MS	MGD17-Ancestor-MS	MGD17-A1	MGD17-MS	0.3333333333333333	2.3533834586466167	5.809142990314028	7.763609341300537	1.3364465901847005	1.271428896960311
ISx-GFP	MGD17	Ancestor	1	MS	5	1000	1	0	24	100	4	170	100	A	A1	A	A-MS	MGD17-A1-MS	MGD17-Ancestor-MS	MGD17-A1	MGD17-MS	9	6.959183673469388	9.104979856318357	8.847817458155028	0.971755852	0.9244802449704744
ISx-GFP	MGD17	Ancestor	1	MS	6	1000	1	11	65	100	19	113	100	A	A1	A	A-MS	MGD17-A1-MS	MGD17-Ancestor-MS	MGD17-A1	MGD17-MS	1.6956521739130435	1.7328244274809161	7.435822709182633	7.457507973262389	1.0029163234423242	0.9541247695364595
ISx-GFP	MGD17	Ancestor	2	MS	1	1000	1	3	109	100	3	90	100	A	A2	A	A-MS	MGD17-A2-MS	MGD17-Ancestor-MS	MGD17-A2	MGD17-MS	1	0.8264840182648402	6.907755278982137	6.717180580431462	0.9724114866763555	0.9251039831869282
ISx-GFP	MGD17	Ancestor	2	MS	2	1000	1	19	92	100	8	96	100	A	A2	A	A-MS	MGD17-A2-MS	MGD17-Ancestor-MS	MGD17-A2	MGD17-MS	0.4358974358974359	1.0432432432432432	6.077406976908707	6.950089642808698	1.143594574004304	1.0879590688282892
ISx-GFP	MGD17	Ancestor	2	MS	3	1000	1	8	27	100	32	123	100	A	A2	A	A-MS	MGD17-A2-MS	MGD17-Ancestor-MS	MGD17-A2	MGD17-MS	3.823529411764706	4.490909090909091	8.248929204821557	8.409810430377643	1.0195032860097828	0.969904782
ISx-GFP	MGD17	Ancestor	2	MS	4	1000	1	12	56	100	15	71	100	A	A2	A	A-MS	MGD17-A2-MS	MGD17-Ancestor-MS	MGD17-A2	MGD17-MS	1.24	1.2654867256637168	7.122866658599083	7.143212090529704	1.0028563544575215	0.9540677180233206
ISx-GFP	MGD17	Ancestor	2	MS	5	1000	1	10	57	100	14	138	100	A	A2	A	A-MS	MGD17-A2-MS	MGD17-Ancestor-MS	MGD17-A2	MGD17-MS	1.380952380952381	2.408695652173913	7.230528671245188	7.786840656806225	1.0769393236449518	1.0245465747836957
ISx-GFP	MGD17	Ancestor	2	MS	6	1000	1	12	51	100	32	85	100	A	A2	A	A-MS	MGD17-A2-MS	MGD17-Ancestor-MS	MGD17-A2	MGD17-MS	2.6	1.6601941747572815	7.8632667240095735	7.414689847255161	0.9429528601154105	0.8970785092552152
ISx-GFP	MGD17	Evolved	1	MS	1	1000	1	19	89	100	4	147	100	E	E1	E1	E-MS	MGD17-E1-MS	MGD17-Evolved-MS	MGD17-E1	MGD17-MS	0.23076923076923078	1.6480446927374302	5.4414182101887105	7.407344829481202	1.3612893814357843	1.2950630944731463
ISx-GFP	MGD17	Evolved	1	MS	2	1000	1	13	82	100	6	98	100	E	E1	E1	E-MS	MGD17-E1-MS	MGD17-Evolved-MS	MGD17-E1	MGD17-MS	0.48148148148148145	1.1939393939393939	6.176867770439345	7.085013533819545	1.1470236691363729	1.0912213395941832
ISx-GFP	MGD17	Evolved	1	MS	3	1000	1	31	69	100	1	181	100	E	E1	E1	E-MS	MGD17-E1-MS	MGD17-Evolved-MS	MGD17-E1	MGD17-MS	0.047619047619047616	2.6115107913669067	3.863232841258714	7.867684180116296	2.0365544877571646	1.9374767723495856
ISx-GFP	MGD17	Evolved	1	MS	4	1000	1	14	110	100	0	145	100	E	E1	E1	E-MS	MGD17-E1-MS	MGD17-Evolved-MS	MGD17-E1	MGD17-MS	0.034482758620689655	1.3167420814479638	3.540459448995663	7.182915844635876	2.0288089577395056	1.9301080598555351
ISx-GFP	MGD17	Evolved	1	MS	5	1000	1	27	116	100	4	147	100	E	E1	E1	E-MS	MGD17-E1-MS	MGD17-Evolved-MS	MGD17-E1	MGD17-MS	0.16363636363636364	1.2660944206008584	5.097646671085886	7.143692181756256	1.401370601512193	1.3331943761905316
ISx-GFP	MGD17	Evolved	1	MS	6	1000	1	18	75	100	14	154	100	E	E1	E1	E-MS	MGD17-E1-MS	MGD17-Evolved-MS	MGD17-E1	MGD17-MS	0.7837837837837838	2.0463576158940397	6.664133196324387	7.623816719064958	1.1440072541271964	1.0883516721970283
ISx-GFP	MGD17	Evolved	2	MS	1	1000	1	5	65	100	1	132	100	E	E2	E2	E-MS	MGD17-E2-MS	MGD17-Evolved-MS	MGD17-E2	MGD17-MS	0.2727272727272727	2.0229007633587788	5.608472294851876	7.612287781767208	1.357283656	1.2912522464226195
ISx-GFP	MGD17	Evolved	2	MS	2	1000	1	4	55	100	9	146	100	E	E2	E2	E-MS	MGD17-E2-MS	MGD17-Evolved-MS	MGD17-E2	MGD17-MS	2.111111111111111	2.6396396396396398	7.654969680812358	7.878397686686871	1.0291873142795782	0.9791176851887402
ISx-GFP	MGD17	Evolved	2	MS	3	1000	1	12	89	100	3	159	100	E	E2	E2	E-MS	MGD17-E2-MS	MGD17-Evolved-MS	MGD17-E2	MGD17-MS	0.28	1.782122905027933	5.634789603169249	7.485560575926227	1.3284543173920857	1.2638254456472915
ISx-GFP	MGD17	Evolved	2	MS	4	1000	1	6	113	100	0	150	100	E	E2	E2	E-MS	MGD17-E2-MS	MGD17-Evolved-MS	MGD17-E2	MGD17-MS	0.076923077	1.3259911894273129	4.3428059215206005	7.189915526	1.6555921807650378	1.5750481580526876
ISx-GFP	MGD17	Evolved	2	MS	5	1000	1	14	93	100	4	112	100	E	E2	E2	E-MS	MGD17-E2-MS	MGD17-Evolved-MS	MGD17-E2	MGD17-MS	0.3103448275862069	1.2032085561497325	5.737684026331882	7.092747064	1.2361689894008303	1.1760297689361656
ISx-GFP	MGD17	Evolved	2	MS	6	1000	1	26	89	100	22	130	100	E	E2	E2	E-MS	MGD17-E2-MS	MGD17-Evolved-MS	MGD17-E2	MGD17-MS	0.8490566037735849	1.458100558659218	6.744125855200335	7.284889880464076	1.0801829676483221	1.0276324165581634
ISx-GFP	MGD17	Evolved	3	MS	1	1000	1	9	13	100	16	50	100	E	E3	E3	E-MS	MGD17-E3-MS	MGD17-Evolved-MS	MGD17-E3	MGD17-MS	1.736842105263158	3.740740740740741	7.459823861282177	8.227038929819068	1.1028462712797917	1.0491931578173064
ISx-GFP	MGD17	Evolved	3	MS	2	1000	1	5	12	100	36	49	100	E	E3	E3	E-MS	MGD17-E3-MS	MGD17-Evolved-MS	MGD17-E3	MGD17-MS	6.636363636363637	3.96	8.800319447332157	8.283999304248526	0.9413293862599323	0.8955340168763397
ISx-GFP	MGD17	Evolved	3	MS	3	1000	1	7	9	100	17	84	100	E	E3	E3	E-MS	MGD17-E3-MS	MGD17-Evolved-MS	MGD17-E3	MGD17-MS	2.3333333333333335	8.894736842105264	7.755053139369341	9.093215014738771	1.1725535404233545	1.115509190921979
ISx-GFP	MGD17	Evolved	3	MS	4	1000	1	7	6	100	53	25	100	E	E3	E3	E-MS	MGD17-E3-MS	MGD17-Evolved-MS	MGD17-E3	MGD17-MS	7.133333333333334	3.923076923076923	8.872533912341833	8.274631554244927	0.9326119951747702	0.8872407240405612
ISx-GFP	MGD17	Evolved	3	MS	5	1000	1	5	14	100	27	30	100	E	E3	E3	E-MS	MGD17-E3-MS	MGD17-Evolved-MS	MGD17-E3	MGD17-MS	5	2.103448275862069	8.517193191416238	7.6513333131689745	0.8983397630195954	0.8546358248658029
ISx-GFP	MGD17	Evolved	3	MS	6	1000	1	5	212	100	68	24	100	E	E3	E3	E-MS	MGD17-E3-MS	MGD17-Evolved-MS	MGD17-E3	MGD17-MS	12.454545454545455	0.11529411764705882	9.429840932011892	4.7474864081683465	0.5034534985687666	0.478960649
ISx-GFP	MGD17	Evolved	4	MS	1	1000	1	21	44	100	21	109	100	E	E4	E4	E-MS	MGD17-E4-MS	MGD17-Evolved-MS	MGD17-E4	MGD17-MS	1	2.460674157303371	6.907755278982137	7.808190639066498	1.130351369398402	1.0753601418319063
ISx-GFP	MGD17	Evolved	4	MS	2	1000	1	4	31	100	8	133	100	E	E4	E4	E-MS	MGD17-E4-MS	MGD17-Evolved-MS	MGD17-E4	MGD17-MS	1.8888888888888888	4.238095238095238	7.543744045702134	8.351869210990854	1.1071252100273907	1.0532639275824256
ISx-GFP	MGD17	Evolved	4	MS	3	1000	1	22	50	100	25	127	100	E	E4	E4	E-MS	MGD17-E4-MS	MGD17-Evolved-MS	MGD17-E4	MGD17-MS	1.1333333333333333	2.5247524752475248	7.032918421936143	7.833898307299304	1.1138901146449887	1.0596997217841269
ISx-GFP	MGD17	Evolved	4	MS	4	1000	1	6	30	100	2	108	100	E	E4	E4	E-MS	MGD17-E4-MS	MGD17-Evolved-MS	MGD17-E4	MGD17-MS	0.38461538461538464	3.557377049180328	5.952243833954701	8.176778768349285	1.3737304781945723	1.3068989359090666
ISx-GFP	MGD17	Evolved	4	MS	5	1000	1	28	69	100	19	172	100	E	E4	E4	E-MS	MGD17-E4-MS	MGD17-Evolved-MS	MGD17-E4	MGD17-MS	0.6842105263157895	2.4820143884892087	6.528265657277234	7.816825762882805	1.1973816896022267	1.1391294586946679
ISx-GFP	MGD17	Evolved	4	MS	6	1000	1	28	77	100	6	109	100	E	E4	E4	E-MS	MGD17-E4-MS	MGD17-Evolved-MS	MGD17-E4	MGD17-MS	0.22807017543859648	1.4129032258064516	5.429653368609124	7.253401891879391	1.335886731520293	1.2708962752383737
ISx-GFP	MGD17	Evolved	5	MS	1	1000	1	21	32	100	86	19	100	E	E5	E5	E-MS	MGD17-E5-MS	MGD17-Evolved-MS	MGD17-E5	MGD17-MS	4.023255813953488	0.6	8.299846757786353	6.396929655216146	0.7707286461903626	0.7332329474880833
ISx-GFP	MGD17	Evolved	5	MS	2	1000	1	6	46	100	68	14	100	E	E5	E5	E-MS	MGD17-E5-MS	MGD17-Evolved-MS	MGD17-E5	MGD17-MS	10.538461538461538	0.3118279569892473	9.262786847348725	5.742451615815355	0.6199485867969649	0.5897882890886305
ISx-GFP	MGD17	Evolved	5	MS	3	1000	1	5	52	100	89	23	100	E	E5	E5	E-MS	MGD17-E5-MS	MGD17-Evolved-MS	MGD17-E5	MGD17-MS	16.272727272727273	0.44761904761904764	9.697245812024521	6.103942530534672	0.6294511502395684	0.5988285559012796
ISx-GFP	MGD17	Evolved	5	MS	4	1000	1	9	47	100	78	17	100	E	E5	E5	E-MS	MGD17-E5-MS	MGD17-Evolved-MS	MGD17-E5	MGD17-MS	8.263157894736842	0.3684210526315789	9.019562105164004	5.909226449	0.6551566894237335	0.6232835289400273
ISx-GFP	MGD17	Evolved	5	MS	5	1000	1	15	57	100	49	18	100	E	E5	E5	E-MS	MGD17-E5-MS	MGD17-Evolved-MS	MGD17-E5	MGD17-MS	3.193548387096774	0.3217391304347826	8.068887925	5.773741063263111	0.7155559870447372	0.6807444203182882
ISx-GFP	MGD17	Evolved	5	MS	6	1000	1	18	56	100	108	12	100	E	E5	E5	E-MS	MGD17-E5-MS	MGD17-Evolved-MS	MGD17-E5	MGD17-MS	5.864864864864865	0.22123893805309736	8.676734719878372	5.399243285137997	0.6222667235369485	0.5919936492279483
ISx-GFP	MGD17	Evolved	6	MS	1	1000	1	8	7	100	7	120	100	E	E6	E6	E-MS	MGD17-E6-MS	MGD17-Evolved-MS	MGD17-E6	MGD17-MS	0.8823529411764706	16.066666666666666	6.782592136028131	9.684502011370581	1.4278467313297423	1.3583824508782394
ISx-GFP	MGD17	Evolved	6	MS	2	1000	1	11	10	100	6	109	100	E	E6	E6	E-MS	MGD17-E6-MS	MGD17-Evolved-MS	MGD17-E6	MGD17-MS	0.5652173913043478	10.428571428571429	6.337210420514524	9.252304571075214	1.4599964269963457	1.3889680742762909
ISx-GFP	MGD17	Evolved	6	MS	3	1000	1	23	7	100	3	129	100	E	E6	E6	E-MS	MGD17-E6-MS	MGD17-Evolved-MS	MGD17-E6	MGD17-MS	0.14893617021276595	17.266666666666666	5.003517826327392	9.756533139579465	1.949934721575842	1.8550710297035897
ISx-GFP	MGD17	Evolved	6	MS	4	1000	1	35	8	100	8	133	100	E	E6	E6	E-MS	MGD17-E6-MS	MGD17-Evolved-MS	MGD17-E6	MGD17-MS	0.23943661971830985	15.705882352941176	5.4782887459970375	9.661790593	1.7636512132344246	1.677850153634242
ISx-GFP	MGD17	Evolved	6	MS	5	1000	1	46	13	100	9	129	100	E	E6	E6	E-MS	MGD17-E6-MS	MGD17-Evolved-MS	MGD17-E6	MGD17-MS	0.20430107526881722	9.592592592592593	5.319594764995322	9.168746474677345	1.7235798739803836	1.6397282720404203
ISx-GFP	MGD17	Evolved	6	MS	6	1000	1	9	4	100	15	120	100	E	E6	E6	E-MS	MGD17-E6-MS	MGD17-Evolved-MS	MGD17-E6	MGD17-MS	1.631578947368421	26.77777777777778	7.397303504300843	10.195327635136573	1.3782491997535238	1.3111978231295236
ISx-GFP	MGD15	Ancestor	1	MS	1	1000	1	12	50	100	9	60	100	A	A1	A	A-MS	MGD15-A1-MS	MGD15-Ancestor-MS	MGD15-A1	MGD15-MS	0.76	1.198019801980198	6.633318433280377	7.0884253077376185	1.0686092306640822	1.0166217381250304
ISx-GFP	MGD15	Ancestor	1	MS	2	1000	1	13	32	100	39	58	100	A	A1	A	A-MS	MGD15-A1-MS	MGD15-Ancestor-MS	MGD15-A1	MGD15-MS	2.925925925925926	1.8	7.981366265444829	7.495541943884256	0.9391301807982501	0.8934418020472014
ISx-GFP	MGD15	Ancestor	1	MS	3	1000	1	7	43	100	7	117	100	A	A1	A	A-MS	MGD15-A1-MS	MGD15-Ancestor-MS	MGD15-A1	MGD15-MS	1	2.7011494252873565	6.907755278982137	7.901432674471712	1.1438495365510393	1.0882016275298059
ISx-GFP	MGD15	Ancestor	1	MS	4	1000	1	9	28	100	14	67	100	A	A1	A	A-MS	MGD15-A1-MS	MGD15-Ancestor-MS	MGD15-A1	MGD15-MS	1.5263157894736843	2.3684210526315788	7.330612129802171	7.769978789586016	1.0599358760229076	1.0083703393745198
ISx-GFP	MGD15	Ancestor	1	MS	5	1000	1	22	45	100	31	80	100	A	A1	A	A-MS	MGD15-A1-MS	MGD15-Ancestor-MS	MGD15-A1	MGD15-MS	1.4	1.7692307692307692	7.244227516	7.478300137	1.0323116055289858	0.9820899806820215
ISx-GFP	MGD15	Ancestor	1	MS	6	1000	1	29	78	100	43	85	100	A	A1	A	A-MS	MGD15-A1-MS	MGD15-Ancestor-MS	MGD15-A1	MGD15-MS	1.4745762711864407	1.089171974522293	7.296125953731002	6.9931730301364885	0.958477564	0.9118479412477221
ISx-GFP	MGD15	Ancestor	2	MS	1	1000	1	16	32	100	20	36	100	A	A2	A	A-MS	MGD15-A2-MS	MGD15-Ancestor-MS	MGD15-A2	MGD15-MS	1.2424242424242424	1.123076923076923	7.124819784219965	7.023827450234891	0.9858252788079284	0.9378651986811767
ISx-GFP	MGD15	Ancestor	2	MS	2	1000	1	20	67	100	9	15	100	A	A2	A	A-MS	MGD15-A2-MS	MGD15-Ancestor-MS	MGD15-A2	MGD15-MS	0.4634146341463415	0.22962962962962963	6.138622191	5.4364677050288535	0.8856169243655283	0.8425319481864446
ISx-GFP	MGD15	Ancestor	2	MS	3	1000	1	23	61	100	27	57	100	A	A2	A	A-MS	MGD15-A2-MS	MGD15-Ancestor-MS	MGD15-A2	MGD15-MS	1.1702127659574468	0.9349593495934959	7.064940863	6.840503052	0.9682321742107243	0.9211279929174663
ISx-GFP	MGD15	Ancestor	2	MS	4	1000	1	7	21	100	63	90	100	A	A2	A	A-MS	MGD15-A2-MS	MGD15-Ancestor-MS	MGD15-A2	MGD15-MS	8.466666666666667	4.209302325581396	9.043892164338518	8.345052195	0.9227279630179854	0.8778375468429717
ISx-GFP	MGD15	Ancestor	2	MS	5	1000	1	16	25	100	33	59	100	A	A2	A	A-MS	MGD15-A2-MS	MGD15-Ancestor-MS	MGD15-A2	MGD15-MS	2.0303030303030303	2.3333333333333335	7.615940336906623	7.755053139369341	1.0182660047622198	0.9687276938377967
ISx-GFP	MGD15	Ancestor	2	MS	6	1000	1	19	53	100	42	86	100	A	A2	A	A-MS	MGD15-A2-MS	MGD15-Ancestor-MS	MGD15-A2	MGD15-MS	2.1794871794871793	1.6168224299065421	7.686844889342807	7.3882180390180094	0.9611509202249131	0.9143912396417282
ISx-GFP	MGD15	Evolved	1	MS	1	1000	1	10	25	100	2	7	100	E	E1	E1	E-MS	MGD15-E1-MS	MGD15-Evolved-MS	MGD15-E1	MGD15-MS	0.23809523809523808	0.29411764705882354	5.472670753692815	5.683979847360021	1.0386116949433912	0.9880835727894336
ISx-GFP	MGD15	Evolved	1	MS	2	1000	1	24	33	100	3	13	100	E	E1	E1	E-MS	MGD15-E1-MS	MGD15-Evolved-MS	MGD15-E1	MGD15-MS	0.14285714285714285	0.40298507462686567	4.961845129926823	5.998899526	1.2090057969390857	1.1501880569790994
ISx-GFP	MGD15	Evolved	1	MS	3	1000	1	6	32	100	2	30	100	E	E1	E1	E-MS	MGD15-E1-MS	MGD15-Evolved-MS	MGD15-E1	MGD15-MS	0.38461538461538464	0.9384615384615385	5.952243833954701	6.844241873259811	1.1498591227423662	1.0939188493017369
ISx-GFP	MGD15	Evolved	1	MS	4	1000	1	18	20	100	11	46	100	E	E1	E1	E-MS	MGD15-E1-MS	MGD15-Evolved-MS	MGD15-E1	MGD15-MS	0.6216216216216216	2.268292682926829	6.432331582267063	7.726782705431085	1.2012413549594712	1.1428013525839096
ISx-GFP	MGD15	Evolved	1	MS	5	1000	1	9	23	100	22	49	100	E	E1	E1	E-MS	MGD15-E1-MS	MGD15-Evolved-MS	MGD15-E1	MGD15-MS	2.3684210526315788	2.106382978723404	7.769978789586016	7.652727527406668	0.984909706	0.9369941684541546
ISx-GFP	MGD15	Evolved	1	MS	6	1000	1	14	16	100	6	48	100	E	E1	E1	E-MS	MGD15-E1-MS	MGD15-Evolved-MS	MGD15-E1	MGD15-MS	0.4482758620689655	2.9393939393939394	6.105408806457199	7.985958696	1.3080137545536565	1.2443793095624067
ISx-GFP	MGD15	Evolved	2	MS	1	1000	1	4	12	100	5	57	100	E	E2	E2	E-MS	MGD15-E2-MS	MGD15-Evolved-MS	MGD15-E2	MGD15-MS	1.2222222222222223	4.6	7.108425974444288	8.433811582477187	1.1864527551947268	1.1287322134020155
ISx-GFP	MGD15	Evolved	2	MS	2	1000	1	8	19	100	22	91	100	E	E2	E2	E-MS	MGD15-E2-MS	MGD15-Evolved-MS	MGD15-E2	MGD15-MS	2.6470588235294117	4.6923076923076925	7.881204425	8.453679785693911	1.072638055067292	1.020454561527507
ISx-GFP	MGD15	Evolved	2	MS	3	1000	1	9	45	100	15	73	100	E	E2	E2	E-MS	MGD15-E2-MS	MGD15-Evolved-MS	MGD15-E2	MGD15-MS	1.631578947368421	1.6153846153846154	7.397303504300843	7.387328359244023	0.9986515160489197	0.9500674436397358
ISx-GFP	MGD15	Evolved	2	MS	4	1000	1	0	55	100	0	27	100	E	E2	E2	E-MS	MGD15-E2-MS	MGD15-Evolved-MS	MGD15-E2	MGD15-MS	1	0.4954954954954955	6.907755278982137	6.205558262902274	0.8983465702358622	0.8546423009132058
ISx-GFP	MGD15	Evolved	2	MS	5	1000	1	0	36	100	4	94	100	E	E2	E2	E-MS	MGD15-E2-MS	MGD15-Evolved-MS	MGD15-E2	MGD15-MS	9	2.589041095890411	9.104979856318357	7.8590428528933884	0.8631587303776014	0.8211663380531999
ISx-GFP	MGD15	Evolved	2	MS	6	1000	1	15	38	100	14	34	100	E	E2	E2	E-MS	MGD15-E2-MS	MGD15-Evolved-MS	MGD15-E2	MGD15-MS	0.9354838709677419	0.8961038961038961	6.841063904483465	6.798056361725712	0.9937133253894082	0.945369494
ISx-GFP	MGD15	Evolved	3	MS	1	1000	1	10	77	100	5	107	100	E	E3	E3	E-MS	MGD15-E3-MS	MGD15-Evolved-MS	MGD15-E3	MGD15-MS	0.5238095238095238	1.3870967741935485	6.261128114057085	7.234968190190553	1.1555374779741474	1.099320954392891
ISx-GFP	MGD15	Evolved	3	MS	2	1000	1	15	90	100	13	114	100	E	E3	E3	E-MS	MGD15-E3-MS	MGD15-Evolved-MS	MGD15-E3	MGD15-MS	0.8709677419354839	1.2651933701657458	6.769604941	7.142980251270551	1.055154667672761	1.003821735260139
ISx-GFP	MGD15	Evolved	3	MS	3	1000	1	6	15	100	3	110	100	E	E3	E3	E-MS	MGD15-E3-MS	MGD15-Evolved-MS	MGD15-E3	MGD15-MS	0.5384615384615384	7.129032258064516	6.288716070575914	8.871930776014743	1.4107698099975217	1.3421363162310609
ISx-GFP	MGD15	Evolved	3	MS	4	1000	1	9	48	100	8	166	100	E	E3	E3	E-MS	MGD15-E3-MS	MGD15-Evolved-MS	MGD15-E3	MGD15-MS	0.8947368421052632	3.4329896907216493	6.796529643871913	8.141186790459198	1.197844667	1.1395699127336913
ISx-GFP	MGD15	Evolved	3	MS	5	1000	1	1	40	100	4	55	100	E	E3	E3	E-MS	MGD15-E3-MS	MGD15-Evolved-MS	MGD15-E3	MGD15-MS	3	1.3703703703703705	8.006367567650246	7.2228363256220325	0.9021364888124704	0.8582478411800716
ISx-GFP	MGD15	Evolved	3	MS	6	1000	1	6	11	100	37	128	100	E	E3	E3	E-MS	MGD15-E3-MS	MGD15-Evolved-MS	MGD15-E3	MGD15-MS	5.769230769230769	11.173913043478262	8.660294035	9.321337147948208	1.0763303313046175	1.0239672097232322
ISx-GFP	MGD15	Evolved	4	MS	1	1000	1	7	39	100	14	79	100	E	E4	E4	E-MS	MGD15-E4-MS	MGD15-Evolved-MS	MGD15-E4	MGD15-MS	1.9333333333333333	2.0126582278481013	7.567000907866401	7.607211628735347	1.0053139574527001	0.9564057594297448
ISx-GFP	MGD15	Evolved	4	MS	2	1000	1	6	65	100	11	106	100	E	E4	E4	E-MS	MGD15-E4-MS	MGD15-Evolved-MS	MGD15-E4	MGD15-MS	1.7692307692307692	1.6259541984732824	7.478300137	7.393850121	0.9887073246049016	0.9406070338847282
ISx-GFP	MGD15	Evolved	4	MS	3	1000	1	9	30	100	21	89	100	E	E4	E4	E-MS	MGD15-E4-MS	MGD15-Evolved-MS	MGD15-E4	MGD15-MS	2.263157894736842	2.9344262295081966	7.724516415509259	7.984267221	1.0336268047302992	0.9833411958686888
ISx-GFP	MGD15	Evolved	4	MS	4	1000	1	14	32	100	26	75	100	E	E4	E4	E-MS	MGD15-E4-MS	MGD15-Evolved-MS	MGD15-E4	MGD15-MS	1.8275862068965518	2.3230769230769233	7.510751362547785	7.750647845901424	1.031940410722405	0.9817368443824084
ISx-GFP	MGD15	Evolved	4	MS	5	1000	1	3	61	100	11	106	100	E	E4	E4	E-MS	MGD15-E4-MS	MGD15-Evolved-MS	MGD15-E4	MGD15-MS	3.2857142857142856	1.7317073170731707	8.097339345855973	7.456863089319144	0.9209028757248998	0.8761012494548482
ISx-GFP	MGD15	Evolved	4	MS	6	1000	1	8	32	100	12	70	100	E	E4	E4	E-MS	MGD15-E4-MS	MGD15-Evolved-MS	MGD15-E4	MGD15-MS	1.4705882352941178	2.169230769230769	7.293417759794122	7.6821278994646685	1.0532960201201362	1.00205351
ISx-GFP	MGD15	Evolved	5	MS	1	1000	1	9	22	100	13	54	100	E	E5	E5	E-MS	MGD15-E5-MS	MGD15-Evolved-MS	MGD15-E5	MGD15-MS	1.4210526315789473	2.422222222222222	7.259153165820026	7.792440671440961	1.073464148426009	1.0212404657122112
ISx-GFP	MGD15	Evolved	5	MS	2	1000	1	10	36	100	21	102	100	E	E5	E5	E-MS	MGD15-E5-MS	MGD15-Evolved-MS	MGD15-E5	MGD15-MS	2.0476190476190474	2.808219178082192	7.624432956952276	7.940305816972154	1.0414290297787787	0.9907638451986958
ISx-GFP	MGD15	Evolved	5	MS	3	1000	1	12	46	100	14	115	100	E	E5	E5	E-MS	MGD15-E5-MS	MGD15-Evolved-MS	MGD15-E5	MGD15-MS	1.16	2.4838709677419355	7.056175284	7.817573496350675	1.1079052293337883	1.0540059992025146
ISx-GFP	MGD15	Evolved	5	MS	4	1000	1	19	9	100	12	85	100	E	E5	E5	E-MS	MGD15-E5-MS	MGD15-Evolved-MS	MGD15-E5	MGD15-MS	0.6410256410256411	9	6.4630694577206915	9.104979856318357	1.4087702315254675	1.3402340166032412
ISx-GFP	MGD15	Evolved	5	MS	5	1000	1	17	27	100	26	99	100	E	E5	E5	E-MS	MGD15-E5-MS	MGD15-Evolved-MS	MGD15-E5	MGD15-MS	1.5142857142857142	3.618181818181818	7.322699131044845	8.193726918474159	1.1189490066219654	1.064512500306941
ISx-GFP	MGD15	Evolved	5	MS	6	1000	1	23	30	100	41	81	100	E	E5	E5	E-MS	MGD15-E5-MS	MGD15-Evolved-MS	MGD15-E5	MGD15-MS	1.7659574468085106	2.6721311475409837	7.476448285068677	7.890631615615589	1.0553984077404888	1.0040536174526127
ISx-GFP	MGD15	Evolved	6	MS	1	1000	1	2	12	100	43	87	100	E	E6	E6	E-MS	MGD15-E6-MS	MGD15-Evolved-MS	MGD15-E6	MGD15-MS	17.4	7	9.764225485202621	8.853665428	0.9067452857837935	0.8626324216732985
ISx-GFP	MGD15	Evolved	6	MS	2	1000	1	10	44	100	19	75	100	E	E6	E6	E-MS	MGD15-E6-MS	MGD15-Evolved-MS	MGD15-E6	MGD15-MS	1.8571428571428572	1.696629213483146	7.5267944873883605	7.4363987460649215	0.9879901408926598	0.9399247409275159
ISx-GFP	MGD15	Evolved	6	MS	3	1000	1	15	61	100	19	44	100	E	E6	E6	E-MS	MGD15-E6-MS	MGD15-Evolved-MS	MGD15-E6	MGD15-MS	1.2580645161290323	0.7235772357723578	7.137329720626637	6.584207293341859	0.9225028898852364	0.8776234234451433
ISx-GFP	MGD15	Evolved	6	MS	4	1000	1	4	48	100	30	72	100	E	E6	E6	E-MS	MGD15-E6-MS	MGD15-Evolved-MS	MGD15-E6	MGD15-MS	6.777777777777778	1.4948453608247423	8.821404565819229	7.309778042899329	0.8286410614498874	0.7883279425252953
ISx-GFP	MGD15	Evolved	6	MS	5	1000	1	10	47	100	11	58	100	E	E6	E6	E-MS	MGD15-E6-MS	MGD15-Evolved-MS	MGD15-E6	MGD15-MS	1.0952380952380953	1.231578947368421	6.998727057187864	7.116052322179352	1.0167638006215705	0.9672985714414493
ISx-GFP	MGD15	Evolved	6	MS	6	1000	1	21	45	100	45	101	100	E	E6	E6	E-MS	MGD15-E6-MS	MGD15-Evolved-MS	MGD15-E6	MGD15-MS	2.116279069767442	2.230769230769231	7.657414669805425	7.710101751507074	1.0068805313507971	0.9578961200157141
ISx-GFP	MGD9	Ancestor	1	MS	1	1000	1	11	48	100	49	93	100	A	A1	A	A-MS	MGD9-A1-MS	MGD9-Ancestor-MS	MGD9-A1	MGD9-MS	4.304347826086956	1.9278350515463918	8.367380913187578	7.564152917333341	0.9040048488065969	0.860025306
ISx-GFP	MGD9	Ancestor	1	MS	2	1000	1	6	52	100	41	127	100	A	A1	A	A-MS	MGD9-A1-MS	MGD9-Ancestor-MS	MGD9-A1	MGD9-MS	6.384615384615385	2.4285714285714284	8.761646529317199	7.7950584739830395	0.8896796336054102	0.8463970079392775
ISx-GFP	MGD9	Ancestor	1	MS	3	1000	1	8	51	100	40	84	100	A	A1	A	A-MS	MGD9-A1-MS	MGD9-Ancestor-MS	MGD9-A1	MGD9-MS	4.764705882352941	1.6407766990291262	8.46899109	7.402925005675574	0.8741212415216576	0.8315955265850635
ISx-GFP	MGD9	Ancestor	1	MS	4	1000	1	28	47	100	61	50	100	A	A1	A	A-MS	MGD9-A1-MS	MGD9-Ancestor-MS	MGD9-A1	MGD9-MS	2.1578947368421053	1.063157894736842	7.6768883665200045	6.968998904222856	0.9077895328810102	0.863625866
ISx-GFP	MGD9	Ancestor	1	MS	5	1000	1	19	118	100	46	75	100	A	A1	A	A-MS	MGD9-A1-MS	MGD9-Ancestor-MS	MGD9-A1	MGD9-MS	2.3846153846153846	0.6371308016877637	7.776793126005747	6.4569749746619305	0.8302876095635978	0.7898943866072228
ISx-GFP	MGD9	Ancestor	2	MS	1	1000	1	8	82	100	37	106	100	A	A2	A	A-MS	MGD9-A2-MS	MGD9-Ancestor-MS	MGD9-A2	MGD9-MS	4.411764705882353	1.290909090909091	8.392030048462232	7.163101970790982	0.8535600956414068	0.8120346737842385
ISx-GFP	MGD9	Ancestor	2	MS	2	1000	1	18	96	100	69	55	100	A	A2	A	A-MS	MGD9-A2-MS	MGD9-Ancestor-MS	MGD9-A2	MGD9-MS	3.7567567567567566	0.5751295336787565	8.231311299468604	6.354595291389586	0.7720027903451817	0.7344451049429548
ISx-GFP	MGD9	Ancestor	2	MS	3	1000	1	3	73	100	46	93	100	A	A2	A	A-MS	MGD9-A2-MS	MGD9-Ancestor-MS	MGD9-A2	MGD9-MS	13.285714285714286	1.272108843537415	9.494444623	7.148431309057988	0.7529067357642848	0.7162780672248757
ISx-GFP	MGD9	Ancestor	2	MS	4	1000	1	4	75	100	47	118	100	A	A2	A	A-MS	MGD9-A2-MS	MGD9-Ancestor-MS	MGD9-A2	MGD9-MS	10.555555555555555	1.5695364238410596	9.264407593246458	7.358535583302344	0.7942802072597225	0.7556387327488105
ISx-GFP	MGD9	Ancestor	2	MS	5	1000	1	17	77	100	46	111	100	A	A2	A	A-MS	MGD9-A2-MS	MGD9-Ancestor-MS	MGD9-A2	MGD9-MS	2.657142857142857	1.4387096774193548	7.885006710645979	7.271501933523009	0.9221935	0.8773290849769353
ISx-GFP	MGD9	Ancestor	2	MS	6	1000	1	5	70	100	35	121	100	A	A2	A	A-MS	MGD9-A2-MS	MGD9-Ancestor-MS	MGD9-A2	MGD9-MS	6.454545454545454	1.7234042553191489	8.772539883225082	7.4520568319445175	0.8494754006413122	0.8081486978712978
ISx-GFP	MGD9	Evolved	1	MS	1	1000	1	7	102	100	10	160	100	E	E1	E1	E-MS	MGD9-E1-MS	MGD9-Evolved-MS	MGD9-E1	MGD9-MS	1.4	1.5658536585365854	7.244227516	7.356186422973745	1.0154549131883623	0.9660533609574156
ISx-GFP	MGD9	Evolved	1	MS	2	1000	1	6	66	100	1	169	100	E	E1	E1	E-MS	MGD9-E1-MS	MGD9-Evolved-MS	MGD9-E1	MGD9-MS	0.23076923076923078	2.5488721804511276	5.4414182101887105	7.843406258140833	1.4414268404245334	1.3713018920693796
ISx-GFP	MGD9	Evolved	1	MS	3	1000	1	5	101	100	6	209	100	E	E1	E1	E-MS	MGD9-E1-MS	MGD9-Evolved-MS	MGD9-E1	MGD9-MS	1.1818181818181819	2.064039408866995	7.074809363645303	7.632420219862487	1.0788163790083913	1.0263323120124026
ISx-GFP	MGD9	Evolved	1	MS	4	1000	1	3	85	100	1	178	100	E	E1	E1	E-MS	MGD9-E1-MS	MGD9-Evolved-MS	MGD9-E1	MGD9-MS	0.42857142857142855	2.087719298245614	6.060457418594933	7.643827504259116	1.2612624718401657	1.1999024615922396
ISx-GFP	MGD9	Evolved	1	MS	5	1000	1	12	83	100	4	152	100	E	E1	E1	E-MS	MGD9-E1-MS	MGD9-Evolved-MS	MGD9-E1	MGD9-MS	0.36	1.8263473053892216	5.886104031450156	7.510073243172793	1.2758988293522466	1.2138267650576926
ISx-GFP	MGD9	Evolved	1	MS	6	1000	1	9	92	100	4	165	100	E	E1	E1	E-MS	MGD9-E1-MS	MGD9-Evolved-MS	MGD9-E1	MGD9-MS	0.47368421052631576	1.7891891891891891	6.160540877151916	7.489517829280875	1.2157240701149863	1.156579488
ISx-GFP	MGD9	Evolved	2	MS	1	1000	1	6	42	100	10	107	100	E	E2	E2	E-MS	MGD9-E2-MS	MGD9-Evolved-MS	MGD9-E2	MGD9-MS	1.6153846153846154	2.5294117647058822	7.387328359244023	7.8357420506194835	1.0607003871452858	1.009097657278713
ISx-GFP	MGD9	Evolved	2	MS	2	1000	1	2	58	100	3	152	100	E	E2	E2	E-MS	MGD9-E2-MS	MGD9-Evolved-MS	MGD9-E2	MGD9-MS	1.4	2.606837606837607	7.244227516	7.865893120791792	1.0858153065802305	1.0329907440275112
ISx-GFP	MGD9	Evolved	2	MS	3	1000	1	9	59	100	16	161	100	E	E2	E2	E-MS	MGD9-E2-MS	MGD9-Evolved-MS	MGD9-E2	MGD9-MS	1.736842105263158	2.7142857142857144	7.459823861282177	7.9062841090932645	1.0598486312965505	1.0082873390758078
ISx-GFP	MGD9	Evolved	2	MS	4	1000	1	6	64	100	13	120	100	E	E2	E2	E-MS	MGD9-E2-MS	MGD9-Evolved-MS	MGD9-E2	MGD9-MS	2.076923076923077	1.8682170542635659	7.638642788	7.532739808	0.9861358905816665	0.9381606992928488
ISx-GFP	MGD9	Evolved	2	MS	5	1000	1	8	50	100	11	122	100	E	E2	E2	E-MS	MGD9-E2-MS	MGD9-Evolved-MS	MGD9-E2	MGD9-MS	1.3529411764705883	2.4257425742574257	7.210036151	7.7938929726856045	1.080978349	1.0283891026148348
ISx-GFP	MGD9	Evolved	2	MS	6	1000	1	2	33	100	12	116	100	E	E2	E2	E-MS	MGD9-E2-MS	MGD9-Evolved-MS	MGD9-E2	MGD9-MS	5	3.4776119402985075	8.517193191416238	8.154101113156871	0.9573695148038561	0.9107937983681568
ISx-GFP	MGD9	Evolved	3	MS	1	1000	1	19	28	100	2	104	100	E	E3	E3	E-MS	MGD9-E3-MS	MGD9-Evolved-MS	MGD9-E3	MGD9-MS	0.1282051282051282	3.6666666666666665	4.853631545286591	8.207038263112398	1.6909067337594534	1.6086446694958656
ISx-GFP	MGD9	Evolved	3	MS	2	1000	1	89	88	100	9	102	100	E	E3	E3	E-MS	MGD9-E3-MS	MGD9-Evolved-MS	MGD9-E3	MGD9-MS	0.10614525139664804	1.1581920903954803	4.664808452307822	7.0546155255467164	1.5123055100057934	1.4387323373603218
ISx-GFP	MGD9	Evolved	3	MS	3	1000	1	11	19	100	7	98	100	E	E3	E3	E-MS	MGD9-E3-MS	MGD9-Evolved-MS	MGD9-E3	MGD9-MS	0.6521739130434783	5.051282051282051	6.480311264155198	8.527397361590479	1.3158931745699332	1.2518753983500603
ISx-GFP	MGD9	Evolved	3	MS	4	1000	1	11	7	100	11	114	100	E	E3	E3	E-MS	MGD9-E3-MS	MGD9-Evolved-MS	MGD9-E3	MGD9-MS	1	15.266666666666667	6.907755278982137	9.633427081434167	1.3945814077614023	1.3267354745140907
ISx-GFP	MGD9	Evolved	3	MS	5	1000	1	7	18	100	4	94	100	E	E3	E3	E-MS	MGD9-E3-MS	MGD9-Evolved-MS	MGD9-E3	MGD9-MS	0.6	5.108108108108108	6.396929655216146	8.538584381397555	1.334794165578337	1.2698568622751925
ISx-GFP	MGD9	Evolved	3	MS	6	1000	1	21	48	100	5	104	100	E	E3	E3	E-MS	MGD9-E3-MS	MGD9-Evolved-MS	MGD9-E3	MGD9-MS	0.2558139534883721	2.154639175257732	5.5444504360869455	7.675378552443565	1.3843353170743726	1.316987852816343
ISx-GFP	MGD9	Evolved	4	MS	1	1000	1	13	47	100	31	109	100	E	E4	E4	E-MS	MGD9-E4-MS	MGD9-Evolved-MS	MGD9-E4	MGD9-MS	2.3333333333333335	2.305263157894737	7.755053139369341	7.742950117198097	0.9984393372999855	0.9498655873181312
ISx-GFP	MGD9	Evolved	4	MS	2	1000	1	6	62	100	29	109	100	E	E4	E4	E-MS	MGD9-E4-MS	MGD9-Evolved-MS	MGD9-E4	MGD9-MS	4.538461538461538	1.752	8.420343365	7.468513271496337	0.8869606555668301	0.8438103073005535
ISx-GFP	MGD9	Evolved	4	MS	3	1000	1	5	91	100	13	130	100	E	E4	E4	E-MS	MGD9-E4-MS	MGD9-Evolved-MS	MGD9-E4	MGD9-MS	2.4545454545454546	1.4262295081967213	7.805696872188095	7.262789533463409	0.9304472941219278	0.8851813349919619
ISx-GFP	MGD9	Evolved	4	MS	4	1000	1	8	64	100	13	138	100	E	E4	E4	E-MS	MGD9-E4-MS	MGD9-Evolved-MS	MGD9-E4	MGD9-MS	1.588235294117647	2.147286821705426	7.370378801	7.671960380807803	1.0409180569985752	0.9902777310785489
ISx-GFP	MGD9	Evolved	4	MS	5	1000	1	22	92	100	8	133	100	E	E4	E4	E-MS	MGD9-E4-MS	MGD9-Evolved-MS	MGD9-E4	MGD9-MS	0.37777777777777777	1.4432432432432432	5.934306133268033	7.274648112304062	1.2258633021174963	1.1662254499971976
ISx-GFP	MGD9	Evolved	4	MS	6	1000	1	11	79	100	13	153	100	E	E4	E4	E-MS	MGD9-E4-MS	MGD9-Evolved-MS	MGD9-E4	MGD9-MS	1.173913043478261	1.930817610062893	7.068097929057316	7.565698824349103	1.0704009622229658	1.0183263025246039
ISx-GFP	MGD9	Evolved	5	MS	2	1000	1	4	49	100	11	122	100	E	E5	E5	E-MS	MGD9-E5-MS	MGD9-Evolved-MS	MGD9-E5	MGD9-MS	2.5555555555555554	2.474747474747475	7.846024917575067	7.813893639392274	0.9959047698012252	0.9474543257062662
ISx-GFP	MGD9	Evolved	5	MS	3	1000	1	8	77	100	4	146	100	E	E5	E5	E-MS	MGD9-E5-MS	MGD9-Evolved-MS	MGD9-E5	MGD9-MS	0.5294117647058824	1.8903225806451613	6.271766512262141	7.544502771079958	1.2029310651679153	1.1444088589386587
ISx-GFP	MGD9	Evolved	5	MS	4	1000	1	6	68	100	14	135	100	E	E5	E5	E-MS	MGD9-E5-MS	MGD9-Evolved-MS	MGD9-E5	MGD9-MS	2.230769230769231	1.9781021897810218	7.710101751507074	7.589893174033713	0.9844089505757996	0.9365177743582486
ISx-GFP	MGD9	Evolved	5	MS	5	1000	1	21	145	100	6	121	100	E	E5	E5	E-MS	MGD9-E5-MS	MGD9-Evolved-MS	MGD9-E5	MGD9-MS	0.3023255813953488	0.8350515463917526	5.711504520750111	6.727493455151193	1.1778846415528441	1.1205809357103091
ISx-GFP	MGD9	Evolved	5	MS	6	1000	1	8	83	100	8	154	100	E	E5	E5	E-MS	MGD9-E5-MS	MGD9-Evolved-MS	MGD9-E5	MGD9-MS	1	1.8502994011976048	6.907755278982137	7.523102743463127	1.0890806694257504	1.0360972480295012
ISx-GFP	MGD9	Evolved	6	MS	1	1000	1	10	22	100	18	86	100	E	E6	E6	E-MS	MGD9-E6-MS	MGD9-Evolved-MS	MGD9-E6	MGD9-MS	1.7619047619047619	3.8444444444444446	7.474150753902938	8.254384383709596	1.1043909409238537	1.050662679784096
ISx-GFP	MGD9	Evolved	6	MS	3	1000	1	10	20	100	23	85	100	E	E6	E6	E-MS	MGD9-E6-MS	MGD9-Evolved-MS	MGD9-E6	MGD9-MS	2.238095238095238	4.170731707317073	7.713380442968773	8.335846769	1.0806995493628393	1.0281238667397885
ISx-GFP	MGD9	Evolved	6	MS	4	1000	1	9	30	100	10	82	100	E	E6	E6	E-MS	MGD9-E6-MS	MGD9-Evolved-MS	MGD9-E6	MGD9-MS	1.105263157894737	2.7049180327868854	7.007838738	7.902826888709407	1.1277124352728145	1.072849590995765
ISx-GFP	MGD9	Evolved	6	MS	5	1000	1	8	37	100	17	76	100	E	E6	E6	E-MS	MGD9-E6-MS	MGD9-Evolved-MS	MGD9-E6	MGD9-MS	2.0588235294117645	2.04	7.629889996415335	7.620705086838262	0.9987961937090328	0.9502050827786012
ISx-GFP	MGD9	Evolved	6	MS	6	1000	1	26	46	100	21	59	100	E	E6	E6	E-MS	MGD9-E6-MS	MGD9-Evolved-MS	MGD9-E6	MGD9-MS	0.8113207547169812	1.2795698924731183	6.698663481123577	7.154279279	1.0680159257291741	1.0160572972828064
ISx-GFP	MGD12	Ancestor	1	MS	1	1000	1	1	55	100	22	49	100	A	A1	A	A-MS	MGD12-A1-MS	MGD12-Ancestor-MS	MGD12-A1	MGD12-MS	15	0.8918918918918919	9.615805480084347	6.793344927804393	0.7064769500458742	0.6721070755252344
ISx-GFP	MGD12	Ancestor	1	MS	2	1000	1	8	41	100	1	110	100	A	A1	A	A-MS	MGD12-A1-MS	MGD12-Ancestor-MS	MGD12-A1	MGD12-MS	0.17647058823529413	2.6626506024096384	5.173154223594031	7.887077372703292	1.5246167100009194	1.4504446014680088
ISx-GFP	MGD12	Ancestor	1	MS	3	1000	1	5	34	100	9	61	100	A	A1	A	A-MS	MGD12-A1-MS	MGD12-Ancestor-MS	MGD12-A1	MGD12-MS	1.7272727272727273	1.7826086956521738	7.454298985350207	7.485833129757295	1.0042303299705393	0.9553748500731881
ISx-GFP	MGD12	Ancestor	1	MS	4	1000	1	9	60	100	3	59	100	A	A1	A	A-MS	MGD12-A1-MS	MGD12-Ancestor-MS	MGD12-A1	MGD12-MS	0.3684210526315789	0.9834710743801653	5.909226449	6.891088226496925	1.1661574126700636	1.1094242327097246
ISx-GFP	MGD12	Ancestor	1	MS	5	1000	1	14	73	100	31	50	100	A	A1	A	A-MS	MGD12-A1-MS	MGD12-Ancestor-MS	MGD12-A1	MGD12-MS	2.1724137931034484	0.6870748299319728	7.683594175387196	6.5324432090446605	0.850180665	0.8088196517715678
ISx-GFP	MGD12	Ancestor	1	MS	6	1000	1	24	61	100	55	49	100	A	A1	A	A-MS	MGD12-A1-MS	MGD12-Ancestor-MS	MGD12-A1	MGD12-MS	2.2653061224489797	0.8048780487804879	7.725465182183845	6.6906907737443095	0.8660566860328501	0.8239233091055811
ISx-GFP	MGD12	Ancestor	2	MS	1	1000	1	13	66	100	2	124	100	A	A2	A	A-MS	MGD12-A2-MS	MGD12-Ancestor-MS	MGD12-A2	MGD12-MS	0.18518518518518517	1.8721804511278195	5.221356325411908	7.5348590472250905	1.4430846273703934	1.372879028217917
ISx-GFP	MGD12	Ancestor	2	MS	2	1000	1	8	52	100	10	81	100	A	A2	A	A-MS	MGD12-A2-MS	MGD12-Ancestor-MS	MGD12-A2	MGD12-MS	1.2352941176470589	1.5523809523809524	7.119064372649344	7.347545129631376	1.032094211405059	0.9818831627117264
ISx-GFP	MGD12	Ancestor	2	MS	3	1000	1	14	46	100	0	119	100	A	A2	A	A-MS	MGD12-A2-MS	MGD12-Ancestor-MS	MGD12-A2	MGD12-MS	0.034482758620689655	2.5698924731182795	3.540459448995663	7.851619337760392	2.217683735930853	2.109794141336921
ISx-GFP	MGD12	Ancestor	2	MS	4	1000	1	16	50	100	1	64	100	A	A2	A	A-MS	MGD12-A2-MS	MGD12-Ancestor-MS	MGD12-A2	MGD12-MS	0.090909091	1.2772277227722773	4.509860006183766	7.152447167	1.5859576919672358	1.5088013645535558
ISx-GFP	MGD12	Ancestor	2	MS	5	1000	1	15	85	100	2	79	100	A	A2	A	A-MS	MGD12-A2-MS	MGD12-Ancestor-MS	MGD12-A2	MGD12-MS	0.16129032258064516	0.9298245614035088	5.083205986931091	6.834995924699709	1.3446230473981313	1.2792075721818017
ISx-GFP	MGD12	Ancestor	2	MS	6	1000	1	22	84	100	5	102	100	A	A2	A	A-MS	MGD12-A2-MS	MGD12-Ancestor-MS	MGD12-A2	MGD12-MS	0.24444444444444444	1.213017751	5.498988062010188	7.100866543197472	1.291304229637063	1.2284826976143757
ISx-GFP	MGD12	Evolved	1	MS	1	1000	1	5	63	100	1	127	100	E	E1	E1	E-MS	MGD12-E1-MS	MGD12-Evolved-MS	MGD12-E1	MGD12-MS	0.2727272727272727	2.0078740157480315	5.608472294851876	7.604831737681972	1.3559542310055792	1.2899874973812675
ISx-GFP	MGD12	Evolved	1	MS	2	1000	1	20	77	100	3	146	100	E	E1	E1	E-MS	MGD12-E1-MS	MGD12-Evolved-MS	MGD12-E1	MGD12-MS	0.17073170731707318	1.8903225806451613	5.140093361333142	7.544502771079958	1.467775435332405	1.3963686363794081
ISx-GFP	MGD12	Evolved	1	MS	3	1000	1	12	37	100	8	168	100	E	E1	E1	E-MS	MGD12-E1-MS	MGD12-Evolved-MS	MGD12-E1	MGD12-MS	0.68	4.493333333333333	6.522092798170152	8.410350095798188	1.2895170853990008	1.2267824973639532
ISx-GFP	MGD12	Evolved	1	MS	4	1000	1	8	31	100	0	132	100	E	E1	E1	E-MS	MGD12-E1-MS	MGD12-Evolved-MS	MGD12-E1	MGD12-MS	0.058823529411764705	4.2063492063492065	4.074541934925921	8.344350378576827	2.047923548669658	1.9482927321354895
ISx-GFP	MGD12	Evolved	1	MS	5	1000	1	10	69	100	1	141	100	E	E1	E1	E-MS	MGD12-E1-MS	MGD12-Evolved-MS	MGD12-E1	MGD12-MS	0.14285714285714285	2.035971223021583	4.961845129926823	7.618728243494683	1.5354627248527288	1.4607629612144655
ISx-GFP	MGD12	Evolved	1	MS	6	1000	1	5	44	100	1	150	100	E	E1	E1	E-MS	MGD12-E1-MS	MGD12-Evolved-MS	MGD12-E1	MGD12-MS	0.2727272727272727	3.3820224719101124	5.608472294851876	8.126229173998873	1.4489202668359606	1.3784307657158883
ISx-GFP	MGD12	Evolved	2	MS	1	1000	1	14	59	100	1	137	100	E	E2	E2	E-MS	MGD12-E2-MS	MGD12-Evolved-MS	MGD12-E2	MGD12-MS	0.10344827586206896	2.310924369747899	4.639071737663773	7.745402883537179	1.6696018776027266	1.5883762876823417
ISx-GFP	MGD12	Evolved	2	MS	2	1000	1	8	77	100	0	125	100	E	E2	E2	E-MS	MGD12-E2-MS	MGD12-Evolved-MS	MGD12-E2	MGD12-MS	0.058823529411764705	1.6193548387096774	4.074541934925921	7.389783101194674	1.8136475754124317	1.7254142090053037
ISx-GFP	MGD12	Evolved	2	MS	3	1000	1	6	60	100	0	136	100	E	E2	E2	E-MS	MGD12-E2-MS	MGD12-Evolved-MS	MGD12-E2	MGD12-MS	0.076923077	2.256198347107438	4.3428059215206005	7.721436528570355	1.777983328775317	1.691485016401744
ISx-GFP	MGD12	Evolved	2	MS	4	1000	1	13	49	100	0	84	100	E	E2	E2	E-MS	MGD12-E2-MS	MGD12-Evolved-MS	MGD12-E2	MGD12-MS	0.037037037037037035	1.707070707070707	3.611918412977808	7.4425341437706205	2.0605487978436097	1.960303767031293
ISx-GFP	MGD12	Evolved	2	MS	5	1000	1	7	77	100	0	87	100	E	E2	E2	E-MS	MGD12-E2-MS	MGD12-Evolved-MS	MGD12-E2	MGD12-MS	0.066666667	1.1290322580645162	4.199705077879927	7.0291161359864045	1.6737166076277923	1.5922908374260287
ISx-GFP	MGD12	Evolved	2	MS	6	1000	1	17	110	100	1	107	100	E	E2	E2	E-MS	MGD12-E2-MS	MGD12-Evolved-MS	MGD12-E2	MGD12-MS	0.085714286	0.9728506787330317	4.451019506160833	6.880230605592047	1.5457650985507583	1.4705641277729795
ISx-GFP	MGD12	Evolved	3	MS	1	1000	1	10	63	100	0	124	100	E	E3	E3	E-MS	MGD12-E3-MS	MGD12-Evolved-MS	MGD12-E3	MGD12-MS	0.047619047619047616	1.9606299212598426	3.863232841258714	7.581021088988253	1.962351584927564	1.866883816679839
ISx-GFP	MGD12	Evolved	3	MS	2	1000	1	8	50	100	0	131	100	E	E3	E3	E-MS	MGD12-E3-MS	MGD12-Evolved-MS	MGD12-E3	MGD12-MS	0.058823529411764705	2.603960396039604	4.074541934925921	7.864788794318642	1.9302264941498588	1.8363216011508199
ISx-GFP	MGD12	Evolved	3	MS	3	1000	1	2	57	100	0	171	100	E	E3	E3	E-MS	MGD12-E3-MS	MGD12-Evolved-MS	MGD12-E3	MGD12-MS	0.2	2.982608695652174	5.298317366548036	8.000553597784826	1.5100178121261454	1.4365559352406552
ISx-GFP	MGD12	Evolved	3	MS	4	1000	1	4	55	100	0	114	100	E	E3	E3	E-MS	MGD12-E3-MS	MGD12-Evolved-MS	MGD12-E3	MGD12-MS	0.1111111111111111	2.063063063063063	4.710530701645918	7.631947081224043	1.6201883746469046	1.5413667356213177
ISx-GFP	MGD12	Evolved	3	MS	5	1000	1	15	56	100	0	147	100	E	E3	E3	E-MS	MGD12-E3-MS	MGD12-Evolved-MS	MGD12-E3	MGD12-MS	0.032258065	2.6106194690265485	3.473768074496991	7.867342816609616	2.2647864359075913	2.1546053102344374
ISx-GFP	MGD12	Evolved	3	MS	6	1000	1	22	44	100	2	125	100	E	E3	E3	E-MS	MGD12-E3-MS	MGD12-Evolved-MS	MGD12-E3	MGD12-MS	0.1111111111111111	2.8202247191011236	4.710530701645918	7.9445718483817815	1.6865555818595663	1.6045051997248994
ISx-GFP	MGD12	Evolved	4	MS	1	1000	1	14	76	100	0	98	100	E	E4	E4	E-MS	MGD12-E4-MS	MGD12-Evolved-MS	MGD12-E4	MGD12-MS	0.034482758620689655	1.2875816993464053	3.540459448995663	7.160521086	2.022483575785325	1.924090405682206
ISx-GFP	MGD12	Evolved	4	MS	2	1000	1	19	52	100	6	98	100	E	E4	E4	E-MS	MGD12-E4-MS	MGD12-Evolved-MS	MGD12-E4	MGD12-MS	0.3333333333333333	1.8761904761904762	5.809142990314028	7.536998657562602	1.2974372760542379	1.2343173733122033
ISx-GFP	MGD12	Evolved	4	MS	3	1000	1	8	59	100	1	141	100	E	E4	E4	E-MS	MGD12-E4-MS	MGD12-Evolved-MS	MGD12-E4	MGD12-MS	0.17647058823529413	2.3781512605042017	5.173154223594031	7.774078683513845	1.5027734236217747	1.4296639838877836
ISx-GFP	MGD12	Evolved	4	MS	4	1000	1	17	44	100	2	96	100	E	E4	E4	E-MS	MGD12-E4-MS	MGD12-Evolved-MS	MGD12-E4	MGD12-MS	0.14285714285714285	2.168539325842697	4.961845129926823	7.681809098154883	1.5481759097685044	1.4728576538067697
ISx-GFP	MGD12	Evolved	4	MS	5	1000	1	6	68	100	3	114	100	E	E4	E4	E-MS	MGD12-E4-MS	MGD12-Evolved-MS	MGD12-E4	MGD12-MS	0.5384615384615384	1.6715328467153285	6.288716070575914	7.421496356708252	1.180129023702067	1.1227161293957892
ISx-GFP	MGD12	Evolved	4	MS	6	1000	1	26	56	100	5	112	100	E	E4	E4	E-MS	MGD12-E4-MS	MGD12-Evolved-MS	MGD12-E4	MGD12-MS	0.20754716981132076	1.991150442477876	5.335358638228386	7.596467862474217	1.423797044878062	1.3545297803591854
ISx-GFP	MGD12	Evolved	5	MS	1	1000	1	9	39	100	1	99	100	E	E5	E5	E-MS	MGD12-E5-MS	MGD12-Evolved-MS	MGD12-E5	MGD12-MS	0.15789473684210525	2.518987341772152	5.061928588483807	7.831612251239608	1.5471597661525684	1.471890945
ISx-GFP	MGD12	Evolved	5	MS	2	1000	1	6	60	100	1	103	100	E	E5	E5	E-MS	MGD12-E5-MS	MGD12-Evolved-MS	MGD12-E5	MGD12-MS	0.23076923076923078	1.7107438016528926	5.4414182101887105	7.444683526650765	1.3681513236220417	1.3015912053972596
ISx-GFP	MGD12	Evolved	5	MS	3	1000	1	28	41	100	10	88	100	E	E5	E5	E-MS	MGD12-E5-MS	MGD12-Evolved-MS	MGD12-E5	MGD12-MS	0.3684210526315789	2.1325301204819276	5.909226449	7.665064403759368	1.2971349922160829	1.2340297954847486
ISx-GFP	MGD12	Evolved	5	MS	4	1000	1	14	50	100	0	99	100	E	E5	E5	E-MS	MGD12-E5-MS	MGD12-Evolved-MS	MGD12-E5	MGD12-MS	0.034482758620689655	1.9702970297029703	3.540459448995663	7.585939587	2.142642698256947	2.0384038258112507
ISx-GFP	MGD12	Evolved	5	MS	5	1000	1	14	63	100	4	96	100	E	E5	E5	E-MS	MGD12-E5-MS	MGD12-Evolved-MS	MGD12-E5	MGD12-MS	0.3103448275862069	1.5196850393700787	5.737684026331882	7.326258381428431	1.2768668242806895	1.2147476673467719
ISx-GFP	MGD12	Evolved	5	MS	6	1000	1	1	95	100	0	121	100	E	E5	E5	E-MS	MGD12-E5-MS	MGD12-Evolved-MS	MGD12-E5	MGD12-MS	0.3333333333333333	1.2722513089005236	5.809142990314028	7.148543294276056	1.2305676252409865	1.1707009093262661
ISx-GFP	MGD12	Evolved	6	MS	1	1000	1	17	49	100	4	105	100	E	E6	E6	E-MS	MGD12-E6-MS	MGD12-Evolved-MS	MGD12-E6	MGD12-MS	0.2571428571428571	2.1313131313131315	5.549631794828943	7.664493562323614	1.3810814565148746	1.3138922915178899
ISx-GFP	MGD12	Evolved	6	MS	2	1000	1	10	69	100	0	131	100	E	E6	E6	E-MS	MGD12-E6-MS	MGD12-Evolved-MS	MGD12-E6	MGD12-MS	0.047619047619047616	1.8920863309352518	3.863232841258714	7.545435378	1.9531402035738457	1.8581205660418767
ISx-GFP	MGD12	Evolved	6	MS	3	1000	1	17	65	100	5	253	100	E	E6	E6	E-MS	MGD12-E6-MS	MGD12-Evolved-MS	MGD12-E6	MGD12-MS	0.3142857142857143	3.8702290076335877	5.7503024902910935	8.261068959	1.4366320681947247	1.3667403839536836
ISx-GFP	MGD12	Evolved	6	MS	4	1000	1	18	72	100	6	98	100	E	E6	E6	E-MS	MGD12-E6-MS	MGD12-Evolved-MS	MGD12-E6	MGD12-MS	0.35135135135135137	1.3586206896551725	5.861786723799449	7.214225265299551	1.2307212126993745	1.1708470248046094
ISx-GFP	MGD12	Evolved	6	MS	5	1000	1	27	48	100	1	108	100	E	E6	E6	E-MS	MGD12-E6-MS	MGD12-Evolved-MS	MGD12-E6	MGD12-MS	0.054545455	2.2371134020618557	3.9990343824177756	7.712941654019214	1.928701010406429	1.8348703316968182
ISx-GFP	MGD12	Evolved	6	MS	6	1000	1	20	93	100	3	100	100	E	E6	E6	E-MS	MGD12-E6-MS	MGD12-Evolved-MS	MGD12-E6	MGD12-MS	0.17073170731707318	1.0748663101604279	5.140093361333142	6.979951570186627	1.3579425663148452	1.2918791008225228
ISx-GFP	MGD4	Ancestor	1	MS	1	1000	1	16	58	100	96	10	100	A	A1	A	A-MS	MGD4-A1-MS	MGD4-Ancestor-MS	MGD4-A1	MGD4-MS	5.848484848484849	0.1794871794871795	8.673937906420543	5.190103781907804	0.5983561143625472	0.5692462834360563
ISx-GFP	MGD4	Ancestor	1	MS	2	1000	1	14	65	100	114	11	100	A	A1	A	A-MS	MGD4-A1-MS	MGD4-Ancestor-MS	MGD4-A1	MGD4-MS	7.896551724137931	0.17557251908396945	8.974181452549903	5.168052171710135	0.5758800620464051	0.5478636837764729
ISx-GFP	MGD4	Ancestor	1	MS	3	1000	1	6	24	100	62	4	100	A	A1	A	A-MS	MGD4-A1-MS	MGD4-Ancestor-MS	MGD4-A1	MGD4-MS	9.615384615384615	0.1836734693877551	9.171119658822901	5.213159558	0.5684321819084008	0.5407781405919551
ISx-GFP	MGD4	Ancestor	1	MS	4	1000	1	6	25	100	35	6	100	A	A1	A	A-MS	MGD4-A1-MS	MGD4-Ancestor-MS	MGD4-A1	MGD4-MS	5.461538461538462	0.2549019607843137	8.605485798561915	5.540879003719348	0.6438775373547532	0.6125531039615555
ISx-GFP	MGD4	Ancestor	1	MS	5	1000	1	0	55	100	0	76	100	A	A1	A	A-MS	MGD4-A1-MS	MGD4-Ancestor-MS	MGD4-A1	MGD4-MS	1	1.3783783783783783	6.907755278982137	7.228662999062238	1.0464561506769805	0.9955463982954144
ISx-GFP	MGD4	Ancestor	1	MS	6	1000	1	10	82	100	86	16	100	A	A1	A	A-MS	MGD4-A1-MS	MGD4-Ancestor-MS	MGD4-A1	MGD4-MS	8.238095238095237	0.2	9.016524435756493	5.298317366548036	0.5876230252908424	0.5590353556671221
ISx-GFP	MGD4	Ancestor	2	MS	1	1000	1	5	21	100	47	6	100	A	A2	A	A-MS	MGD4-A2-MS	MGD4-Ancestor-MS	MGD4-A2	MGD4-MS	8.636363636363637	0.3023255813953488	9.063736897784308	5.711504520750111	0.6301489755452111	0.5994924322320963
ISx-GFP	MGD4	Ancestor	2	MS	2	1000	1	3	28	100	96	10	100	A	A2	A	A-MS	MGD4-A2-MS	MGD4-Ancestor-MS	MGD4-A2	MGD4-MS	27.571428571428573	0.3684210526315789	10.224535318831709	5.909226449	0.5779457221872278	0.5498288502213049
ISx-GFP	MGD4	Ancestor	2	MS	3	1000	1	7	26	100	86	12	100	A	A2	A	A-MS	MGD4-A2-MS	MGD4-Ancestor-MS	MGD4-A2	MGD4-MS	11.533333333333333	0.4716981132075472	9.352996672377706	6.156339190298216	0.6582210393038833	0.626198799
ISx-GFP	MGD4	Ancestor	2	MS	4	1000	1	7	52	100	106	9	100	A	A2	A	A-MS	MGD4-A2-MS	MGD4-Ancestor-MS	MGD4-A2	MGD4-MS	14.2	0.18095238095238095	9.560997243589352	5.198233907991054	0.5436916019902076	0.5172411818638104
ISx-GFP	MGD4	Ancestor	2	MS	5	1000	1	3	15	100	113	13	100	A	A2	A	A-MS	MGD4-A2-MS	MGD4-Ancestor-MS	MGD4-A2	MGD4-MS	32.42857142857143	0.8709677419354839	10.386795147408227	6.769604941	0.6517510785981478	0.6200435999767215
ISx-GFP	MGD4	Ancestor	2	MS	6	1000	1	8	41	100	34	2	100	A	A2	A	A-MS	MGD4-A2-MS	MGD4-Ancestor-MS	MGD4-A2	MGD4-MS	4.0588235294117645	0.060240963855421686	8.30864844	4.098352584	0.4932634487366561	0.46926634191300665
ISx-GFP	MGD4	Evolved	1	MS	1	1000	1	9	28	100	110	33	100	E	E1	E1	E-MS	MGD4-E1-MS	MGD4-Evolved-MS	MGD4-E1	MGD4-MS	11.631578947368421	1.1754385964912282	9.361479001	7.069396630538553	0.7551580930247868	0.7184198966847332
ISx-GFP	MGD4	Evolved	1	MS	2	1000	1	9	41	100	156	3	100	E	E1	E1	E-MS	MGD4-E1-MS	MGD4-Evolved-MS	MGD4-E1	MGD4-MS	16.473684210526315	0.084337349	9.70951949	4.434824820240852	0.45675018466627715	0.4345294362989884
ISx-GFP	MGD4	Evolved	1	MS	3	1000	1	16	43	100	68	1	100	E	E1	E1	E-MS	MGD4-E1-MS	MGD4-Evolved-MS	MGD4-E1	MGD4-MS	4.151515151515151	0.034482758620689655	8.331228643343781	3.540459448995663	0.42496246358864564	0.40428817754353785
ISx-GFP	MGD4	Evolved	1	MS	4	1000	1	0	14	100	85	4	100	E	E1	E1	E-MS	MGD4-E1-MS	MGD4-Evolved-MS	MGD4-E1	MGD4-MS	171	0.3103448275862069	12.049418835484797	5.737684026331882	0.4761793165853573	0.4530133472507597
ISx-GFP	MGD4	Evolved	1	MS	5	1000	1	15	22	100	111	1	100	E	E1	E1	E-MS	MGD4-E1-MS	MGD4-Evolved-MS	MGD4-E1	MGD4-MS	7.193548387096774	0.066666667	8.880939846	4.199705077879927	0.47288971108072175	0.4498837799871586
ISx-GFP	MGD4	Evolved	1	MS	6	1000	1	8	33	100	133	1	100	E	E1	E1	E-MS	MGD4-E1-MS	MGD4-Evolved-MS	MGD4-E1	MGD4-MS	15.705882352941176	0.044776119	9.661790593	3.8016749482592807	0.39347519608686893	0.37433275539490907
ISx-GFP	MGD4	Evolved	2	MS	1	1000	1	4	24	100	78	25	100	E	E2	E2	E-MS	MGD4-E2-MS	MGD4-Evolved-MS	MGD4-E2	MGD4-MS	17.444444444444443	1.0408163265306123	9.766776506994226	6.947760613595836	0.7113668065016514	0.6767590420501397
ISx-GFP	MGD4	Evolved	2	MS	2	1000	1	9	49	100	24	9	100	E	E2	E2	E-MS	MGD4-E2-MS	MGD4-Evolved-MS	MGD4-E2	MGD4-MS	2.5789473684210527	0.1919191919191919	7.8551365979263235	5.257074408013987	0.6692530858599965	0.6366941402609003
ISx-GFP	MGD4	Evolved	2	MS	3	1000	1	10	17	100	86	9	100	E	E2	E2	E-MS	MGD4-E2-MS	MGD4-Evolved-MS	MGD4-E2	MGD4-MS	8.238095238095237	0.5428571428571428	9.016524435756493	6.296846196659164	0.6983673411550905	0.6643919964771718
ISx-GFP	MGD4	Evolved	2	MS	4	1000	1	7	21	100	68	13	100	E	E2	E2	E-MS	MGD4-E2-MS	MGD4-Evolved-MS	MGD4-E2	MGD4-MS	9.133333333333333	0.627906977	9.119686003708052	6.442392029292904	0.7064269566598494	0.6720595143012277
ISx-GFP	MGD4	Evolved	2	MS	5	1000	1	0	17	100	101	36	100	E	E2	E2	E-MS	MGD4-E2-MS	MGD4-Evolved-MS	MGD4-E2	MGD4-MS	203	2.085714285714286	12.220961258023925	7.642866658641115	0.6253899752462625	0.5949649557544243
ISx-GFP	MGD4	Evolved	2	MS	6	1000	1	3	37	100	94	17	100	E	E2	E2	E-MS	MGD4-E2-MS	MGD4-Evolved-MS	MGD4-E2	MGD4-MS	27	0.4666666666666667	10.203592144986466	6.145615226935241	0.6022991844058455	0.5729975244004223
ISx-GFP	MGD4	Evolved	3	MS	2	1000	1	10	33	100	105	4	100	E	E3	E3	E-MS	MGD4-E3-MS	MGD4-Evolved-MS	MGD4-E3	MGD4-MS	10.047619047619047	0.13432835820895522	9.215090975	4.900287237	0.5317676461754547	0.5058973226326985
ISx-GFP	MGD4	Evolved	3	MS	3	1000	1	4	36	100	83	31	100	E	E3	E3	E-MS	MGD4-E3-MS	MGD4-Evolved-MS	MGD4-E3	MGD4-MS	18.555555555555557	0.863013699	9.828524514062673	6.760430564225278	0.6878377883223916	0.6543747029752194
ISx-GFP	MGD4	Evolved	3	MS	4	1000	1	4	9	100	70	31	100	E	E3	E3	E-MS	MGD4-E3-MS	MGD4-Evolved-MS	MGD4-E3	MGD4-MS	15.666666666666666	3.3157894736842106	9.659290592024085	8.106451026	0.8392387566123052	0.7984100632547233
ISx-GFP	MGD4	Evolved	3	MS	5	1000	1	10	28	100	129	2	100	E	E3	E3	E-MS	MGD4-E3-MS	MGD4-Evolved-MS	MGD4-E3	MGD4-MS	12.333333333333334	0.087719298	9.420060902958252	4.474141923581687	0.47495891689794056	0.45185231961237987
ISx-GFP	MGD4	Evolved	3	MS	6	1000	1	23	21	100	61	20	100	E	E3	E3	E-MS	MGD4-E3-MS	MGD4-Evolved-MS	MGD4-E3	MGD4-MS	2.617021276595745	0.9534883720930233	7.869792032644496	6.860127229992882	0.87170375	0.8292956456549955
ISx-GFP	MGD4	Evolved	4	MS	1	1000	1	2	22	100	120	4	100	E	E4	E4	E-MS	MGD4-E4-MS	MGD4-Evolved-MS	MGD4-E4	MGD4-MS	48.2	0.2	10.783114300038692	5.298317366548036	0.49135316747305785	0.467448995
ISx-GFP	MGD4	Evolved	4	MS	2	1000	1	16	24	100	114	1	100	E	E4	E4	E-MS	MGD4-E4-MS	MGD4-Evolved-MS	MGD4-E4	MGD4-MS	6.9393939393939394	0.061224489795918366	8.844969721069896	4.11454727	0.4651850033740896	0.44255390381194154
ISx-GFP	MGD4	Evolved	4	MS	3	1000	1	8	52	100	72	13	100	E	E4	E4	E-MS	MGD4-E4-MS	MGD4-Evolved-MS	MGD4-E4	MGD4-MS	8.529411764705882	0.2571428571428571	9.051275677346496	5.549631794828943	0.6131325564106442	0.5833038563702755
ISx-GFP	MGD4	Evolved	4	MS	4	1000	1	10	40	100	96	1	100	E	E4	E4	E-MS	MGD4-E4-MS	MGD4-Evolved-MS	MGD4-E4	MGD4-MS	9.19047619	0.037037037037037035	9.12592303	3.611918412977808	0.3957866399967936	0.3765317483081799
ISx-GFP	MGD4	Evolved	4	MS	5	1000	1	11	18	100	70	23	100	E	E4	E4	E-MS	MGD4-E4-MS	MGD4-Evolved-MS	MGD4-E4	MGD4-MS	6.130434782608695	1.2702702702702702	8.721020953431156	7.146984968047971	0.8195124178936982	0.7796434045178428
ISx-GFP	MGD4	Evolved	4	MS	6	1000	1	7	32	100	125	1	100	E	E4	E4	E-MS	MGD4-E4-MS	MGD4-Evolved-MS	MGD4-E4	MGD4-MS	16.733333333333334	0.046153846153846156	9.725158017011712	3.8319802977546096	0.3940275614084138	0.37485824832268394
ISx-GFP	MGD4	Evolved	5	MS	1	1000	1	4	12	100	7	111	100	E	E5	E5	E-MS	MGD4-E5-MS	MGD4-Evolved-MS	MGD4-E5	MGD4-MS	1.6666666666666667	8.92	7.418580902748128	9.096051225574055	1.2261174131301213	1.1664671985914625
ISx-GFP	MGD4	Evolved	5	MS	2	1000	1	4	43	100	58	7	100	E	E5	E5	E-MS	MGD4-E5-MS	MGD4-Evolved-MS	MGD4-E5	MGD4-MS	13	0.1724137931034483	9.472704636443673	5.149897361429764	0.5436564908417945	0.5172077788613816
ISx-GFP	MGD4	Evolved	5	MS	3	1000	1	3	15	100	60	12	100	E	E5	E5	E-MS	MGD4-E5-MS	MGD4-Evolved-MS	MGD4-E5	MGD4-MS	17.285714285714285	0.8064516129032258	9.757635675523565	6.6926438993651916	0.6858878648393567	0.6525196426373053
ISx-GFP	MGD4	Evolved	5	MS	4	1000	1	10	46	100	44	15	100	E	E5	E5	E-MS	MGD4-E5-MS	MGD4-Evolved-MS	MGD4-E5	MGD4-MS	4.238095238095238	0.3333333333333333	8.351869210990854	5.809142990314028	0.6955500431770817	0.6617117591321888
ISx-GFP	MGD4	Evolved	5	MS	5	1000	1	8	43	100	48	18	100	E	E5	E5	E-MS	MGD4-E5-MS	MGD4-Evolved-MS	MGD4-E5	MGD4-MS	5.705882352941177	0.42528735632183906	8.649252913429304	6.052765072971778	0.6998020677108335	0.6657569240512367
ISx-GFP	MGD4	Evolved	5	MS	6	1000	1	11	43	100	82	3	100	E	E5	E5	E-MS	MGD4-E5-MS	MGD4-Evolved-MS	MGD4-E5	MGD4-MS	7.173913043478261	0.08045977	8.878206536953568	4.387757309382867	0.4942166293518627	0.47017315060038456
ISx-GFP	MGD4	Evolved	6	MS	1	1000	1	3	22	100	55	21	100	E	E6	E6	E-MS	MGD4-E6-MS	MGD4-Evolved-MS	MGD4-E6	MGD4-MS	15.857142857142858	0.9555555555555556	9.671375331239158	6.862292905	0.7095467469595288	0.6750275278145254
ISx-GFP	MGD4	Evolved	6	MS	2	1000	1	9	51	100	53	43	100	E	E6	E6	E-MS	MGD4-E6-MS	MGD4-Evolved-MS	MGD4-E6	MGD4-MS	5.631578947368421	0.8446601941747572	8.636145134277603	6.7389344094070855	0.7803174106766311	0.7423552216915766
ISx-GFP	MGD4	Evolved	6	MS	3	1000	1	13	45	100	120	2	100	E	E6	E6	E-MS	MGD4-E6-MS	MGD4-Evolved-MS	MGD4-E6	MGD4-MS	8.925925925925926	0.054945054945054944	9.096715346468462	4.006333684899388	0.44041541724780153	0.4189893500183197
ISx-GFP	MGD4	Evolved	6	MS	4	1000	1	3	6	100	100	1	100	E	E6	E6	E-MS	MGD4-E6-MS	MGD4-Evolved-MS	MGD4-E6	MGD4-MS	28.714285714285715	0.23076923076923078	10.265150037985899	5.4414182101887105	0.5300865735087062	0.5042980336060426
ISx-GFP	MGD4	Evolved	6	MS	5	1000	1	14	22	100	127	1	100	E	E6	E6	E-MS	MGD4-E6-MS	MGD4-Evolved-MS	MGD4-E6	MGD4-MS	8.793103448275861	0.066666667	9.081722994	4.199705077879927	0.4624348353922796	0.4399375306106114
ISx-GFP	MGD4	Evolved	6	MS	6	1000	1	5	32	100	116	2	100	E	E6	E6	E-MS	MGD4-E6-MS	MGD4-Evolved-MS	MGD4-E6	MGD4-MS	21.181818181818183	0.076923077	9.960898459749467	4.3428059215206005	0.43598536207042404	0.41477481558872614
ISx-GFP	MGD6	Ancestor	1	MS	1	1000	1	12	42	100	40	70	100	A	A1	A	A-MS	MGD6-A1-MS	MGD6-Ancestor-MS	MGD6-A1	MGD6-MS	3.24	1.6588235294117648	8.083328608786376	7.413863912869989	0.9171795768405734	0.8725590878538384
ISx-GFP	MGD6	Ancestor	1	MS	2	1000	1	17	49	100	28	77	100	A	A1	A	A-MS	MGD6-A1-MS	MGD6-Ancestor-MS	MGD6-A1	MGD6-MS	1.6285714285714286	1.5656565656565657	7.395458485327274	7.356060545766794	0.9946726846430621	0.9462821810915024
ISx-GFP	MGD6	Ancestor	1	MS	3	1000	1	6	25	100	31	95	100	A	A1	A	A-MS	MGD6-A1-MS	MGD6-Ancestor-MS	MGD6-A1	MGD6-MS	4.846153846153846	3.7450980392156863	8.485940647912132	8.228203074	0.9696276954669598	0.922455623
ISx-GFP	MGD6	Ancestor	1	MS	4	1000	1	4	50	100	6	101	100	A	A1	A	A-MS	MGD6-A1-MS	MGD6-Ancestor-MS	MGD6-A1	MGD6-MS	1.4444444444444444	2.00990099	7.275480059107454	7.605840741182665	1.0454074067128623	0.9945486753850596
ISx-GFP	MGD6	Ancestor	1	MS	5	1000	1	8	52	100	38	69	100	A	A1	A	A-MS	MGD6-A1-MS	MGD6-Ancestor-MS	MGD6-A1	MGD6-MS	4.529411764705882	1.3238095238095238	8.418347356779604	7.188268861955305	0.8538812378852874	0.8123401925620957
ISx-GFP	MGD6	Ancestor	1	MS	6	1000	1	2	45	100	16	104	100	A	A1	A	A-MS	MGD6-A1-MS	MGD6-Ancestor-MS	MGD6-A1	MGD6-MS	6.6	2.2967032967032965	8.794824928014517	7.739230024430098	0.8799754500829244	0.8371649297982503
ISx-GFP	MGD6	Ancestor	2	MS	1	1000	1	3	31	100	62	22	100	A	A2	A	A-MS	MGD6-A2-MS	MGD6-Ancestor-MS	MGD6-A2	MGD6-MS	17.857142857142858	0.7142857142857143	9.790158867229126	6.571283042360924	0.6712131163016327	0.6385588158571571
ISx-GFP	MGD6	Ancestor	2	MS	2	1000	1	5	18	100	44	33	100	A	A2	A	A-MS	MGD6-A2-MS	MGD6-Ancestor-MS	MGD6-A2	MGD6-MS	8.090909090909092	1.8108108108108107	8.998496375915906	7.501529985728879	0.8336426078701777	0.7930861653341594
ISx-GFP	MGD6	Ancestor	2	MS	3	1000	1	8	52	100	22	47	100	A	A2	A	A-MS	MGD6-A2-MS	MGD6-Ancestor-MS	MGD6-A2	MGD6-MS	2.6470588235294117	0.9047619047619048	7.881204425	6.8076718204251545	0.8637857177124977	0.8217628226575754
ISx-GFP	MGD6	Ancestor	2	MS	4	1000	1	3	29	100	22	71	100	A	A2	A	A-MS	MGD6-A2-MS	MGD6-Ancestor-MS	MGD6-A2	MGD6-MS	6.428571428571429	2.4237288135593222	8.768507619697143	7.793062465336325	0.888755853	0.8455181685544771
ISx-GFP	MGD6	Ancestor	2	MS	5	1000	1	6	48	100	42	49	100	A	A2	A	A-MS	MGD6-A2-MS	MGD6-Ancestor-MS	MGD6-A2	MGD6-MS	6.538461538461538	1.0206185567010309	8.785457178010917	6.928164150613344	0.7885946070005116	0.7502297350984618
ISx-GFP	MGD6	Ancestor	2	MS	6	1000	1	2	33	100	41	41	100	A	A2	A	A-MS	MGD6-A2-MS	MGD6-Ancestor-MS	MGD6-A2	MGD6-MS	16.6	1.2388059701492538	9.717157974344635	7.1219032673877685	0.732920396	0.6972640560991595
ISx-GFP	MGD6	Evolved	1	MS	1	1000	1	5	57	100	24	79	100	E	E1	E1	E-MS	MGD6-E1-MS	MGD6-Evolved-MS	MGD6-E1	MGD6-MS	4.454545454545454	1.382608695652174	8.401680304294393	7.231727352839118	0.8607477422275552	0.8188726436948089
ISx-GFP	MGD6	Evolved	1	MS	2	1000	1	8	66	100	4	92	100	E	E1	E1	E-MS	MGD6-E1-MS	MGD6-Evolved-MS	MGD6-E1	MGD6-MS	0.5294117647058824	1.3909774436090225	6.271766512262141	7.237761975838708	1.1540228676702038	1.0978800293890705
ISx-GFP	MGD6	Evolved	1	MS	3	1000	1	5	68	100	2	102	100	E	E1	E1	E-MS	MGD6-E1-MS	MGD6-Evolved-MS	MGD6-E1	MGD6-MS	0.45454545454545453	1.4963503649635037	6.119297918617867	7.310784332	1.1947096594283269	1.1365874219222318
ISx-GFP	MGD6	Evolved	1	MS	4	1000	1	1	110	100	4	100	100	E	E1	E1	E-MS	MGD6-E1-MS	MGD6-Evolved-MS	MGD6-E1	MGD6-MS	3	0.9095022624434389	8.006367567650246	6.812897486	0.8509348875076626	0.8095371811748883
ISx-GFP	MGD6	Evolved	1	MS	5	1000	1	6	60	100	17	116	100	E	E1	E1	E-MS	MGD6-E1-MS	MGD6-Evolved-MS	MGD6-E1	MGD6-MS	2.6923076923076925	1.9256198347107438	7.898153983010014	7.5630031869510965	0.9575659329028187	0.910980661
ISx-GFP	MGD6	Evolved	1	MS	6	1000	1	4	69	100	15	199	100	E	E1	E1	E-MS	MGD6-E1-MS	MGD6-Evolved-MS	MGD6-E1	MGD6-MS	3.4444444444444446	2.870503597122302	8.144517906131064	7.962242762741309	0.9776198977655214	0.9300590067656099
ISx-GFP	MGD6	Evolved	2	MS	1	1000	1	1	23	100	9	88	100	E	E2	E2	E-MS	MGD6-E2-MS	MGD6-Evolved-MS	MGD6-E2	MGD6-MS	6.333333333333333	3.765957446808511	8.753581969480468	8.233757409845907	0.9406157888911146	0.8948551357881068
ISx-GFP	MGD6	Evolved	2	MS	2	1000	1	4	13	100	22	80	100	E	E2	E2	E-MS	MGD6-E2-MS	MGD6-Evolved-MS	MGD6-E2	MGD6-MS	5	5.962962962962963	8.517193191416238	8.693322778	1.0206792992230749	0.9710235823057236
ISx-GFP	MGD6	Evolved	2	MS	3	1000	1	10	35	100	1	89	100	E	E2	E2	E-MS	MGD6-E2-MS	MGD6-Evolved-MS	MGD6-E2	MGD6-MS	0.14285714285714285	2.5211267605633805	4.961845129926823	7.832461207781577	1.5785380242001001	1.5017426612172127
ISx-GFP	MGD6	Evolved	2	MS	4	1000	1	10	49	100	4	110	100	E	E2	E2	E-MS	MGD6-E2-MS	MGD6-Evolved-MS	MGD6-E2	MGD6-MS	0.42857142857142855	2.2323232323232323	6.060457418594933	7.71079813	1.2723128961696402	1.2104152863615596
ISx-GFP	MGD6	Evolved	2	MS	5	1000	1	4	24	100	2	68	100	E	E2	E2	E-MS	MGD6-E2-MS	MGD6-Evolved-MS	MGD6-E2	MGD6-MS	0.5555555555555556	2.795918367346939	6.319968614080018	7.935915906699635	1.2556891325408657	1.1946002634425064
ISx-GFP	MGD6	Evolved	2	MS	6	1000	1	0	42	100	4	104	100	E	E2	E2	E-MS	MGD6-E2-MS	MGD6-Evolved-MS	MGD6-E2	MGD6-MS	9	2.458823529411765	9.104979856318357	7.807438274456632	0.8574909991743362	0.8157743401350197
ISx-GFP	MGD6	Evolved	3	MS	1	1000	1	4	22	100	1	137	100	E	E3	E3	E-MS	MGD6-E3-MS	MGD6-Evolved-MS	MGD6-E3	MGD6-MS	0.3333333333333333	6.111111111111111	5.809142990314028	8.717863886878389	1.5007142880480417	1.4277050245919682
ISx-GFP	MGD6	Evolved	3	MS	2	1000	1	12	48	100	1	110	100	E	E3	E3	E-MS	MGD6-E3-MS	MGD6-Evolved-MS	MGD6-E3	MGD6-MS	0.12	2.2783505154639174	4.787491742782046	7.731207001996507	1.6148763104714718	1.536313101645403
ISx-GFP	MGD6	Evolved	3	MS	3	1000	1	9	54	100	1	97	100	E	E3	E3	E-MS	MGD6-E3-MS	MGD6-Evolved-MS	MGD6-E3	MGD6-MS	0.15789473684210525	1.7889908256880733	5.061928588483807	7.489406955	1.479556027786641	1.4075761068310018
ISx-GFP	MGD6	Evolved	3	MS	4	1000	1	1	49	100	0	140	100	E	E3	E3	E-MS	MGD6-E3-MS	MGD6-Evolved-MS	MGD6-E3	MGD6-MS	0.3333333333333333	2.8383838383838382	5.809142990314028	7.950990098181292	1.3687027693135647	1.302115823434715
ISx-GFP	MGD6	Evolved	3	MS	5	1000	1	8	65	100	1	133	100	E	E3	E3	E-MS	MGD6-E3-MS	MGD6-Evolved-MS	MGD6-E3	MGD6-MS	0.17647058823529413	2.0381679389312977	5.173154223594031	7.619806614181235	1.4729517591855983	1.401293133755742
ISx-GFP	MGD6	Evolved	3	MS	6	1000	1	5	46	100	1	87	100	E	E3	E3	E-MS	MGD6-E3-MS	MGD6-Evolved-MS	MGD6-E3	MGD6-MS	0.2727272727272727	1.881720430107527	5.608472294851876	7.539941759752395	1.3443842393005045	1.2789803820206826
ISx-GFP	MGD6	Evolved	4	MS	1	1000	1	8	44	100	2	122	100	E	E4	E4	E-MS	MGD6-E4-MS	MGD6-Evolved-MS	MGD6-E4	MGD6-MS	0.29411764705882354	2.752808988764045	5.683979847360021	7.920377119794725	1.3934562282928253	1.3256650346617824
ISx-GFP	MGD6	Evolved	4	MS	2	1000	1	10	54	100	1	95	100	E	E4	E4	E-MS	MGD6-E4-MS	MGD6-Evolved-MS	MGD6-E4	MGD6-MS	0.14285714285714285	1.7522935779816513	4.961845129926823	7.468680824799623	1.5052224785802153	1.4319938931166851
ISx-GFP	MGD6	Evolved	4	MS	3	1000	1	10	52	100	1	90	100	E	E4	E4	E-MS	MGD6-E4-MS	MGD6-Evolved-MS	MGD6-E4	MGD6-MS	0.14285714285714285	1.723809523809524	4.961845129926823	7.452291960090439	1.5019195007000037	1.4288516040392434
ISx-GFP	MGD6	Evolved	4	MS	4	1000	1	8	44	100	2	79	100	E	E4	E4	E-MS	MGD6-E4-MS	MGD6-Evolved-MS	MGD6-E4	MGD6-MS	0.29411764705882354	1.7865168539325842	5.683979847360021	7.488023111470229	1.3173908621347616	1.253300223900536
ISx-GFP	MGD6	Evolved	4	MS	5	1000	1	9	91	100	0	118	100	E	E4	E4	E-MS	MGD6-E4-MS	MGD6-Evolved-MS	MGD6-E4	MGD6-MS	0.052631579	1.2950819672131149	3.9633162998156966	7.166329267275848	1.8081648612322714	1.7201982270920524
ISx-GFP	MGD6	Evolved	4	MS	6	1000	1	15	46	100	5	66	100	E	E4	E4	E-MS	MGD6-E4-MS	MGD6-Evolved-MS	MGD6-E4	MGD6-MS	0.3548387096774194	1.4301075268817205	5.871663347295361	7.265504914050635	1.2373844487179793	1.1771860965516892
ISx-GFP	MGD6	Evolved	5	MS	1	1000	1	5	42	100	3	105	100	E	E5	E5	E-MS	MGD6-E5-MS	MGD6-Evolved-MS	MGD6-E5	MGD6-MS	0.6363636363636364	2.4823529411764707	6.455770155	7.816962155967887	1.2108488945543008	1.151941488493021
ISx-GFP	MGD6	Evolved	5	MS	2	1000	1	2	38	100	0	98	100	E	E5	E5	E-MS	MGD6-E5-MS	MGD6-Evolved-MS	MGD6-E5	MGD6-MS	0.2	2.5584415584415585	5.298317366548036	7.847153585866442	1.481065221840236	1.4090118790832966
ISx-GFP	MGD6	Evolved	5	MS	3	1000	1	7	68	100	1	109	100	E	E5	E5	E-MS	MGD6-E5-MS	MGD6-Evolved-MS	MGD6-E5	MGD6-MS	0.2	1.5985401459854014	5.298317366548036	7.376846082970513	1.3922997760658269	1.3245648434606088
ISx-GFP	MGD6	Evolved	5	MS	4	1000	1	7	52	100	8	107	100	E	E5	E5	E-MS	MGD6-E5-MS	MGD6-Evolved-MS	MGD6-E5	MGD6-MS	1.1333333333333333	2.0476190476190474	7.032918421936143	7.624432956952276	1.0841065542820971	1.0313651219745612
ISx-GFP	MGD6	Evolved	5	MS	5	1000	1	17	67	100	10	101	100	E	E5	E5	E-MS	MGD6-E5-MS	MGD6-Evolved-MS	MGD6-E5	MGD6-MS	0.6	1.5037037037037038	6.396929655216146	7.315686479585495	1.1436246564975405	1.0879876878179848
ISx-GFP	MGD6	Evolved	5	MS	6	1000	1	5	47	100	0	85	100	E	E5	E5	E-MS	MGD6-E5-MS	MGD6-Evolved-MS	MGD6-E5	MGD6-MS	0.090909091	1.8	4.509860006183766	7.495541943884256	1.662034283460379	1.5811768545409706
ISx-GFP	MGD6	Evolved	6	MS	1	1000	1	4	20	100	1	142	100	E	E6	E6	E-MS	MGD6-E6-MS	MGD6-Evolved-MS	MGD6-E6	MGD6-MS	0.3333333333333333	6.951219512195122	5.809142990314028	8.846672393	1.5228876974275085	1.4487997047956034
ISx-GFP	MGD6	Evolved	6	MS	2	1000	1	11	35	100	3	86	100	E	E6	E6	E-MS	MGD6-E6-MS	MGD6-Evolved-MS	MGD6-E6	MGD6-MS	0.30434782608695654	2.436619718309859	5.718171212108301	7.798366996438601	1.3637869009457881	1.2974391104688938
ISx-GFP	MGD6	Evolved	6	MS	3	1000	1	0	39	100	5	117	100	E	E6	E6	E-MS	MGD6-E6-MS	MGD6-Evolved-MS	MGD6-E6	MGD6-MS	11	2.9746835443037973	9.305650551780507	7.997892940659274	0.8594662883756137	0.8176535321572095
ISx-GFP	MGD6	Evolved	6	MS	4	1000	1	12	49	100	1	113	100	E	E6	E6	E-MS	MGD6-E6-MS	MGD6-Evolved-MS	MGD6-E6	MGD6-MS	0.12	2.292929292929293	4.787491742782046	7.737585446	1.6162086249014778	1.5375805994104372
ISx-GFP	MGD6	Evolved	6	MS	5	1000	1	11	56	100	15	68	100	E	E6	E6	E-MS	MGD6-E6-MS	MGD6-Evolved-MS	MGD6-E6	MGD6-MS	1.3478260869565217	1.2123893805309736	7.206248267538133	7.100348386097921	0.9853044361630923	0.937369695
ISx-GFP	MGD6	Evolved	6	MS	6	1000	1	16	67	100	23	48	100	E	E6	E6	E-MS	MGD6-E6-MS	MGD6-Evolved-MS	MGD6-E6	MGD6-MS	1.4242424242424243	0.7185185185185186	7.2613953192257155	6.577191479047091	0.9057751561374046	0.8617094885196089
