# Supplementary material for: Evolution recovers the fitness of Acinetobacter baylyi strains with large deletions through mutations in deletion-specific targets and global post-transcriptional regulators
Source: PLoS Genet. 2024 Sep 16;20(9):e1011306. doi: 10.1371/journal.pgen.1011306 (PMC11426457; doi:10.1371/journal.pgen.1011306)
Supplement: S1 Data File — (ZIP) [file pgen.1011306.s005.zip]

Archive with 186 entries (183 files):
- S1_DataFile/
- S1_DataFile/curated_gd_Suarez_2020/
- S1_DataFile/curated_gd_Suarez_2020/MGD8-TK.gd
- S1_DataFile/curated_gd_Suarez_2020/MGD18-TK.gd
- S1_DataFile/curated_gd_Suarez_2020/MGD9-TK.gd
- S1_DataFile/curated_gd_Suarez_2020/MGD1-TK.gd
- S1_DataFile/curated_gd_Suarez_2020/MGD15-TK.gd
- S1_DataFile/curated_gd_Suarez_2020/MGD17-TK.gd
- S1_DataFile/curated_gd_Suarez_2020/MGD3-TK.gd
- S1_DataFile/curated_gd_Suarez_2020/MGD7-TK.gd
- S1_DataFile/curated_gd_Suarez_2020/RGR7-TK.gd
- S1_DataFile/curated_gd_Suarez_2020/MGD13-TK.gd
- S1_DataFile/curated_gd_Suarez_2020/RGR17-TK.gd
- S1_DataFile/curated_gd_Suarez_2020/MGD11-TK.gd
- S1_DataFile/curated_gd_Suarez_2020/MGD5-TK.gd
- S1_DataFile/curated_gd_Suarez_2020/MGD16-TK.gd
- S1_DataFile/curated_gd_Suarez_2020/MGD2-TK.gd
- S1_DataFile/curated_gd_Suarez_2020/MGD14-TK.gd
- S1_DataFile/curated_gd_Suarez_2020/MGD10-TK.gd
- S1_DataFile/curated_gd_Suarez_2020/MGD4-TK.gd
- S1_DataFile/curated_gd_Suarez_2020/MGD6-TK.gd
- S1_DataFile/curated_gd_Suarez_2020/MGD12-TK.gd
- S1_DataFile/curated_gd_Suarez_2020/RGR29-TK.gd
- S1_DataFile/gd/
- S1_DataFile/gd/MGD15-LB-E03.gd
- S1_DataFile/gd/ADP1-ISx-LB-E09.gd
- S1_DataFile/gd/MGD09-MS-E12.gd
- S1_DataFile/gd/MGD09-LB-E04.gd
- S1_DataFile/gd/MGD17-MS-E09.gd
- S1_DataFile/gd/MGD15-A01.gd
- S1_DataFile/gd/MGD15-MS-E05.gd
- S1_DataFile/gd/MGD09-MS-E02.gd
- S1_DataFile/gd/MGD04-MS-E12.gd
- S1_DataFile/gd/MGD04-LB-E04.gd
- S1_DataFile/gd/MSD01-A01.gd
- S1_DataFile/gd/MGD15-MS-E01.gd
- S1_DataFile/gd/MGD04-MS-E02.gd
- S1_DataFile/gd/MGD09-LB-E01.gd
- S1_DataFile/gd/MGD15-LB-E06.gd
- S1_DataFile/gd/MGD04-LB-E05.gd
- S1_DataFile/gd/MGD12-A02.gd
- S1_DataFile/gd/MGD04-MS-E03.gd
- S1_DataFile/gd/MGD15-LB-E02.gd
- S1_DataFile/gd/MGD17-A01.gd
- S1_DataFile/gd/ADP1-ISx-LB-E08.gd
- S1_DataFile/gd/MGD09-LB-E05.gd
- S1_DataFile/gd/MGD17-MS-E08.gd
- S1_DataFile/gd/RGR07-A01.gd
- S1_DataFile/gd/MGD15-MS-E04.gd
- S1_DataFile/gd/MGD09-MS-E03.gd
- S1_DataFile/gd/ADP1-ISx-LB-E18.gd
- S1_DataFile/gd/MSD01-LB-E03.gd
- S1_DataFile/gd/ADP1-ISx-A04.gd
- S1_DataFile/gd/MSD02-MS-E03.gd
- S1_DataFile/gd/ADP1-ISx-LB-E03.gd
- S1_DataFile/gd/MGD17-MS-E03.gd
- S1_DataFile/gd/MGD06-MS-E10.gd
- S1_DataFile/gd/MGD17-LB-E05.gd
- S1_DataFile/gd/MGD06-LB-E06.gd
- S1_DataFile/gd/RGR07-MS-E01.gd
- S1_DataFile/gd/ADP1-ISx-LB-E13.gd
- S1_DataFile/gd/MGD09-MS-E08.gd
- S1_DataFile/gd/MGD12-LB-E06.gd
- S1_DataFile/gd/MSD01-MS-E05.gd
- S1_DataFile/gd/MSD02-LB-E05.gd
- S1_DataFile/gd/MGD12-MS-E04.gd
- S1_DataFile/gd/MGD17-MS-E07.gd
- S1_DataFile/gd/RGR07-LB-E03.gd
- S1_DataFile/gd/ADP1-ISx-MS-E11.gd
- S1_DataFile/gd/ADP1-ISx-LB-E07.gd
- S1_DataFile/gd/MGD17-LB-E11.gd
- S1_DataFile/gd/MGD17-LB-E01.gd
- S1_DataFile/gd/ADP1-ISx-LB-E17.gd
- S1_DataFile/gd/MGD06-LB-E02.gd
- S1_DataFile/gd/ADP1-ISx-MS-E01.gd
- S1_DataFile/gd/MSD02-A02.gd
- S1_DataFile/gd/MGD04-MS-E08.gd
- S1_DataFile/gd/MGD12-MS-E14.gd
- S1_DataFile/gd/MSD02-LB-E01.gd
- S1_DataFile/gd/MGD12-LB-E02.gd
- S1_DataFile/gd/MGD03-LB-E01.gd
- S1_DataFile/gd/MSD01-MS-E01.gd
- S1_DataFile/gd/ADP1-ISx-A01.gd
- S1_DataFile/gd/MSD02-MS-E06.gd
- S1_DataFile/gd/MGD12-MS-E05.gd
- S1_DataFile/gd/MSD01-LB-E06.gd
- S1_DataFile/gd/MGD03-MS-E06.gd
- S1_DataFile/gd/MGD17-MS-E06.gd
- S1_DataFile/gd/RGR07-LB-E02.gd
- S1_DataFile/gd/ADP1-ISx-MS-E10.gd
- S1_DataFile/gd/ADP1-ISx-LB-E06.gd
- S1_DataFile/gd/MGD17-LB-E10.gd
- S1_DataFile/gd/ADP1-ISx-LB-E16.gd
- S1_DataFile/gd/MGD06-LB-E03.gd
- S1_DataFile/gd/MGD04-MS-E09.gd
- S1_DataFile/gd/MGD12-LB-E03.gd
- S1_DataFile/gd/MGD12-MS-E01.gd
- S1_DataFile/gd/MGD03-MS-E02.gd
- S1_DataFile/gd/MSD01-LB-E02.gd
- S1_DataFile/gd/MSD02-MS-E02.gd
- S1_DataFile/gd/ADP1-ISx-LB-E02.gd
- S1_DataFile/gd/RGR07-LB-E06.gd
- S1_DataFile/gd/MGD06-MS-E01.gd
- S1_DataFile/gd/MGD06-MS-E11.gd
- S1_DataFile/gd/ADP1-ISx-MS-E04.gd
- S1_DataFile/gd/MGD17-MS-E12.gd
- S1_DataFile/gd/MGD17-LB-E04.gd
- S1_DataFile/gd/ADP1-ISx-LB-E12.gd
- S1_DataFile/gd/MSD02-LB-E04.gd
- S1_DataFile/gd/MGD12-LB-E10.gd
- S1_DataFile/gd/MSD02-MS-E05.gd
- S1_DataFile/gd/ADP1-ISx-A02.gd
- S1_DataFile/gd/MSD01-LB-E05.gd
- S1_DataFile/gd/MGD12-MS-E06.gd
- S1_DataFile/gd/RGR07-LB-E01.gd
- S1_DataFile/gd/ADP1-ISx-LB-E05.gd
- S1_DataFile/gd/ADP1-ISx-LB-E15.gd
- S1_DataFile/gd/MGD17-LB-E03.gd
- S1_DataFile/gd/ADP1-ISx-MS-E03.gd
- S1_DataFile/gd/MSD02-LB-E03.gd
- S1_DataFile/gd/MSD01-MS-E03.gd
- S1_DataFile/gd/MSD02-MS-E01.gd
- S1_DataFile/gd/ADP1-ISx-LB-E01.gd
- S1_DataFile/gd/RGR07-LB-E05.gd
- S1_DataFile/gd/MGD17-MS-E01.gd
- S1_DataFile/gd/MGD17-MS-E11.gd
- S1_DataFile/gd/MGD06-MS-E12.gd
- S1_DataFile/gd/ADP1-ISx-LB-E11.gd
- S1_DataFile/gd/MGD06-LB-E04.gd
- S1_DataFile/gd/MGD12-LB-E04.gd
- S1_DataFile/gd/MGD12-MS-E03.gd
- S1_DataFile/gd/RGR07-LB-E04.gd
- S1_DataFile/gd/MGD17-MS-E10.gd
- S1_DataFile/gd/ADP1-ISx-LB-E10.gd
- S1_DataFile/gd/MGD06-LB-E05.gd
- S1_DataFile/gd/RGR07-MS-E02.gd
- S1_DataFile/gd/MGD17-LB-E06.gd
- S1_DataFile/gd/MGD12-LB-E05.gd
- S1_DataFile/gd/MGD04-A01.gd
- S1_DataFile/gd/MSD02-LB-E06.gd
- S1_DataFile/gd/MSD02-MS-E04.gd
- S1_DataFile/gd/ADP1-ISx-A03.gd
- S1_DataFile/gd/MSD01-LB-E04.gd
- S1_DataFile/gd/MGD12-MS-E07.gd
- S1_DataFile/gd/ADP1-ISx-MS-E12.gd
- S1_DataFile/gd/MGD06-MS-E07.gd
- S1_DataFile/gd/ADP1-ISx-LB-E04.gd
- S1_DataFile/gd/MGD06-LB-E01.gd
- S1_DataFile/gd/ADP1-ISx-LB-E14.gd
- S1_DataFile/gd/MGD17-LB-E02.gd
- S1_DataFile/gd/ADP1-ISx-MS-E02.gd
- S1_DataFile/gd/MSD02-A01.gd
- S1_DataFile/gd/MSD02-LB-E02.gd
- S1_DataFile/gd/MSD01-MS-E02.gd
- S1_DataFile/gd/MGD12-LB-E01.gd
- S1_DataFile/gd/MGD09-LB-E02.gd
- S1_DataFile/gd/MGD04-LB-E06.gd
- S1_DataFile/gd/MGD15-LB-E05.gd
- S1_DataFile/gd/MGD12-A01.gd
- S1_DataFile/gd/MGD17-LB-E09.gd
- S1_DataFile/gd/MGD09-MS-E04.gd
- S1_DataFile/gd/ADP1-ISx-MS-E09.gd
- S1_DataFile/gd/MGD15-MS-E03.gd
- S1_DataFile/gd/MGD17-A02.gd
- S1_DataFile/gd/MGD04-LB-E02.gd
- S1_DataFile/gd/MGD09-MS-E10.gd
- S1_DataFile/gd/MGD15-LB-E01.gd
- S1_DataFile/gd/MGD06-MS-E08.gd
- S1_DataFile/gd/MGD09-LB-E06.gd
- S1_DataFile/gd/RGR07-A02.gd
- S1_DataFile/gd/MGD04-MS-E04.gd
- S1_DataFile/gd/MGD09-MS-E11.gd
- S1_DataFile/gd/MGD06-MS-E09.gd
- S1_DataFile/gd/MGD15-A02.gd
- S1_DataFile/gd/MGD04-MS-E05.gd
- S1_DataFile/gd/MGD15-MS-E06.gd
- S1_DataFile/gd/MGD09-MS-E01.gd
- S1_DataFile/gd/MGD04-MS-E11.gd
- S1_DataFile/gd/MGD09-LB-E03.gd
- S1_DataFile/gd/MGD15-LB-E04.gd
- S1_DataFile/gd/MSD01-A02.gd
- S1_DataFile/gd/ADP1-ISx-MS-E08.gd
- S1_DataFile/gd/MGD04-MS-E01.gd
- S1_DataFile/gd/MGD15-MS-E02.gd
- S1_DataFile/Acinetobacter-baylyi-ADP1-WT.gbk
- S1_DataFile/ADP1-TDK_KAN-cassette.fa
