# Supplementary material for: Evolution recovers the fitness of Acinetobacter baylyi strains with large deletions through mutations in deletion-specific targets and global post-transcriptional regulators
Source: PLoS Genet. 2024 Sep 16;20(9):e1011306. doi: 10.1371/journal.pgen.1011306 (PMC11426457; doi:10.1371/journal.pgen.1011306)
Supplement: S1 Data File — (ZIP) [file pgen.1011306.s005.zip › S1_DataFile/curated_gd_Suarez_2020/MGD3-TK.gd]

#=GENOME_DIFF	1.0
#=REFSEQ	BarrickLab-Private:genomes/reference/ADP1-WT.gff3
#=REFSEQ	BarrickLab-Private:genomes/reference/ADP1-TDK_KAN-cassette.fa
#=ADAPTSEQ	BarrickLab-Private:genomes/adapters/illumina_truseq_6bp_dual_barcode_PE.fasta
#=READSEQ	ftp://ftp.sra.ebi.ac.uk/vol1/fastq/SRR994/003/SRR9947463/SRR9947463_1.fastq.gz
#=READSEQ	ftp://ftp.sra.ebi.ac.uk/vol1/fastq/SRR994/003/SRR9947463/SRR9947463_2.fastq.gz
INT	10	.	ADP1-WT	311062	27344	tdk-kan:1-1676
DEL	.	.	ADP1-WT	321574	1237	before=10
DEL	1	14,33	ADP1-WT	941306	3549	mediated=IS1236
DEL	2	15,38	ADP1-WT	1248192	1237
DEL	3	16,41	ADP1-WT	1799601	1237
DEL	4	17,52	ADP1-WT	2726455	1268
DEL	.	.	tdk-kan	1	1676
