# Supplementary material for: Evolution recovers the fitness of Acinetobacter baylyi strains with large deletions through mutations in deletion-specific targets and global post-transcriptional regulators
Source: PLoS Genet. 2024 Sep 16;20(9):e1011306. doi: 10.1371/journal.pgen.1011306 (PMC11426457; doi:10.1371/journal.pgen.1011306)
Supplement: S1 Data File — (ZIP) [file pgen.1011306.s005.zip › S1_DataFile/gd/RGR07-LB-E01.gd]

#=GENOME_DIFF	1.0
#=TITLE	RGR07-LB-E01
#=REFSEQ	BarrickLab-Private:genomes/reference/ADP1-WT.gff3
#=REFSEQ	BarrickLab-Private:genomes/reference/ADP1-TDK_KAN-cassette.fa
#=ADAPTSEQ	BarrickLab-Private:genomes/adapters/illumina_truseq_6bp_dual_barcode_PE.fasta
#=READSEQ	BarrickLab-Private:genomes/0009/2019-07-11_Macrogen_Gabo/Ess6-1LB_R1.fastq.gz
#=READSEQ	BarrickLab-Private:genomes/0009/2019-07-11_Macrogen_Gabo/Ess6-1LB_R2.fastq.gz
SNP	1	.	ADP1-WT	98613	A
DEL	2	.	ADP1-WT	321574	1237
DEL	3	.	ADP1-WT	941306	3549	mediated=IS1236
CON	4	.	ADP1-WT	1051560	3442	ADP1-WT:1093313-1093602
DEL	5	.	ADP1-WT	1248192	1237
SNP	6	.	ADP1-WT	1415738	C
DEL	7	.	ADP1-WT	1799601	1237
DEL	8	.	ADP1-WT	2478740	4	repeat_length=4	repeat_new_copies=1	repeat_ref_copies=2	repeat_seq=TAAT
DEL	9	.	ADP1-WT	2726455	1268
DEL	10	.	tdk-kan	1	1676
UN	11	.	ADP1-WT	18198	23655
UN	12	.	ADP1-WT	212979	215223
UN	13	.	ADP1-WT	215450	218436
UN	14	.	ADP1-WT	321574	322809
UN	15	.	ADP1-WT	645816	650303
UN	16	.	ADP1-WT	650591	651022
UN	17	.	ADP1-WT	651311	651363
UN	18	.	ADP1-WT	941306	944854
UN	19	.	ADP1-WT	1051560	1055001
UN	20	.	ADP1-WT	1235495	1235497
UN	21	.	ADP1-WT	1248192	1249428
UN	22	.	ADP1-WT	1446567	1447205
UN	23	.	ADP1-WT	1447573	1447998
UN	24	.	ADP1-WT	1660811	1665936
UN	25	.	ADP1-WT	1709570	1710219
UN	26	.	ADP1-WT	1710574	1710991
UN	27	.	ADP1-WT	1799601	1800837
UN	28	.	ADP1-WT	1848870	1851127
UN	29	.	ADP1-WT	1855916	1858172
UN	30	.	ADP1-WT	2222846	2222849
UN	31	.	ADP1-WT	2222852	2222852
UN	32	.	ADP1-WT	2371928	2371928
UN	33	.	ADP1-WT	2371934	2371988
UN	34	.	ADP1-WT	2372231	2372232
UN	35	.	ADP1-WT	2372234	2372292
UN	36	.	ADP1-WT	2478735	2478738
UN	37	.	ADP1-WT	2726455	2727722
UN	38	.	ADP1-WT	2803674	2804764
UN	39	.	ADP1-WT	2805888	2806979
UN	40	.	ADP1-WT	2944290	2949745
UN	41	.	ADP1-WT	3073198	3078895
UN	42	.	ADP1-WT	3561615	3567031
