# Supplementary material for: Evolution recovers the fitness of Acinetobacter baylyi strains with large deletions through mutations in deletion-specific targets and global post-transcriptional regulators
Source: PLoS Genet. 2024 Sep 16;20(9):e1011306. doi: 10.1371/journal.pgen.1011306 (PMC11426457; doi:10.1371/journal.pgen.1011306)
Supplement: S1 Data File — (ZIP) [file pgen.1011306.s005.zip › S1_DataFile/gd/MGD17-MS-E11.gd]

#=GENOME_DIFF	1.0
#=TITLE	MGD17-MS-E11
#=REFSEQ	BarrickLab-Private:genomes/reference/ADP1-WT.gff3
#=REFSEQ	BarrickLab-Private:genomes/reference/ADP1-TDK_KAN-cassette.fa
#=ADAPTSEQ	BarrickLab-Private:genomes/adapters/illumina_truseq_6bp_dual_barcode_PE.fasta
#=READSEQ	BarrickLab-Private:genomes/0009/2019-12-31_Psomagen_Genomes//MGD18-5MS_R1.fastq.gz
#=READSEQ	BarrickLab-Private:genomes/0009/2019-12-31_Psomagen_Genomes//MGD18-5MS_R2.fastq.gz
DEL	1	.	ADP1-WT	321574	1237
DEL	2	.	ADP1-WT	941306	3549	mediated=IS1236
DEL	3	.	ADP1-WT	1237412	1047
DEL	4	.	ADP1-WT	1248192	1237
DEL	5	.	ADP1-WT	1799601	1237
SNP	6	.	ADP1-WT	2333105	T
SUB	7	.	ADP1-WT	2664390	41684	GGT
DEL	8	.	ADP1-WT	2726455	1268
DEL	9	.	tdk-kan	1	1676
UN	10	.	ADP1-WT	830	835
UN	11	.	ADP1-WT	837	838
UN	12	.	ADP1-WT	844	844
UN	13	.	ADP1-WT	847	852
UN	14	.	ADP1-WT	855	855
UN	15	.	ADP1-WT	857	859
UN	16	.	ADP1-WT	862	869
UN	17	.	ADP1-WT	871	871
UN	18	.	ADP1-WT	3110	3112
UN	19	.	ADP1-WT	3115	3115
UN	20	.	ADP1-WT	4856	4856
UN	21	.	ADP1-WT	4859	4877
UN	22	.	ADP1-WT	4881	4881
UN	23	.	ADP1-WT	4888	4888
UN	24	.	ADP1-WT	4890	4890
UN	25	.	ADP1-WT	4895	4896
UN	26	.	ADP1-WT	4898	4898
UN	27	.	ADP1-WT	4902	4902
UN	28	.	ADP1-WT	4904	4904
UN	29	.	ADP1-WT	4909	4911
UN	30	.	ADP1-WT	7626	7627
UN	31	.	ADP1-WT	7630	7631
UN	32	.	ADP1-WT	11455	11455
UN	33	.	ADP1-WT	11463	11463
UN	34	.	ADP1-WT	11465	11465
UN	35	.	ADP1-WT	11546	11546
UN	36	.	ADP1-WT	12405	12405
UN	37	.	ADP1-WT	12676	12676
UN	38	.	ADP1-WT	12678	12680
UN	39	.	ADP1-WT	12683	12683
UN	40	.	ADP1-WT	12687	12687
UN	41	.	ADP1-WT	12690	12691
UN	42	.	ADP1-WT	12695	12697
UN	43	.	ADP1-WT	12699	12701
UN	44	.	ADP1-WT	12703	12720
UN	45	.	ADP1-WT	13155	13155
UN	46	.	ADP1-WT	13180	13180
UN	47	.	ADP1-WT	13182	13182
UN	48	.	ADP1-WT	13190	13190
UN	49	.	ADP1-WT	13696	13696
UN	50	.	ADP1-WT	13699	13703
UN	51	.	ADP1-WT	13706	13746
UN	52	.	ADP1-WT	16739	16739
UN	53	.	ADP1-WT	16743	16743
UN	54	.	ADP1-WT	16745	16746
UN	55	.	ADP1-WT	16755	16759
UN	56	.	ADP1-WT	16778	16780
UN	57	.	ADP1-WT	16782	16783
UN	58	.	ADP1-WT	16789	16791
UN	59	.	ADP1-WT	16793	16793
UN	60	.	ADP1-WT	16795	16797
UN	61	.	ADP1-WT	16799	16801
UN	62	.	ADP1-WT	16807	16807
UN	63	.	ADP1-WT	16809	16809
UN	64	.	ADP1-WT	16812	16824
UN	65	.	ADP1-WT	16826	16837
UN	66	.	ADP1-WT	16841	16843
UN	67	.	ADP1-WT	16845	16848
UN	68	.	ADP1-WT	16851	16860
UN	69	.	ADP1-WT	16862	16863
UN	70	.	ADP1-WT	16868	16870
UN	71	.	ADP1-WT	16946	16946
UN	72	.	ADP1-WT	16962	16968
UN	73	.	ADP1-WT	18116	18116
UN	74	.	ADP1-WT	18118	18118
UN	75	.	ADP1-WT	18123	18123
UN	76	.	ADP1-WT	18127	18127
UN	77	.	ADP1-WT	18129	18130
UN	78	.	ADP1-WT	18134	18135
UN	79	.	ADP1-WT	18139	18139
UN	80	.	ADP1-WT	18144	18146
UN	81	.	ADP1-WT	18155	18155
UN	82	.	ADP1-WT	18157	23733
UN	83	.	ADP1-WT	29801	29801
UN	84	.	ADP1-WT	31993	31996
UN	85	.	ADP1-WT	32057	32057
UN	86	.	ADP1-WT	32063	32063
UN	87	.	ADP1-WT	32065	32072
UN	88	.	ADP1-WT	32080	32080
UN	89	.	ADP1-WT	32090	32090
UN	90	.	ADP1-WT	32092	32093
UN	91	.	ADP1-WT	32095	32095
UN	92	.	ADP1-WT	32097	32097
UN	93	.	ADP1-WT	32100	32155
UN	94	.	ADP1-WT	32164	32164
UN	95	.	ADP1-WT	32167	32168
UN	96	.	ADP1-WT	33154	33155
UN	97	.	ADP1-WT	33157	33160
UN	98	.	ADP1-WT	33162	33162
UN	99	.	ADP1-WT	33168	33170
UN	100	.	ADP1-WT	33172	33174
UN	101	.	ADP1-WT	33176	33176
UN	102	.	ADP1-WT	33181	33181
UN	103	.	ADP1-WT	33183	33185
UN	104	.	ADP1-WT	33187	33188
UN	105	.	ADP1-WT	33193	33193
UN	106	.	ADP1-WT	33195	33198
UN	107	.	ADP1-WT	33243	33243
UN	108	.	ADP1-WT	33284	33290
UN	109	.	ADP1-WT	33294	33294
UN	110	.	ADP1-WT	33297	33299
UN	111	.	ADP1-WT	33301	33305
UN	112	.	ADP1-WT	35360	35360
UN	113	.	ADP1-WT	35363	35364
UN	114	.	ADP1-WT	35366	35367
UN	115	.	ADP1-WT	35802	35802
UN	116	.	ADP1-WT	35805	35805
UN	117	.	ADP1-WT	35807	35809
UN	118	.	ADP1-WT	35811	35811
UN	119	.	ADP1-WT	35815	35815
UN	120	.	ADP1-WT	35818	35829
UN	121	.	ADP1-WT	35833	35838
UN	122	.	ADP1-WT	35840	35841
UN	123	.	ADP1-WT	35843	35843
UN	124	.	ADP1-WT	35845	35847
UN	125	.	ADP1-WT	38860	38861
UN	126	.	ADP1-WT	38876	38877
UN	127	.	ADP1-WT	38879	38879
UN	128	.	ADP1-WT	38882	38882
UN	129	.	ADP1-WT	38889	38889
UN	130	.	ADP1-WT	40828	40900
UN	131	.	ADP1-WT	40902	40902
UN	132	.	ADP1-WT	40904	40904
UN	133	.	ADP1-WT	40906	40906
UN	134	.	ADP1-WT	43900	43906
UN	135	.	ADP1-WT	43911	43912
UN	136	.	ADP1-WT	43916	43917
UN	137	.	ADP1-WT	43920	43921
UN	138	.	ADP1-WT	43927	43927
UN	139	.	ADP1-WT	43964	43964
UN	140	.	ADP1-WT	43967	43968
UN	141	.	ADP1-WT	43991	43991
UN	142	.	ADP1-WT	43994	43994
UN	143	.	ADP1-WT	46068	46068
UN	144	.	ADP1-WT	46070	46070
UN	145	.	ADP1-WT	50827	50833
UN	146	.	ADP1-WT	50836	50836
UN	147	.	ADP1-WT	50839	50857
UN	148	.	ADP1-WT	50860	50860
UN	149	.	ADP1-WT	50862	50864
UN	150	.	ADP1-WT	52686	52686
UN	151	.	ADP1-WT	52689	52692
UN	152	.	ADP1-WT	52697	52698
UN	153	.	ADP1-WT	61405	61405
UN	154	.	ADP1-WT	61420	61420
UN	155	.	ADP1-WT	61422	61423
UN	156	.	ADP1-WT	61425	61440
UN	157	.	ADP1-WT	61442	61442
UN	158	.	ADP1-WT	61449	61449
UN	159	.	ADP1-WT	61453	61453
UN	160	.	ADP1-WT	61459	61460
UN	161	.	ADP1-WT	61462	61463
UN	162	.	ADP1-WT	62325	62325
UN	163	.	ADP1-WT	62327	62327
UN	164	.	ADP1-WT	62341	62341
UN	165	.	ADP1-WT	62345	62346
UN	166	.	ADP1-WT	62410	62410
UN	167	.	ADP1-WT	62478	62478
UN	168	.	ADP1-WT	62494	62497
UN	169	.	ADP1-WT	62502	62535
UN	170	.	ADP1-WT	63476	63479
UN	171	.	ADP1-WT	63481	63481
UN	172	.	ADP1-WT	63483	63484
UN	173	.	ADP1-WT	64116	64117
UN	174	.	ADP1-WT	64127	64134
UN	175	.	ADP1-WT	64136	64141
UN	176	.	ADP1-WT	64985	65005
UN	177	.	ADP1-WT	65007	65013
UN	178	.	ADP1-WT	65019	65024
UN	179	.	ADP1-WT	65749	65749
UN	180	.	ADP1-WT	65771	65774
UN	181	.	ADP1-WT	65776	65776
UN	182	.	ADP1-WT	65778	65783
UN	183	.	ADP1-WT	65797	65799
UN	184	.	ADP1-WT	65869	65869
UN	185	.	ADP1-WT	65874	65874
UN	186	.	ADP1-WT	65877	65905
UN	187	.	ADP1-WT	66805	66821
UN	188	.	ADP1-WT	66823	66831
UN	189	.	ADP1-WT	82314	82314
UN	190	.	ADP1-WT	82319	82319
UN	191	.	ADP1-WT	82322	82322
UN	192	.	ADP1-WT	84188	84188
UN	193	.	ADP1-WT	84493	84504
UN	194	.	ADP1-WT	84826	84826
UN	195	.	ADP1-WT	84841	84841
UN	196	.	ADP1-WT	84843	84862
UN	197	.	ADP1-WT	84866	84866
UN	198	.	ADP1-WT	84877	84878
UN	199	.	ADP1-WT	84885	84887
UN	200	.	ADP1-WT	84889	84893
UN	201	.	ADP1-WT	84895	84895
UN	202	.	ADP1-WT	84898	84898
UN	203	.	ADP1-WT	84904	84906
UN	204	.	ADP1-WT	84908	84936
UN	205	.	ADP1-WT	84942	84942
UN	206	.	ADP1-WT	84945	84945
UN	207	.	ADP1-WT	84947	84947
UN	208	.	ADP1-WT	84954	84987
UN	209	.	ADP1-WT	84998	84998
UN	210	.	ADP1-WT	85000	85001
UN	211	.	ADP1-WT	85004	85004
UN	212	.	ADP1-WT	85006	85009
UN	213	.	ADP1-WT	85021	85027
UN	214	.	ADP1-WT	85032	85032
UN	215	.	ADP1-WT	85034	85034
UN	216	.	ADP1-WT	85036	85037
UN	217	.	ADP1-WT	85039	85046
UN	218	.	ADP1-WT	89073	89073
UN	219	.	ADP1-WT	89076	89086
UN	220	.	ADP1-WT	89522	89522
UN	221	.	ADP1-WT	89538	89538
UN	222	.	ADP1-WT	89549	89558
UN	223	.	ADP1-WT	90741	90767
UN	224	.	ADP1-WT	90769	90769
UN	225	.	ADP1-WT	90772	90779
UN	226	.	ADP1-WT	90781	90785
UN	227	.	ADP1-WT	90788	90795
UN	228	.	ADP1-WT	90797	90797
UN	229	.	ADP1-WT	91096	91096
UN	230	.	ADP1-WT	92165	92168
UN	231	.	ADP1-WT	92171	92172
UN	232	.	ADP1-WT	92833	92874
UN	233	.	ADP1-WT	92876	92878
UN	234	.	ADP1-WT	92880	92928
UN	235	.	ADP1-WT	93236	93236
UN	236	.	ADP1-WT	93238	93241
UN	237	.	ADP1-WT	93257	93259
UN	238	.	ADP1-WT	93261	93265
UN	239	.	ADP1-WT	93267	93272
UN	240	.	ADP1-WT	93279	93280
UN	241	.	ADP1-WT	93285	93285
UN	242	.	ADP1-WT	93287	93287
UN	243	.	ADP1-WT	93292	93292
UN	244	.	ADP1-WT	93295	93295
UN	245	.	ADP1-WT	94177	94178
UN	246	.	ADP1-WT	94180	94228
UN	247	.	ADP1-WT	94230	94233
UN	248	.	ADP1-WT	94235	94236
UN	249	.	ADP1-WT	94238	94238
UN	250	.	ADP1-WT	94240	94245
UN	251	.	ADP1-WT	94247	94248
UN	252	.	ADP1-WT	94250	94251
UN	253	.	ADP1-WT	94254	94257
UN	254	.	ADP1-WT	94259	94264
UN	255	.	ADP1-WT	94266	94266
UN	256	.	ADP1-WT	94268	94271
UN	257	.	ADP1-WT	94273	94274
UN	258	.	ADP1-WT	94277	94288
UN	259	.	ADP1-WT	94701	94702
UN	260	.	ADP1-WT	95821	95825
UN	261	.	ADP1-WT	95827	95830
UN	262	.	ADP1-WT	95837	95852
UN	263	.	ADP1-WT	95854	95854
UN	264	.	ADP1-WT	95857	95858
UN	265	.	ADP1-WT	96285	96285
UN	266	.	ADP1-WT	96291	96291
UN	267	.	ADP1-WT	96302	96307
UN	268	.	ADP1-WT	96324	96324
UN	269	.	ADP1-WT	96326	96326
UN	270	.	ADP1-WT	96342	96342
UN	271	.	ADP1-WT	96574	96574
UN	272	.	ADP1-WT	96634	96639
UN	273	.	ADP1-WT	96641	96642
UN	274	.	ADP1-WT	96645	96647
UN	275	.	ADP1-WT	96664	96666
UN	276	.	ADP1-WT	96668	96674
UN	277	.	ADP1-WT	96676	96676
UN	278	.	ADP1-WT	96679	96679
UN	279	.	ADP1-WT	96876	96877
UN	280	.	ADP1-WT	96887	96896
UN	281	.	ADP1-WT	96908	96912
UN	282	.	ADP1-WT	96914	96916
UN	283	.	ADP1-WT	96918	96920
UN	284	.	ADP1-WT	96923	96923
UN	285	.	ADP1-WT	96926	96932
UN	286	.	ADP1-WT	96934	96934
UN	287	.	ADP1-WT	96938	96938
UN	288	.	ADP1-WT	96942	96944
UN	289	.	ADP1-WT	96954	96954
UN	290	.	ADP1-WT	96960	96960
UN	291	.	ADP1-WT	100823	100828
UN	292	.	ADP1-WT	100830	100830
UN	293	.	ADP1-WT	101282	101284
UN	294	.	ADP1-WT	101735	101740
UN	295	.	ADP1-WT	101745	101745
UN	296	.	ADP1-WT	101748	101749
UN	297	.	ADP1-WT	101751	101755
UN	298	.	ADP1-WT	101759	101776
UN	299	.	ADP1-WT	101778	101781
UN	300	.	ADP1-WT	102403	102403
UN	301	.	ADP1-WT	103202	103202
UN	302	.	ADP1-WT	103595	103595
UN	303	.	ADP1-WT	103597	103597
UN	304	.	ADP1-WT	103601	103601
UN	305	.	ADP1-WT	103604	103604
UN	306	.	ADP1-WT	103606	103608
UN	307	.	ADP1-WT	103610	103621
UN	308	.	ADP1-WT	103625	103625
UN	309	.	ADP1-WT	104199	104199
UN	310	.	ADP1-WT	105587	105587
UN	311	.	ADP1-WT	105793	105793
UN	312	.	ADP1-WT	105820	105821
UN	313	.	ADP1-WT	105823	105823
UN	314	.	ADP1-WT	105825	105825
UN	315	.	ADP1-WT	105827	105827
UN	316	.	ADP1-WT	105839	105840
UN	317	.	ADP1-WT	105842	105851
UN	318	.	ADP1-WT	105853	105853
UN	319	.	ADP1-WT	105856	105856
UN	320	.	ADP1-WT	105860	105860
UN	321	.	ADP1-WT	105875	105875
UN	322	.	ADP1-WT	105884	105884
UN	323	.	ADP1-WT	105887	105888
UN	324	.	ADP1-WT	105891	105891
UN	325	.	ADP1-WT	105914	105914
UN	326	.	ADP1-WT	105920	105920
UN	327	.	ADP1-WT	105925	105925
UN	328	.	ADP1-WT	105931	105931
UN	329	.	ADP1-WT	105936	105936
UN	330	.	ADP1-WT	105938	105938
UN	331	.	ADP1-WT	105944	105944
UN	332	.	ADP1-WT	105951	105951
UN	333	.	ADP1-WT	105953	105954
UN	334	.	ADP1-WT	105957	105958
UN	335	.	ADP1-WT	105981	105981
UN	336	.	ADP1-WT	105986	106000
UN	337	.	ADP1-WT	106007	106007
UN	338	.	ADP1-WT	106010	106010
UN	339	.	ADP1-WT	106016	106016
UN	340	.	ADP1-WT	106019	106022
UN	341	.	ADP1-WT	106025	106025
UN	342	.	ADP1-WT	106027	106027
UN	343	.	ADP1-WT	106434	106460
UN	344	.	ADP1-WT	106499	106501
UN	345	.	ADP1-WT	107010	107011
UN	346	.	ADP1-WT	107016	107017
UN	347	.	ADP1-WT	107020	107020
UN	348	.	ADP1-WT	107025	107025
UN	349	.	ADP1-WT	107036	107041
UN	350	.	ADP1-WT	107043	107043
UN	351	.	ADP1-WT	107045	107046
UN	352	.	ADP1-WT	107048	107069
UN	353	.	ADP1-WT	107071	107071
UN	354	.	ADP1-WT	107073	107082
UN	355	.	ADP1-WT	107084	107086
UN	356	.	ADP1-WT	107088	107096
UN	357	.	ADP1-WT	107102	107102
UN	358	.	ADP1-WT	107105	107105
UN	359	.	ADP1-WT	107108	107108
UN	360	.	ADP1-WT	107117	107117
UN	361	.	ADP1-WT	107444	107464
UN	362	.	ADP1-WT	107469	107469
UN	363	.	ADP1-WT	107955	107955
UN	364	.	ADP1-WT	107958	107959
UN	365	.	ADP1-WT	107962	108028
UN	366	.	ADP1-WT	108030	108030
UN	367	.	ADP1-WT	108035	108037
UN	368	.	ADP1-WT	108039	108040
UN	369	.	ADP1-WT	108042	108046
UN	370	.	ADP1-WT	108049	108049
UN	371	.	ADP1-WT	108211	108261
UN	372	.	ADP1-WT	108263	108263
UN	373	.	ADP1-WT	110571	110571
UN	374	.	ADP1-WT	111360	111360
UN	375	.	ADP1-WT	111366	111367
UN	376	.	ADP1-WT	111369	111376
UN	377	.	ADP1-WT	111380	111381
UN	378	.	ADP1-WT	111383	111398
UN	379	.	ADP1-WT	111780	111780
UN	380	.	ADP1-WT	113283	113283
UN	381	.	ADP1-WT	114199	114199
UN	382	.	ADP1-WT	114777	114778
UN	383	.	ADP1-WT	114781	114781
UN	384	.	ADP1-WT	114783	114783
UN	385	.	ADP1-WT	114794	114794
UN	386	.	ADP1-WT	118725	118725
UN	387	.	ADP1-WT	118883	118885
UN	388	.	ADP1-WT	118888	118890
UN	389	.	ADP1-WT	118892	118896
UN	390	.	ADP1-WT	118898	118901
UN	391	.	ADP1-WT	118904	118916
UN	392	.	ADP1-WT	118919	119017
UN	393	.	ADP1-WT	119019	119023
UN	394	.	ADP1-WT	119027	119029
UN	395	.	ADP1-WT	119032	119032
UN	396	.	ADP1-WT	119034	119044
UN	397	.	ADP1-WT	119046	119096
UN	398	.	ADP1-WT	119098	119100
UN	399	.	ADP1-WT	119102	119104
UN	400	.	ADP1-WT	119108	119119
UN	401	.	ADP1-WT	119124	119124
UN	402	.	ADP1-WT	119129	119185
UN	403	.	ADP1-WT	119187	119195
UN	404	.	ADP1-WT	119197	119211
UN	405	.	ADP1-WT	119213	119228
UN	406	.	ADP1-WT	119233	119258
UN	407	.	ADP1-WT	119260	119261
UN	408	.	ADP1-WT	119264	119278
UN	409	.	ADP1-WT	119306	119324
UN	410	.	ADP1-WT	119326	119329
UN	411	.	ADP1-WT	120783	120783
UN	412	.	ADP1-WT	120786	120790
UN	413	.	ADP1-WT	120792	120834
UN	414	.	ADP1-WT	120836	120840
UN	415	.	ADP1-WT	120842	120847
UN	416	.	ADP1-WT	121086	121086
UN	417	.	ADP1-WT	121094	121114
UN	418	.	ADP1-WT	121116	121120
UN	419	.	ADP1-WT	122228	122228
UN	420	.	ADP1-WT	122233	122233
UN	421	.	ADP1-WT	122238	122238
UN	422	.	ADP1-WT	122242	122242
UN	423	.	ADP1-WT	122248	122248
UN	424	.	ADP1-WT	122257	122258
UN	425	.	ADP1-WT	122260	122264
UN	426	.	ADP1-WT	122822	122822
UN	427	.	ADP1-WT	122826	122826
UN	428	.	ADP1-WT	122828	122842
UN	429	.	ADP1-WT	122870	122872
UN	430	.	ADP1-WT	122876	122877
UN	431	.	ADP1-WT	122879	122879
UN	432	.	ADP1-WT	122881	122888
UN	433	.	ADP1-WT	122890	122897
UN	434	.	ADP1-WT	123268	123268
UN	435	.	ADP1-WT	123270	123270
UN	436	.	ADP1-WT	123277	123277
UN	437	.	ADP1-WT	130239	130239
UN	438	.	ADP1-WT	130246	130247
UN	439	.	ADP1-WT	130252	130255
UN	440	.	ADP1-WT	130525	130525
UN	441	.	ADP1-WT	130527	130527
UN	442	.	ADP1-WT	130530	130531
UN	443	.	ADP1-WT	134478	134481
UN	444	.	ADP1-WT	134483	134484
UN	445	.	ADP1-WT	134511	134513
UN	446	.	ADP1-WT	134515	134515
UN	447	.	ADP1-WT	134517	134536
UN	448	.	ADP1-WT	134538	134542
UN	449	.	ADP1-WT	134811	134922
UN	450	.	ADP1-WT	134925	134926
UN	451	.	ADP1-WT	134932	134933
UN	452	.	ADP1-WT	135242	135243
UN	453	.	ADP1-WT	135246	135246
UN	454	.	ADP1-WT	135262	135262
UN	455	.	ADP1-WT	135264	135266
UN	456	.	ADP1-WT	135268	135268
UN	457	.	ADP1-WT	135271	135271
UN	458	.	ADP1-WT	135277	135277
UN	459	.	ADP1-WT	135286	135291
UN	460	.	ADP1-WT	135445	135448
UN	461	.	ADP1-WT	135451	135451
UN	462	.	ADP1-WT	135453	135454
UN	463	.	ADP1-WT	135458	135461
UN	464	.	ADP1-WT	135463	135463
UN	465	.	ADP1-WT	135466	135466
UN	466	.	ADP1-WT	135468	135468
UN	467	.	ADP1-WT	135473	135475
UN	468	.	ADP1-WT	135479	135480
UN	469	.	ADP1-WT	135482	135484
UN	470	.	ADP1-WT	135654	135691
UN	471	.	ADP1-WT	135720	135720
UN	472	.	ADP1-WT	137641	137641
UN	473	.	ADP1-WT	137647	137647
UN	474	.	ADP1-WT	137665	137665
UN	475	.	ADP1-WT	137672	137680
UN	476	.	ADP1-WT	137682	137683
UN	477	.	ADP1-WT	137685	137697
UN	478	.	ADP1-WT	137741	137741
UN	479	.	ADP1-WT	140367	140369
UN	480	.	ADP1-WT	140371	140371
UN	481	.	ADP1-WT	140374	140374
UN	482	.	ADP1-WT	140377	140377
UN	483	.	ADP1-WT	140386	140386
UN	484	.	ADP1-WT	147547	147547
UN	485	.	ADP1-WT	147551	147553
UN	486	.	ADP1-WT	147555	147555
UN	487	.	ADP1-WT	147557	147557
UN	488	.	ADP1-WT	147561	147565
UN	489	.	ADP1-WT	147567	147570
UN	490	.	ADP1-WT	147591	147595
UN	491	.	ADP1-WT	147601	147601
UN	492	.	ADP1-WT	147606	147606
UN	493	.	ADP1-WT	147608	147608
UN	494	.	ADP1-WT	147768	147769
UN	495	.	ADP1-WT	147773	147774
UN	496	.	ADP1-WT	147777	147777
UN	497	.	ADP1-WT	147784	147784
UN	498	.	ADP1-WT	147796	147796
UN	499	.	ADP1-WT	147805	147808
UN	500	.	ADP1-WT	147810	147811
UN	501	.	ADP1-WT	147813	147818
UN	502	.	ADP1-WT	147823	147830
UN	503	.	ADP1-WT	147835	147835
UN	504	.	ADP1-WT	155971	155971
UN	505	.	ADP1-WT	156692	156692
UN	506	.	ADP1-WT	156851	156851
UN	507	.	ADP1-WT	156855	156855
UN	508	.	ADP1-WT	156859	156859
UN	509	.	ADP1-WT	156865	156895
UN	510	.	ADP1-WT	156906	156906
UN	511	.	ADP1-WT	156908	156908
UN	512	.	ADP1-WT	156911	156912
UN	513	.	ADP1-WT	156926	156926
UN	514	.	ADP1-WT	156937	156937
UN	515	.	ADP1-WT	156945	156945
UN	516	.	ADP1-WT	158848	158851
UN	517	.	ADP1-WT	158853	158888
UN	518	.	ADP1-WT	158890	158896
UN	519	.	ADP1-WT	158899	158899
UN	520	.	ADP1-WT	159219	159227
UN	521	.	ADP1-WT	159233	159233
UN	522	.	ADP1-WT	159238	159244
UN	523	.	ADP1-WT	159250	159250
UN	524	.	ADP1-WT	159263	159263
UN	525	.	ADP1-WT	159788	159788
UN	526	.	ADP1-WT	160052	160052
UN	527	.	ADP1-WT	160066	160073
UN	528	.	ADP1-WT	160076	160076
UN	529	.	ADP1-WT	160079	160079
UN	530	.	ADP1-WT	161148	161148
UN	531	.	ADP1-WT	161157	161157
UN	532	.	ADP1-WT	161173	161177
UN	533	.	ADP1-WT	162225	162225
UN	534	.	ADP1-WT	162229	162252
UN	535	.	ADP1-WT	163484	163484
UN	536	.	ADP1-WT	163494	163499
UN	537	.	ADP1-WT	163503	163505
UN	538	.	ADP1-WT	163507	163527
UN	539	.	ADP1-WT	163529	163543
UN	540	.	ADP1-WT	163545	163557
UN	541	.	ADP1-WT	163560	163568
UN	542	.	ADP1-WT	163571	163571
UN	543	.	ADP1-WT	163604	163604
UN	544	.	ADP1-WT	163606	163607
UN	545	.	ADP1-WT	163611	163611
UN	546	.	ADP1-WT	163615	163616
UN	547	.	ADP1-WT	163622	163622
UN	548	.	ADP1-WT	163625	163628
UN	549	.	ADP1-WT	163630	163630
UN	550	.	ADP1-WT	163633	163634
UN	551	.	ADP1-WT	163636	163644
UN	552	.	ADP1-WT	163646	163646
UN	553	.	ADP1-WT	163648	163652
UN	554	.	ADP1-WT	163654	163657
UN	555	.	ADP1-WT	163659	163667
UN	556	.	ADP1-WT	163670	163691
UN	557	.	ADP1-WT	163695	163695
UN	558	.	ADP1-WT	163697	163697
UN	559	.	ADP1-WT	163699	163700
UN	560	.	ADP1-WT	163702	163704
UN	561	.	ADP1-WT	163706	163707
UN	562	.	ADP1-WT	163713	163730
UN	563	.	ADP1-WT	163888	163890
UN	564	.	ADP1-WT	163896	163897
UN	565	.	ADP1-WT	163900	163900
UN	566	.	ADP1-WT	163903	163903
UN	567	.	ADP1-WT	163905	163911
UN	568	.	ADP1-WT	163921	163940
UN	569	.	ADP1-WT	163970	163970
UN	570	.	ADP1-WT	163997	163997
UN	571	.	ADP1-WT	163999	164000
UN	572	.	ADP1-WT	164002	164002
UN	573	.	ADP1-WT	165555	165555
UN	574	.	ADP1-WT	166429	166429
UN	575	.	ADP1-WT	166432	166432
UN	576	.	ADP1-WT	166434	166435
UN	577	.	ADP1-WT	166438	166438
UN	578	.	ADP1-WT	166440	166440
UN	579	.	ADP1-WT	166443	166443
UN	580	.	ADP1-WT	166445	166445
UN	581	.	ADP1-WT	166447	166447
UN	582	.	ADP1-WT	166450	166458
UN	583	.	ADP1-WT	166461	166467
UN	584	.	ADP1-WT	166479	166479
UN	585	.	ADP1-WT	166486	166486
UN	586	.	ADP1-WT	167659	167659
UN	587	.	ADP1-WT	168286	168286
UN	588	.	ADP1-WT	176094	176094
UN	589	.	ADP1-WT	176098	176100
UN	590	.	ADP1-WT	176102	176119
UN	591	.	ADP1-WT	176125	176125
UN	592	.	ADP1-WT	176598	176598
UN	593	.	ADP1-WT	176682	176682
UN	594	.	ADP1-WT	176852	176852
UN	595	.	ADP1-WT	176883	176883
UN	596	.	ADP1-WT	176885	176886
UN	597	.	ADP1-WT	176890	176893
UN	598	.	ADP1-WT	176895	176895
UN	599	.	ADP1-WT	176898	176902
UN	600	.	ADP1-WT	177271	177271
UN	601	.	ADP1-WT	177278	177278
UN	602	.	ADP1-WT	177281	177281
UN	603	.	ADP1-WT	177925	177926
UN	604	.	ADP1-WT	177937	177937
UN	605	.	ADP1-WT	177940	177940
UN	606	.	ADP1-WT	177945	177945
UN	607	.	ADP1-WT	177947	177947
UN	608	.	ADP1-WT	177958	177958
UN	609	.	ADP1-WT	177981	177981
UN	610	.	ADP1-WT	178037	178037
UN	611	.	ADP1-WT	180210	180210
UN	612	.	ADP1-WT	180223	180224
UN	613	.	ADP1-WT	180226	180253
UN	614	.	ADP1-WT	184214	184214
UN	615	.	ADP1-WT	184220	184220
UN	616	.	ADP1-WT	184236	184309
UN	617	.	ADP1-WT	184321	184322
UN	618	.	ADP1-WT	184343	184344
UN	619	.	ADP1-WT	184350	184350
UN	620	.	ADP1-WT	184353	184355
UN	621	.	ADP1-WT	184359	184359
UN	622	.	ADP1-WT	184365	184365
UN	623	.	ADP1-WT	184375	184375
UN	624	.	ADP1-WT	184381	184381
UN	625	.	ADP1-WT	185642	185642
UN	626	.	ADP1-WT	185697	185697
UN	627	.	ADP1-WT	188623	188638
UN	628	.	ADP1-WT	188640	188657
UN	629	.	ADP1-WT	188839	188839
UN	630	.	ADP1-WT	188855	188855
UN	631	.	ADP1-WT	189038	189038
UN	632	.	ADP1-WT	189040	189102
UN	633	.	ADP1-WT	189106	189112
UN	634	.	ADP1-WT	190024	190024
UN	635	.	ADP1-WT	190026	190026
UN	636	.	ADP1-WT	190028	190031
UN	637	.	ADP1-WT	190033	190041
UN	638	.	ADP1-WT	190043	190043
UN	639	.	ADP1-WT	190052	190052
UN	640	.	ADP1-WT	190086	190086
UN	641	.	ADP1-WT	192446	192446
UN	642	.	ADP1-WT	193064	193064
UN	643	.	ADP1-WT	193066	193066
UN	644	.	ADP1-WT	193682	193701
UN	645	.	ADP1-WT	193703	193703
UN	646	.	ADP1-WT	193705	193705
UN	647	.	ADP1-WT	193707	193711
UN	648	.	ADP1-WT	193713	193722
UN	649	.	ADP1-WT	194015	194015
UN	650	.	ADP1-WT	194025	194052
UN	651	.	ADP1-WT	194077	194079
UN	652	.	ADP1-WT	194083	194083
UN	653	.	ADP1-WT	194085	194085
UN	654	.	ADP1-WT	194089	194089
UN	655	.	ADP1-WT	194091	194092
UN	656	.	ADP1-WT	194094	194094
UN	657	.	ADP1-WT	194096	194172
UN	658	.	ADP1-WT	198320	198325
UN	659	.	ADP1-WT	198328	198351
UN	660	.	ADP1-WT	198353	198353
UN	661	.	ADP1-WT	198357	198357
UN	662	.	ADP1-WT	198359	198359
UN	663	.	ADP1-WT	198362	198362
UN	664	.	ADP1-WT	198364	198369
UN	665	.	ADP1-WT	198373	198373
UN	666	.	ADP1-WT	198376	198380
UN	667	.	ADP1-WT	198382	198382
UN	668	.	ADP1-WT	198384	198388
UN	669	.	ADP1-WT	198390	198390
UN	670	.	ADP1-WT	198393	198395
UN	671	.	ADP1-WT	198399	198400
UN	672	.	ADP1-WT	198403	198404
UN	673	.	ADP1-WT	198408	198408
UN	674	.	ADP1-WT	198410	198410
UN	675	.	ADP1-WT	198413	198413
UN	676	.	ADP1-WT	198418	198418
UN	677	.	ADP1-WT	198420	198421
UN	678	.	ADP1-WT	198424	198425
UN	679	.	ADP1-WT	198431	198432
UN	680	.	ADP1-WT	199636	199636
UN	681	.	ADP1-WT	199647	199648
UN	682	.	ADP1-WT	199695	199695
UN	683	.	ADP1-WT	199704	199704
UN	684	.	ADP1-WT	199737	199738
UN	685	.	ADP1-WT	199740	199741
UN	686	.	ADP1-WT	200986	200986
UN	687	.	ADP1-WT	200996	201018
UN	688	.	ADP1-WT	201020	201020
UN	689	.	ADP1-WT	201036	201049
UN	690	.	ADP1-WT	203216	203217
UN	691	.	ADP1-WT	203219	203250
UN	692	.	ADP1-WT	203256	203256
UN	693	.	ADP1-WT	203258	203258
UN	694	.	ADP1-WT	203262	203262
UN	695	.	ADP1-WT	204343	204343
UN	696	.	ADP1-WT	204345	204346
UN	697	.	ADP1-WT	205440	205440
UN	698	.	ADP1-WT	205442	205442
UN	699	.	ADP1-WT	205457	205457
UN	700	.	ADP1-WT	205461	205462
UN	701	.	ADP1-WT	205464	205588
UN	702	.	ADP1-WT	205729	205731
UN	703	.	ADP1-WT	205733	205733
UN	704	.	ADP1-WT	205737	205737
UN	705	.	ADP1-WT	205747	205757
UN	706	.	ADP1-WT	205761	205761
UN	707	.	ADP1-WT	205764	205764
UN	708	.	ADP1-WT	205769	205769
UN	709	.	ADP1-WT	205785	205786
UN	710	.	ADP1-WT	205797	205797
UN	711	.	ADP1-WT	205806	205835
UN	712	.	ADP1-WT	208492	208492
UN	713	.	ADP1-WT	208502	208502
UN	714	.	ADP1-WT	208506	208508
UN	715	.	ADP1-WT	208510	208510
UN	716	.	ADP1-WT	208804	208804
UN	717	.	ADP1-WT	208806	208808
UN	718	.	ADP1-WT	208837	208837
UN	719	.	ADP1-WT	208996	208996
UN	720	.	ADP1-WT	209975	209976
UN	721	.	ADP1-WT	209991	209991
UN	722	.	ADP1-WT	209994	209995
UN	723	.	ADP1-WT	209997	209998
UN	724	.	ADP1-WT	210024	210024
UN	725	.	ADP1-WT	210040	210040
UN	726	.	ADP1-WT	210045	210045
UN	727	.	ADP1-WT	210052	210053
UN	728	.	ADP1-WT	210055	210056
UN	729	.	ADP1-WT	210058	210068
UN	730	.	ADP1-WT	212936	215277
UN	731	.	ADP1-WT	215427	218487
UN	732	.	ADP1-WT	220355	220382
UN	733	.	ADP1-WT	220384	220384
UN	734	.	ADP1-WT	220408	220408
UN	735	.	ADP1-WT	220436	220437
UN	736	.	ADP1-WT	220439	220439
UN	737	.	ADP1-WT	220446	220448
UN	738	.	ADP1-WT	220452	220452
UN	739	.	ADP1-WT	220705	220706
UN	740	.	ADP1-WT	220708	220708
UN	741	.	ADP1-WT	220714	220716
UN	742	.	ADP1-WT	220718	220726
UN	743	.	ADP1-WT	220731	220737
UN	744	.	ADP1-WT	220739	220742
UN	745	.	ADP1-WT	220744	220749
UN	746	.	ADP1-WT	220751	220751
UN	747	.	ADP1-WT	221317	221317
UN	748	.	ADP1-WT	223638	223638
UN	749	.	ADP1-WT	223804	223810
UN	750	.	ADP1-WT	223812	223812
UN	751	.	ADP1-WT	223814	223821
UN	752	.	ADP1-WT	223823	223824
UN	753	.	ADP1-WT	223826	223977
UN	754	.	ADP1-WT	224136	224136
UN	755	.	ADP1-WT	224140	224140
UN	756	.	ADP1-WT	224142	224145
UN	757	.	ADP1-WT	224149	224150
UN	758	.	ADP1-WT	224155	224155
UN	759	.	ADP1-WT	224159	224159
UN	760	.	ADP1-WT	224225	224234
UN	761	.	ADP1-WT	224236	224236
UN	762	.	ADP1-WT	224238	224239
UN	763	.	ADP1-WT	224318	224325
UN	764	.	ADP1-WT	224327	224328
UN	765	.	ADP1-WT	224331	224332
UN	766	.	ADP1-WT	224334	224335
UN	767	.	ADP1-WT	224337	224337
UN	768	.	ADP1-WT	224339	224340
UN	769	.	ADP1-WT	224343	224348
UN	770	.	ADP1-WT	224350	224352
UN	771	.	ADP1-WT	224355	224361
UN	772	.	ADP1-WT	224363	224364
UN	773	.	ADP1-WT	224429	224429
UN	774	.	ADP1-WT	225524	225556
UN	775	.	ADP1-WT	225558	225559
UN	776	.	ADP1-WT	225561	225564
UN	777	.	ADP1-WT	226904	226906
UN	778	.	ADP1-WT	226908	226909
UN	779	.	ADP1-WT	226912	226912
UN	780	.	ADP1-WT	226915	226942
UN	781	.	ADP1-WT	228234	228234
UN	782	.	ADP1-WT	228251	228251
UN	783	.	ADP1-WT	229173	229174
UN	784	.	ADP1-WT	236042	236042
UN	785	.	ADP1-WT	236071	236071
UN	786	.	ADP1-WT	237519	237519
UN	787	.	ADP1-WT	237522	237522
UN	788	.	ADP1-WT	237529	237529
UN	789	.	ADP1-WT	237545	237545
UN	790	.	ADP1-WT	237548	237569
UN	791	.	ADP1-WT	240570	240570
UN	792	.	ADP1-WT	242844	242854
UN	793	.	ADP1-WT	242856	242860
UN	794	.	ADP1-WT	242862	242862
UN	795	.	ADP1-WT	242864	242866
UN	796	.	ADP1-WT	242869	242874
UN	797	.	ADP1-WT	242876	243019
UN	798	.	ADP1-WT	243024	243024
UN	799	.	ADP1-WT	243026	243027
UN	800	.	ADP1-WT	243106	243106
UN	801	.	ADP1-WT	244574	244576
UN	802	.	ADP1-WT	244596	244599
UN	803	.	ADP1-WT	244602	244602
UN	804	.	ADP1-WT	244604	244604
UN	805	.	ADP1-WT	244774	244774
UN	806	.	ADP1-WT	244776	244778
UN	807	.	ADP1-WT	244806	244806
UN	808	.	ADP1-WT	247623	247623
UN	809	.	ADP1-WT	247625	247625
UN	810	.	ADP1-WT	247628	247629
UN	811	.	ADP1-WT	247632	247632
UN	812	.	ADP1-WT	247907	247907
UN	813	.	ADP1-WT	247914	247917
UN	814	.	ADP1-WT	247919	247919
UN	815	.	ADP1-WT	247921	247921
UN	816	.	ADP1-WT	247923	247923
UN	817	.	ADP1-WT	248056	248056
UN	818	.	ADP1-WT	248603	248603
UN	819	.	ADP1-WT	248615	248617
UN	820	.	ADP1-WT	249822	249822
UN	821	.	ADP1-WT	249931	249931
UN	822	.	ADP1-WT	251327	251329
UN	823	.	ADP1-WT	251332	251333
UN	824	.	ADP1-WT	251336	251338
UN	825	.	ADP1-WT	251340	251340
UN	826	.	ADP1-WT	251342	251348
UN	827	.	ADP1-WT	251350	251350
UN	828	.	ADP1-WT	251354	251354
UN	829	.	ADP1-WT	251357	251360
UN	830	.	ADP1-WT	251362	251375
UN	831	.	ADP1-WT	251377	251388
UN	832	.	ADP1-WT	251391	251392
UN	833	.	ADP1-WT	251395	251396
UN	834	.	ADP1-WT	251411	251411
UN	835	.	ADP1-WT	251414	251461
UN	836	.	ADP1-WT	251463	251463
UN	837	.	ADP1-WT	251465	251465
UN	838	.	ADP1-WT	253273	253273
UN	839	.	ADP1-WT	253276	253276
UN	840	.	ADP1-WT	253279	253287
UN	841	.	ADP1-WT	253290	253292
UN	842	.	ADP1-WT	253368	253369
UN	843	.	ADP1-WT	253530	253530
UN	844	.	ADP1-WT	253610	253610
UN	845	.	ADP1-WT	253746	253746
UN	846	.	ADP1-WT	253766	253766
UN	847	.	ADP1-WT	253777	253781
UN	848	.	ADP1-WT	253784	253784
UN	849	.	ADP1-WT	253786	253786
UN	850	.	ADP1-WT	253791	253791
UN	851	.	ADP1-WT	253795	253795
UN	852	.	ADP1-WT	257559	257559
UN	853	.	ADP1-WT	257562	257562
UN	854	.	ADP1-WT	257596	257596
UN	855	.	ADP1-WT	257712	257712
UN	856	.	ADP1-WT	258982	258984
UN	857	.	ADP1-WT	258991	258992
UN	858	.	ADP1-WT	258996	259024
UN	859	.	ADP1-WT	262878	262878
UN	860	.	ADP1-WT	262882	262884
UN	861	.	ADP1-WT	262887	262888
UN	862	.	ADP1-WT	262891	262916
UN	863	.	ADP1-WT	268858	268858
UN	864	.	ADP1-WT	269031	269031
UN	865	.	ADP1-WT	269033	269033
UN	866	.	ADP1-WT	269039	269046
UN	867	.	ADP1-WT	269213	269213
UN	868	.	ADP1-WT	269397	269397
UN	869	.	ADP1-WT	270080	270221
UN	870	.	ADP1-WT	270578	270624
UN	871	.	ADP1-WT	271293	271293
UN	872	.	ADP1-WT	271731	271733
UN	873	.	ADP1-WT	271738	271738
UN	874	.	ADP1-WT	271740	271740
UN	875	.	ADP1-WT	274846	274846
UN	876	.	ADP1-WT	274854	274854
UN	877	.	ADP1-WT	274863	274863
UN	878	.	ADP1-WT	274871	274871
UN	879	.	ADP1-WT	275483	275484
UN	880	.	ADP1-WT	275486	275486
UN	881	.	ADP1-WT	275494	275494
UN	882	.	ADP1-WT	275496	275496
UN	883	.	ADP1-WT	275973	275973
UN	884	.	ADP1-WT	276188	276197
UN	885	.	ADP1-WT	276811	276812
UN	886	.	ADP1-WT	276839	276840
UN	887	.	ADP1-WT	276842	276842
UN	888	.	ADP1-WT	276991	277033
UN	889	.	ADP1-WT	277035	277035
UN	890	.	ADP1-WT	277530	277530
UN	891	.	ADP1-WT	277590	277605
UN	892	.	ADP1-WT	277608	277608
UN	893	.	ADP1-WT	277616	277616
UN	894	.	ADP1-WT	279994	279994
UN	895	.	ADP1-WT	279998	279998
UN	896	.	ADP1-WT	280000	280091
UN	897	.	ADP1-WT	280093	280095
UN	898	.	ADP1-WT	280097	280097
UN	899	.	ADP1-WT	280111	280111
UN	900	.	ADP1-WT	280113	280113
UN	901	.	ADP1-WT	280116	280116
UN	902	.	ADP1-WT	280124	280125
UN	903	.	ADP1-WT	280127	280127
UN	904	.	ADP1-WT	280134	280134
UN	905	.	ADP1-WT	280137	280137
UN	906	.	ADP1-WT	280141	280141
UN	907	.	ADP1-WT	280695	280695
UN	908	.	ADP1-WT	280707	280708
UN	909	.	ADP1-WT	280953	280953
UN	910	.	ADP1-WT	280957	280957
UN	911	.	ADP1-WT	280962	280963
UN	912	.	ADP1-WT	280965	280965
UN	913	.	ADP1-WT	280967	280967
UN	914	.	ADP1-WT	280969	280970
UN	915	.	ADP1-WT	280973	280973
UN	916	.	ADP1-WT	281112	281113
UN	917	.	ADP1-WT	281115	281115
UN	918	.	ADP1-WT	281144	281144
UN	919	.	ADP1-WT	281148	281148
UN	920	.	ADP1-WT	281153	281153
UN	921	.	ADP1-WT	282662	282662
UN	922	.	ADP1-WT	282664	282666
UN	923	.	ADP1-WT	282668	282668
UN	924	.	ADP1-WT	282679	282679
UN	925	.	ADP1-WT	282683	282686
UN	926	.	ADP1-WT	282688	282688
UN	927	.	ADP1-WT	282690	282708
UN	928	.	ADP1-WT	282988	282988
UN	929	.	ADP1-WT	283034	283034
UN	930	.	ADP1-WT	283094	283097
UN	931	.	ADP1-WT	284129	284129
UN	932	.	ADP1-WT	284131	284131
UN	933	.	ADP1-WT	284142	284142
UN	934	.	ADP1-WT	284147	284187
UN	935	.	ADP1-WT	284189	284190
UN	936	.	ADP1-WT	284409	284409
UN	937	.	ADP1-WT	284411	284437
UN	938	.	ADP1-WT	284439	284440
UN	939	.	ADP1-WT	284445	284445
UN	940	.	ADP1-WT	284448	284451
UN	941	.	ADP1-WT	284936	284936
UN	942	.	ADP1-WT	284940	284940
UN	943	.	ADP1-WT	285949	285949
UN	944	.	ADP1-WT	287277	287280
UN	945	.	ADP1-WT	287282	287292
UN	946	.	ADP1-WT	287301	287301
UN	947	.	ADP1-WT	287983	287989
UN	948	.	ADP1-WT	296806	296806
UN	949	.	ADP1-WT	296814	296814
UN	950	.	ADP1-WT	296819	296822
UN	951	.	ADP1-WT	296825	296828
UN	952	.	ADP1-WT	296831	296831
UN	953	.	ADP1-WT	297627	297627
UN	954	.	ADP1-WT	297629	297630
UN	955	.	ADP1-WT	297632	297632
UN	956	.	ADP1-WT	297639	297639
UN	957	.	ADP1-WT	297641	297642
UN	958	.	ADP1-WT	297644	297738
UN	959	.	ADP1-WT	297751	297751
UN	960	.	ADP1-WT	298460	298460
UN	961	.	ADP1-WT	298464	298469
UN	962	.	ADP1-WT	298554	298554
UN	963	.	ADP1-WT	298558	298558
UN	964	.	ADP1-WT	298561	298561
UN	965	.	ADP1-WT	298566	298566
UN	966	.	ADP1-WT	298570	298571
UN	967	.	ADP1-WT	298573	298573
UN	968	.	ADP1-WT	298575	298575
UN	969	.	ADP1-WT	298578	298578
UN	970	.	ADP1-WT	298613	298613
UN	971	.	ADP1-WT	298624	298624
UN	972	.	ADP1-WT	298628	298629
UN	973	.	ADP1-WT	298631	298631
UN	974	.	ADP1-WT	298633	298635
UN	975	.	ADP1-WT	298638	298659
UN	976	.	ADP1-WT	298661	298662
UN	977	.	ADP1-WT	298664	298695
UN	978	.	ADP1-WT	298699	298699
UN	979	.	ADP1-WT	298702	298702
UN	980	.	ADP1-WT	298704	298704
UN	981	.	ADP1-WT	298707	298707
UN	982	.	ADP1-WT	299813	299829
UN	983	.	ADP1-WT	300510	300511
UN	984	.	ADP1-WT	300513	300520
UN	985	.	ADP1-WT	300575	300577
UN	986	.	ADP1-WT	300586	300587
UN	987	.	ADP1-WT	300589	300590
UN	988	.	ADP1-WT	300592	300592
UN	989	.	ADP1-WT	300596	300597
UN	990	.	ADP1-WT	300600	300603
UN	991	.	ADP1-WT	302379	302379
UN	992	.	ADP1-WT	302382	302383
UN	993	.	ADP1-WT	302390	302392
UN	994	.	ADP1-WT	302396	302398
UN	995	.	ADP1-WT	302404	302404
UN	996	.	ADP1-WT	302408	302410
UN	997	.	ADP1-WT	303044	303044
UN	998	.	ADP1-WT	303047	303047
UN	999	.	ADP1-WT	303051	303052
UN	1000	.	ADP1-WT	303054	303054
UN	1001	.	ADP1-WT	303056	303056
UN	1002	.	ADP1-WT	303058	303102
UN	1003	.	ADP1-WT	303107	303107
UN	1004	.	ADP1-WT	303109	303109
UN	1005	.	ADP1-WT	303111	303111
UN	1006	.	ADP1-WT	303114	303116
UN	1007	.	ADP1-WT	303118	303118
UN	1008	.	ADP1-WT	303120	303128
UN	1009	.	ADP1-WT	303130	303130
UN	1010	.	ADP1-WT	303136	303138
UN	1011	.	ADP1-WT	303145	303148
UN	1012	.	ADP1-WT	303155	303155
UN	1013	.	ADP1-WT	303158	303160
UN	1014	.	ADP1-WT	303165	303165
UN	1015	.	ADP1-WT	303167	303167
UN	1016	.	ADP1-WT	303861	303861
UN	1017	.	ADP1-WT	303867	303871
UN	1018	.	ADP1-WT	303874	303874
UN	1019	.	ADP1-WT	303882	303882
UN	1020	.	ADP1-WT	303886	303886
UN	1021	.	ADP1-WT	303890	303891
UN	1022	.	ADP1-WT	303903	303903
UN	1023	.	ADP1-WT	304319	304320
UN	1024	.	ADP1-WT	304322	304424
UN	1025	.	ADP1-WT	306287	306287
UN	1026	.	ADP1-WT	306289	306296
UN	1027	.	ADP1-WT	306298	306298
UN	1028	.	ADP1-WT	306305	306305
UN	1029	.	ADP1-WT	306314	306314
UN	1030	.	ADP1-WT	306374	306374
UN	1031	.	ADP1-WT	306377	306378
UN	1032	.	ADP1-WT	306380	306380
UN	1033	.	ADP1-WT	306382	306382
UN	1034	.	ADP1-WT	306385	306385
UN	1035	.	ADP1-WT	306437	306485
UN	1036	.	ADP1-WT	306487	306487
UN	1037	.	ADP1-WT	306489	306492
UN	1038	.	ADP1-WT	306504	306504
UN	1039	.	ADP1-WT	307706	307753
UN	1040	.	ADP1-WT	307763	307764
UN	1041	.	ADP1-WT	307768	307773
UN	1042	.	ADP1-WT	307778	307778
UN	1043	.	ADP1-WT	307780	307781
UN	1044	.	ADP1-WT	307984	307984
UN	1045	.	ADP1-WT	307986	307986
UN	1046	.	ADP1-WT	307988	307990
UN	1047	.	ADP1-WT	307998	307998
UN	1048	.	ADP1-WT	308006	308006
UN	1049	.	ADP1-WT	308010	308010
UN	1050	.	ADP1-WT	308409	308409
UN	1051	.	ADP1-WT	308411	308411
UN	1052	.	ADP1-WT	311296	311297
UN	1053	.	ADP1-WT	311299	311299
UN	1054	.	ADP1-WT	311302	311303
UN	1055	.	ADP1-WT	311305	311305
UN	1056	.	ADP1-WT	311308	311311
UN	1057	.	ADP1-WT	311313	311313
UN	1058	.	ADP1-WT	311315	311325
UN	1059	.	ADP1-WT	311355	311357
UN	1060	.	ADP1-WT	311359	311360
UN	1061	.	ADP1-WT	311371	311371
UN	1062	.	ADP1-WT	311374	311374
UN	1063	.	ADP1-WT	311521	311521
UN	1064	.	ADP1-WT	313120	313120
UN	1065	.	ADP1-WT	313329	313330
UN	1066	.	ADP1-WT	313332	313335
UN	1067	.	ADP1-WT	313337	313374
UN	1068	.	ADP1-WT	313381	313387
UN	1069	.	ADP1-WT	313390	313390
UN	1070	.	ADP1-WT	313425	313425
UN	1071	.	ADP1-WT	317183	317183
UN	1072	.	ADP1-WT	317185	317186
UN	1073	.	ADP1-WT	317189	317256
UN	1074	.	ADP1-WT	317261	317261
UN	1075	.	ADP1-WT	317276	317276
UN	1076	.	ADP1-WT	317279	317279
UN	1077	.	ADP1-WT	317281	317283
UN	1078	.	ADP1-WT	317285	317289
UN	1079	.	ADP1-WT	317291	317291
UN	1080	.	ADP1-WT	317294	317294
UN	1081	.	ADP1-WT	317296	317296
UN	1082	.	ADP1-WT	318141	318146
UN	1083	.	ADP1-WT	318297	318297
UN	1084	.	ADP1-WT	318335	318336
UN	1085	.	ADP1-WT	318357	318357
UN	1086	.	ADP1-WT	318379	318379
UN	1087	.	ADP1-WT	318388	318388
UN	1088	.	ADP1-WT	318391	318394
UN	1089	.	ADP1-WT	318397	318398
UN	1090	.	ADP1-WT	318401	318402
UN	1091	.	ADP1-WT	318404	318407
UN	1092	.	ADP1-WT	318409	318412
UN	1093	.	ADP1-WT	318416	318424
UN	1094	.	ADP1-WT	318429	318431
UN	1095	.	ADP1-WT	318705	318708
UN	1096	.	ADP1-WT	318710	318710
UN	1097	.	ADP1-WT	318722	318722
UN	1098	.	ADP1-WT	318729	318732
UN	1099	.	ADP1-WT	321574	322810
UN	1100	.	ADP1-WT	323486	323492
UN	1101	.	ADP1-WT	327220	327220
UN	1102	.	ADP1-WT	327226	327232
UN	1103	.	ADP1-WT	328037	328037
UN	1104	.	ADP1-WT	328039	328049
UN	1105	.	ADP1-WT	329568	329568
UN	1106	.	ADP1-WT	329573	329573
UN	1107	.	ADP1-WT	329575	329575
UN	1108	.	ADP1-WT	329578	329578
UN	1109	.	ADP1-WT	329580	329680
UN	1110	.	ADP1-WT	329682	329683
UN	1111	.	ADP1-WT	329687	329701
UN	1112	.	ADP1-WT	329867	329867
UN	1113	.	ADP1-WT	329870	329900
UN	1114	.	ADP1-WT	329905	329905
UN	1115	.	ADP1-WT	329911	329911
UN	1116	.	ADP1-WT	329918	329919
UN	1117	.	ADP1-WT	329922	329922
UN	1118	.	ADP1-WT	329925	329935
UN	1119	.	ADP1-WT	331083	331086
UN	1120	.	ADP1-WT	331090	331092
UN	1121	.	ADP1-WT	331095	331095
UN	1122	.	ADP1-WT	331098	331098
UN	1123	.	ADP1-WT	331100	331100
UN	1124	.	ADP1-WT	331102	331102
UN	1125	.	ADP1-WT	332071	332072
UN	1126	.	ADP1-WT	332074	332074
UN	1127	.	ADP1-WT	332076	332076
UN	1128	.	ADP1-WT	336524	336527
UN	1129	.	ADP1-WT	336530	336533
UN	1130	.	ADP1-WT	336535	336537
UN	1131	.	ADP1-WT	336542	336542
UN	1132	.	ADP1-WT	337568	337568
UN	1133	.	ADP1-WT	337570	337570
UN	1134	.	ADP1-WT	338197	338197
UN	1135	.	ADP1-WT	338200	338200
UN	1136	.	ADP1-WT	338207	338208
UN	1137	.	ADP1-WT	338214	338219
UN	1138	.	ADP1-WT	338221	338221
UN	1139	.	ADP1-WT	339137	339140
UN	1140	.	ADP1-WT	339146	339146
UN	1141	.	ADP1-WT	339149	339149
UN	1142	.	ADP1-WT	339153	339153
UN	1143	.	ADP1-WT	339159	339160
UN	1144	.	ADP1-WT	339187	339199
UN	1145	.	ADP1-WT	339211	339211
UN	1146	.	ADP1-WT	339213	339213
UN	1147	.	ADP1-WT	339215	339215
UN	1148	.	ADP1-WT	339218	339218
UN	1149	.	ADP1-WT	339688	339688
UN	1150	.	ADP1-WT	340417	340417
UN	1151	.	ADP1-WT	340473	340473
UN	1152	.	ADP1-WT	340493	340493
UN	1153	.	ADP1-WT	340498	340510
UN	1154	.	ADP1-WT	340527	340527
UN	1155	.	ADP1-WT	340534	340534
UN	1156	.	ADP1-WT	340548	340551
UN	1157	.	ADP1-WT	340553	340555
UN	1158	.	ADP1-WT	340559	340559
UN	1159	.	ADP1-WT	340561	340562
UN	1160	.	ADP1-WT	340564	340568
UN	1161	.	ADP1-WT	340578	340578
UN	1162	.	ADP1-WT	340580	340580
UN	1163	.	ADP1-WT	341041	341042
UN	1164	.	ADP1-WT	341046	341046
UN	1165	.	ADP1-WT	341962	341962
UN	1166	.	ADP1-WT	341964	341968
UN	1167	.	ADP1-WT	341970	341977
UN	1168	.	ADP1-WT	341979	341980
UN	1169	.	ADP1-WT	341991	341991
UN	1170	.	ADP1-WT	342004	342004
UN	1171	.	ADP1-WT	342918	342997
UN	1172	.	ADP1-WT	343004	343004
UN	1173	.	ADP1-WT	343008	343008
UN	1174	.	ADP1-WT	343011	343011
UN	1175	.	ADP1-WT	343013	343013
UN	1176	.	ADP1-WT	343017	343018
UN	1177	.	ADP1-WT	343023	343023
UN	1178	.	ADP1-WT	343041	343042
UN	1179	.	ADP1-WT	343046	343046
UN	1180	.	ADP1-WT	345483	345483
UN	1181	.	ADP1-WT	345485	345485
UN	1182	.	ADP1-WT	345487	345487
UN	1183	.	ADP1-WT	345497	345499
UN	1184	.	ADP1-WT	345767	345768
UN	1185	.	ADP1-WT	345771	345779
UN	1186	.	ADP1-WT	345781	345785
UN	1187	.	ADP1-WT	345788	345802
UN	1188	.	ADP1-WT	345806	345824
UN	1189	.	ADP1-WT	345826	345827
UN	1190	.	ADP1-WT	345829	345829
UN	1191	.	ADP1-WT	345831	345831
UN	1192	.	ADP1-WT	345833	345846
UN	1193	.	ADP1-WT	345851	345857
UN	1194	.	ADP1-WT	347444	347468
UN	1195	.	ADP1-WT	347471	347474
UN	1196	.	ADP1-WT	347477	347488
UN	1197	.	ADP1-WT	347490	347490
UN	1198	.	ADP1-WT	347495	347495
UN	1199	.	ADP1-WT	347497	347500
UN	1200	.	ADP1-WT	347504	347504
UN	1201	.	ADP1-WT	348598	348602
UN	1202	.	ADP1-WT	348677	348677
UN	1203	.	ADP1-WT	349336	349336
UN	1204	.	ADP1-WT	349342	349355
UN	1205	.	ADP1-WT	349818	349818
UN	1206	.	ADP1-WT	349820	349821
UN	1207	.	ADP1-WT	349826	349827
UN	1208	.	ADP1-WT	349833	349833
UN	1209	.	ADP1-WT	349835	349835
UN	1210	.	ADP1-WT	349839	349841
UN	1211	.	ADP1-WT	349853	349854
UN	1212	.	ADP1-WT	349872	349873
UN	1213	.	ADP1-WT	350922	350922
UN	1214	.	ADP1-WT	351313	351315
UN	1215	.	ADP1-WT	351319	351319
UN	1216	.	ADP1-WT	351324	351347
UN	1217	.	ADP1-WT	351353	351358
UN	1218	.	ADP1-WT	351360	351361
UN	1219	.	ADP1-WT	351383	351386
UN	1220	.	ADP1-WT	351388	351392
UN	1221	.	ADP1-WT	351394	351398
UN	1222	.	ADP1-WT	351400	351405
UN	1223	.	ADP1-WT	351407	351415
UN	1224	.	ADP1-WT	351417	351419
UN	1225	.	ADP1-WT	351422	351422
UN	1226	.	ADP1-WT	351424	351427
UN	1227	.	ADP1-WT	351430	351430
UN	1228	.	ADP1-WT	351808	351808
UN	1229	.	ADP1-WT	351810	351811
UN	1230	.	ADP1-WT	351814	351815
UN	1231	.	ADP1-WT	351819	351841
UN	1232	.	ADP1-WT	351846	351846
UN	1233	.	ADP1-WT	351850	351851
UN	1234	.	ADP1-WT	351854	351855
UN	1235	.	ADP1-WT	351883	351893
UN	1236	.	ADP1-WT	351895	351896
UN	1237	.	ADP1-WT	351898	351902
UN	1238	.	ADP1-WT	352082	352095
UN	1239	.	ADP1-WT	352110	352110
UN	1240	.	ADP1-WT	352116	352116
UN	1241	.	ADP1-WT	354098	354098
UN	1242	.	ADP1-WT	354128	354136
UN	1243	.	ADP1-WT	354138	354143
UN	1244	.	ADP1-WT	354150	354152
UN	1245	.	ADP1-WT	354154	354162
UN	1246	.	ADP1-WT	354165	354167
UN	1247	.	ADP1-WT	354169	354169
UN	1248	.	ADP1-WT	354171	354172
UN	1249	.	ADP1-WT	354373	354373
UN	1250	.	ADP1-WT	354378	354378
UN	1251	.	ADP1-WT	354394	354401
UN	1252	.	ADP1-WT	354403	354403
UN	1253	.	ADP1-WT	354407	354407
UN	1254	.	ADP1-WT	354409	354411
UN	1255	.	ADP1-WT	354423	354424
UN	1256	.	ADP1-WT	354426	354427
UN	1257	.	ADP1-WT	354429	354457
UN	1258	.	ADP1-WT	354461	354462
UN	1259	.	ADP1-WT	354467	354467
UN	1260	.	ADP1-WT	354471	354472
UN	1261	.	ADP1-WT	354666	354667
UN	1262	.	ADP1-WT	354669	354669
UN	1263	.	ADP1-WT	354681	354701
UN	1264	.	ADP1-WT	354707	354710
UN	1265	.	ADP1-WT	354714	354714
UN	1266	.	ADP1-WT	354716	354716
UN	1267	.	ADP1-WT	354718	354719
UN	1268	.	ADP1-WT	354721	354724
UN	1269	.	ADP1-WT	354726	354727
UN	1270	.	ADP1-WT	354730	354730
UN	1271	.	ADP1-WT	355675	355676
UN	1272	.	ADP1-WT	355679	355684
UN	1273	.	ADP1-WT	357454	357456
UN	1274	.	ADP1-WT	357463	357463
UN	1275	.	ADP1-WT	357473	357473
UN	1276	.	ADP1-WT	358494	358528
UN	1277	.	ADP1-WT	358559	358559
UN	1278	.	ADP1-WT	358604	358604
UN	1279	.	ADP1-WT	359802	359802
UN	1280	.	ADP1-WT	360067	360068
UN	1281	.	ADP1-WT	360070	360070
UN	1282	.	ADP1-WT	360073	360083
UN	1283	.	ADP1-WT	360085	360090
UN	1284	.	ADP1-WT	360092	360092
UN	1285	.	ADP1-WT	360094	360095
UN	1286	.	ADP1-WT	360934	361006
UN	1287	.	ADP1-WT	361008	361030
UN	1288	.	ADP1-WT	361033	361035
UN	1289	.	ADP1-WT	361038	361041
UN	1290	.	ADP1-WT	361043	361043
UN	1291	.	ADP1-WT	361047	361047
UN	1292	.	ADP1-WT	361049	361056
UN	1293	.	ADP1-WT	361059	361059
UN	1294	.	ADP1-WT	361061	361061
UN	1295	.	ADP1-WT	361066	361066
UN	1296	.	ADP1-WT	361068	361069
UN	1297	.	ADP1-WT	361071	361073
UN	1298	.	ADP1-WT	361185	361185
UN	1299	.	ADP1-WT	361187	361188
UN	1300	.	ADP1-WT	361753	361753
UN	1301	.	ADP1-WT	363735	363739
UN	1302	.	ADP1-WT	363741	363741
UN	1303	.	ADP1-WT	363745	363745
UN	1304	.	ADP1-WT	363751	363751
UN	1305	.	ADP1-WT	363757	363758
UN	1306	.	ADP1-WT	363762	363777
UN	1307	.	ADP1-WT	363786	363788
UN	1308	.	ADP1-WT	363791	363791
UN	1309	.	ADP1-WT	363794	363794
UN	1310	.	ADP1-WT	363798	363798
UN	1311	.	ADP1-WT	363800	363812
UN	1312	.	ADP1-WT	364067	364067
UN	1313	.	ADP1-WT	364071	364071
UN	1314	.	ADP1-WT	364073	364074
UN	1315	.	ADP1-WT	364091	364102
UN	1316	.	ADP1-WT	366131	366132
UN	1317	.	ADP1-WT	366143	366143
UN	1318	.	ADP1-WT	366153	366157
UN	1319	.	ADP1-WT	366160	366166
UN	1320	.	ADP1-WT	366623	366623
UN	1321	.	ADP1-WT	366629	366629
UN	1322	.	ADP1-WT	367578	367580
UN	1323	.	ADP1-WT	367582	367600
UN	1324	.	ADP1-WT	367602	367602
UN	1325	.	ADP1-WT	368361	368361
UN	1326	.	ADP1-WT	368369	368375
UN	1327	.	ADP1-WT	368377	368379
UN	1328	.	ADP1-WT	368382	368383
UN	1329	.	ADP1-WT	368385	368395
UN	1330	.	ADP1-WT	368398	368398
UN	1331	.	ADP1-WT	368415	368415
UN	1332	.	ADP1-WT	369672	369708
UN	1333	.	ADP1-WT	369714	369714
UN	1334	.	ADP1-WT	369729	369841
UN	1335	.	ADP1-WT	369991	369991
UN	1336	.	ADP1-WT	369994	369995
UN	1337	.	ADP1-WT	369997	370014
UN	1338	.	ADP1-WT	372264	372264
UN	1339	.	ADP1-WT	372469	372469
UN	1340	.	ADP1-WT	372481	372482
UN	1341	.	ADP1-WT	372494	372494
UN	1342	.	ADP1-WT	372498	372498
UN	1343	.	ADP1-WT	372500	372507
UN	1344	.	ADP1-WT	373100	373100
UN	1345	.	ADP1-WT	373167	373167
UN	1346	.	ADP1-WT	373169	373171
UN	1347	.	ADP1-WT	373173	373175
UN	1348	.	ADP1-WT	373177	373177
UN	1349	.	ADP1-WT	373799	373816
UN	1350	.	ADP1-WT	374265	374265
UN	1351	.	ADP1-WT	374267	374267
UN	1352	.	ADP1-WT	374285	374286
UN	1353	.	ADP1-WT	374290	374292
UN	1354	.	ADP1-WT	374298	374303
UN	1355	.	ADP1-WT	374306	374311
UN	1356	.	ADP1-WT	374316	374316
UN	1357	.	ADP1-WT	374320	374320
UN	1358	.	ADP1-WT	374322	374322
UN	1359	.	ADP1-WT	374324	374325
UN	1360	.	ADP1-WT	374603	374603
UN	1361	.	ADP1-WT	376468	376468
UN	1362	.	ADP1-WT	376472	376472
UN	1363	.	ADP1-WT	378275	378275
UN	1364	.	ADP1-WT	378277	378282
UN	1365	.	ADP1-WT	378284	378284
UN	1366	.	ADP1-WT	378288	378288
UN	1367	.	ADP1-WT	378506	378542
UN	1368	.	ADP1-WT	378547	378549
UN	1369	.	ADP1-WT	380176	380176
UN	1370	.	ADP1-WT	383053	383053
UN	1371	.	ADP1-WT	383058	383060
UN	1372	.	ADP1-WT	383063	383066
UN	1373	.	ADP1-WT	383070	383070
UN	1374	.	ADP1-WT	383082	383082
UN	1375	.	ADP1-WT	383084	383085
UN	1376	.	ADP1-WT	385326	385326
UN	1377	.	ADP1-WT	385333	385333
UN	1378	.	ADP1-WT	385336	385336
UN	1379	.	ADP1-WT	385339	385339
UN	1380	.	ADP1-WT	385346	385346
UN	1381	.	ADP1-WT	385350	385351
UN	1382	.	ADP1-WT	385353	385353
UN	1383	.	ADP1-WT	385355	385355
UN	1384	.	ADP1-WT	385357	385357
UN	1385	.	ADP1-WT	385385	385389
UN	1386	.	ADP1-WT	385391	385391
UN	1387	.	ADP1-WT	385394	385394
UN	1388	.	ADP1-WT	385401	385407
UN	1389	.	ADP1-WT	386952	386957
UN	1390	.	ADP1-WT	386959	386961
UN	1391	.	ADP1-WT	386971	386971
UN	1392	.	ADP1-WT	386973	386973
UN	1393	.	ADP1-WT	386975	386975
UN	1394	.	ADP1-WT	387502	387502
UN	1395	.	ADP1-WT	387508	387513
UN	1396	.	ADP1-WT	387537	387537
UN	1397	.	ADP1-WT	388757	388784
UN	1398	.	ADP1-WT	388787	388788
UN	1399	.	ADP1-WT	388792	388861
UN	1400	.	ADP1-WT	388863	388863
UN	1401	.	ADP1-WT	388867	388868
UN	1402	.	ADP1-WT	388870	388870
UN	1403	.	ADP1-WT	388875	388876
UN	1404	.	ADP1-WT	388879	388879
UN	1405	.	ADP1-WT	388881	388881
UN	1406	.	ADP1-WT	388883	388883
UN	1407	.	ADP1-WT	388886	388887
UN	1408	.	ADP1-WT	388889	388889
UN	1409	.	ADP1-WT	388896	388896
UN	1410	.	ADP1-WT	388899	388900
UN	1411	.	ADP1-WT	388902	388902
UN	1412	.	ADP1-WT	388906	388908
UN	1413	.	ADP1-WT	388911	388911
UN	1414	.	ADP1-WT	388916	388917
UN	1415	.	ADP1-WT	388919	389209
UN	1416	.	ADP1-WT	389213	389213
UN	1417	.	ADP1-WT	389216	389216
UN	1418	.	ADP1-WT	389218	389218
UN	1419	.	ADP1-WT	389329	389339
UN	1420	.	ADP1-WT	389342	389343
UN	1421	.	ADP1-WT	389345	389346
UN	1422	.	ADP1-WT	389375	389375
UN	1423	.	ADP1-WT	389377	389378
UN	1424	.	ADP1-WT	389443	389443
UN	1425	.	ADP1-WT	389445	389445
UN	1426	.	ADP1-WT	389452	389453
UN	1427	.	ADP1-WT	389456	389456
UN	1428	.	ADP1-WT	390158	390158
UN	1429	.	ADP1-WT	390171	390171
UN	1430	.	ADP1-WT	390182	390182
UN	1431	.	ADP1-WT	390819	390819
UN	1432	.	ADP1-WT	390824	390824
UN	1433	.	ADP1-WT	390828	390833
UN	1434	.	ADP1-WT	390835	390835
UN	1435	.	ADP1-WT	390837	390837
UN	1436	.	ADP1-WT	390840	390878
UN	1437	.	ADP1-WT	390880	390883
UN	1438	.	ADP1-WT	393120	393122
UN	1439	.	ADP1-WT	393276	393277
UN	1440	.	ADP1-WT	393298	393298
UN	1441	.	ADP1-WT	393557	393557
UN	1442	.	ADP1-WT	393559	393559
UN	1443	.	ADP1-WT	393561	393578
UN	1444	.	ADP1-WT	393582	393583
UN	1445	.	ADP1-WT	394078	394078
UN	1446	.	ADP1-WT	394080	394099
UN	1447	.	ADP1-WT	394101	394102
UN	1448	.	ADP1-WT	394104	394105
UN	1449	.	ADP1-WT	394107	394108
UN	1450	.	ADP1-WT	394113	394113
UN	1451	.	ADP1-WT	394118	394120
UN	1452	.	ADP1-WT	394123	394123
UN	1453	.	ADP1-WT	394413	394413
UN	1454	.	ADP1-WT	394416	394430
UN	1455	.	ADP1-WT	396148	396160
UN	1456	.	ADP1-WT	396167	396167
UN	1457	.	ADP1-WT	396170	396170
UN	1458	.	ADP1-WT	396178	396178
UN	1459	.	ADP1-WT	396182	396182
UN	1460	.	ADP1-WT	396192	396239
UN	1461	.	ADP1-WT	396415	396415
UN	1462	.	ADP1-WT	396548	396548
UN	1463	.	ADP1-WT	396550	396553
UN	1464	.	ADP1-WT	396557	396558
UN	1465	.	ADP1-WT	396566	396602
UN	1466	.	ADP1-WT	396605	396611
UN	1467	.	ADP1-WT	396613	396613
UN	1468	.	ADP1-WT	396617	396617
UN	1469	.	ADP1-WT	396623	396623
UN	1470	.	ADP1-WT	396627	396628
UN	1471	.	ADP1-WT	396630	396633
UN	1472	.	ADP1-WT	396637	396637
UN	1473	.	ADP1-WT	396643	396644
UN	1474	.	ADP1-WT	396646	396646
UN	1475	.	ADP1-WT	396648	396648
UN	1476	.	ADP1-WT	396650	396651
UN	1477	.	ADP1-WT	396653	396654
UN	1478	.	ADP1-WT	396658	396658
UN	1479	.	ADP1-WT	396699	396700
UN	1480	.	ADP1-WT	396702	396702
UN	1481	.	ADP1-WT	396704	396704
UN	1482	.	ADP1-WT	396707	396707
UN	1483	.	ADP1-WT	396710	396714
UN	1484	.	ADP1-WT	396717	396717
UN	1485	.	ADP1-WT	396719	396721
UN	1486	.	ADP1-WT	396724	396724
UN	1487	.	ADP1-WT	396727	396769
UN	1488	.	ADP1-WT	396772	396772
UN	1489	.	ADP1-WT	396774	396775
UN	1490	.	ADP1-WT	399517	399517
UN	1491	.	ADP1-WT	399521	399561
UN	1492	.	ADP1-WT	399565	399565
UN	1493	.	ADP1-WT	399813	399813
UN	1494	.	ADP1-WT	399837	399837
UN	1495	.	ADP1-WT	399839	399839
UN	1496	.	ADP1-WT	399842	399842
UN	1497	.	ADP1-WT	399846	399847
UN	1498	.	ADP1-WT	400059	400059
UN	1499	.	ADP1-WT	400067	400068
UN	1500	.	ADP1-WT	400071	400071
UN	1501	.	ADP1-WT	400089	400089
UN	1502	.	ADP1-WT	400103	400103
UN	1503	.	ADP1-WT	400129	400129
UN	1504	.	ADP1-WT	400134	400134
UN	1505	.	ADP1-WT	400136	400136
UN	1506	.	ADP1-WT	400138	400138
UN	1507	.	ADP1-WT	400197	400197
UN	1508	.	ADP1-WT	400199	400199
UN	1509	.	ADP1-WT	400201	400201
UN	1510	.	ADP1-WT	400206	400207
UN	1511	.	ADP1-WT	400210	400211
UN	1512	.	ADP1-WT	400216	400216
UN	1513	.	ADP1-WT	400237	400239
UN	1514	.	ADP1-WT	400241	400242
UN	1515	.	ADP1-WT	400291	400291
UN	1516	.	ADP1-WT	400297	400297
UN	1517	.	ADP1-WT	400302	400302
UN	1518	.	ADP1-WT	400394	400396
UN	1519	.	ADP1-WT	400400	400401
UN	1520	.	ADP1-WT	400406	400406
UN	1521	.	ADP1-WT	402648	402648
UN	1522	.	ADP1-WT	403377	403377
UN	1523	.	ADP1-WT	404029	404029
UN	1524	.	ADP1-WT	404046	404046
UN	1525	.	ADP1-WT	405779	405779
UN	1526	.	ADP1-WT	405782	405805
UN	1527	.	ADP1-WT	405809	405809
UN	1528	.	ADP1-WT	405811	405811
UN	1529	.	ADP1-WT	405815	405820
UN	1530	.	ADP1-WT	405824	405824
UN	1531	.	ADP1-WT	405829	405829
UN	1532	.	ADP1-WT	405835	405837
UN	1533	.	ADP1-WT	405839	405841
UN	1534	.	ADP1-WT	405843	405843
UN	1535	.	ADP1-WT	405849	405852
UN	1536	.	ADP1-WT	405854	405856
UN	1537	.	ADP1-WT	405859	405859
UN	1538	.	ADP1-WT	405861	405866
UN	1539	.	ADP1-WT	405868	405878
UN	1540	.	ADP1-WT	405880	405880
UN	1541	.	ADP1-WT	406830	406830
UN	1542	.	ADP1-WT	408420	408420
UN	1543	.	ADP1-WT	408423	408423
UN	1544	.	ADP1-WT	408428	408428
UN	1545	.	ADP1-WT	408432	408432
UN	1546	.	ADP1-WT	408435	408436
UN	1547	.	ADP1-WT	408438	408474
UN	1548	.	ADP1-WT	408479	408479
UN	1549	.	ADP1-WT	408482	408482
UN	1550	.	ADP1-WT	408485	408485
UN	1551	.	ADP1-WT	409507	409507
UN	1552	.	ADP1-WT	412007	412011
UN	1553	.	ADP1-WT	412014	412014
UN	1554	.	ADP1-WT	412020	412020
UN	1555	.	ADP1-WT	412027	412028
UN	1556	.	ADP1-WT	412030	412030
UN	1557	.	ADP1-WT	412034	412038
UN	1558	.	ADP1-WT	412040	412040
UN	1559	.	ADP1-WT	412042	412044
UN	1560	.	ADP1-WT	412046	412046
UN	1561	.	ADP1-WT	412048	412054
UN	1562	.	ADP1-WT	412058	412059
UN	1563	.	ADP1-WT	412062	412063
UN	1564	.	ADP1-WT	412070	412070
UN	1565	.	ADP1-WT	412085	412120
UN	1566	.	ADP1-WT	412122	412122
UN	1567	.	ADP1-WT	412124	412124
UN	1568	.	ADP1-WT	412137	412137
UN	1569	.	ADP1-WT	412258	412263
UN	1570	.	ADP1-WT	412265	412352
UN	1571	.	ADP1-WT	412357	412357
UN	1572	.	ADP1-WT	412553	412553
UN	1573	.	ADP1-WT	412557	412561
UN	1574	.	ADP1-WT	412575	412575
UN	1575	.	ADP1-WT	412577	412578
UN	1576	.	ADP1-WT	412580	412580
UN	1577	.	ADP1-WT	412583	412583
UN	1578	.	ADP1-WT	412585	412586
UN	1579	.	ADP1-WT	412893	412893
UN	1580	.	ADP1-WT	412897	412898
UN	1581	.	ADP1-WT	413733	413733
UN	1582	.	ADP1-WT	413740	413742
UN	1583	.	ADP1-WT	413752	413759
UN	1584	.	ADP1-WT	413761	413761
UN	1585	.	ADP1-WT	413764	413764
UN	1586	.	ADP1-WT	413795	413796
UN	1587	.	ADP1-WT	413800	413800
UN	1588	.	ADP1-WT	413803	413803
UN	1589	.	ADP1-WT	413805	413805
UN	1590	.	ADP1-WT	413808	413813
UN	1591	.	ADP1-WT	413815	413832
UN	1592	.	ADP1-WT	413835	413835
UN	1593	.	ADP1-WT	413838	413839
UN	1594	.	ADP1-WT	413844	413844
UN	1595	.	ADP1-WT	415069	415069
UN	1596	.	ADP1-WT	415072	415072
UN	1597	.	ADP1-WT	415943	415943
UN	1598	.	ADP1-WT	416746	416747
UN	1599	.	ADP1-WT	416751	416751
UN	1600	.	ADP1-WT	417215	417215
UN	1601	.	ADP1-WT	417217	417219
UN	1602	.	ADP1-WT	417576	417583
UN	1603	.	ADP1-WT	417600	417601
UN	1604	.	ADP1-WT	417603	417603
UN	1605	.	ADP1-WT	417606	417652
UN	1606	.	ADP1-WT	417659	417659
UN	1607	.	ADP1-WT	417661	417662
UN	1608	.	ADP1-WT	417665	417665
UN	1609	.	ADP1-WT	417838	417838
UN	1610	.	ADP1-WT	417842	417842
UN	1611	.	ADP1-WT	417847	417847
UN	1612	.	ADP1-WT	417849	417849
UN	1613	.	ADP1-WT	417856	417856
UN	1614	.	ADP1-WT	417859	417869
UN	1615	.	ADP1-WT	418352	418352
UN	1616	.	ADP1-WT	418370	418370
UN	1617	.	ADP1-WT	418379	418384
UN	1618	.	ADP1-WT	418413	418414
UN	1619	.	ADP1-WT	418423	418423
UN	1620	.	ADP1-WT	418425	418432
UN	1621	.	ADP1-WT	418434	418440
UN	1622	.	ADP1-WT	418474	418474
UN	1623	.	ADP1-WT	418480	418480
UN	1624	.	ADP1-WT	420619	420619
UN	1625	.	ADP1-WT	420621	420624
UN	1626	.	ADP1-WT	420627	420627
UN	1627	.	ADP1-WT	420631	420633
UN	1628	.	ADP1-WT	420635	420640
UN	1629	.	ADP1-WT	420645	420645
UN	1630	.	ADP1-WT	420649	420649
UN	1631	.	ADP1-WT	420651	420654
UN	1632	.	ADP1-WT	420656	420657
UN	1633	.	ADP1-WT	420663	420663
UN	1634	.	ADP1-WT	420671	420673
UN	1635	.	ADP1-WT	420675	420680
UN	1636	.	ADP1-WT	420682	420682
UN	1637	.	ADP1-WT	421331	421338
UN	1638	.	ADP1-WT	421341	421342
UN	1639	.	ADP1-WT	421344	421344
UN	1640	.	ADP1-WT	422022	422023
UN	1641	.	ADP1-WT	422048	422050
UN	1642	.	ADP1-WT	422060	422060
UN	1643	.	ADP1-WT	423088	423088
UN	1644	.	ADP1-WT	423090	423093
UN	1645	.	ADP1-WT	423150	423150
UN	1646	.	ADP1-WT	423182	423183
UN	1647	.	ADP1-WT	423249	423289
UN	1648	.	ADP1-WT	425982	425984
UN	1649	.	ADP1-WT	425987	425987
UN	1650	.	ADP1-WT	425989	425996
UN	1651	.	ADP1-WT	425998	425999
UN	1652	.	ADP1-WT	426014	426017
UN	1653	.	ADP1-WT	426021	426021
UN	1654	.	ADP1-WT	426023	426128
UN	1655	.	ADP1-WT	426133	426134
UN	1656	.	ADP1-WT	426139	426140
UN	1657	.	ADP1-WT	426143	426154
UN	1658	.	ADP1-WT	426156	426156
UN	1659	.	ADP1-WT	426158	426158
UN	1660	.	ADP1-WT	426160	426160
UN	1661	.	ADP1-WT	426164	426164
UN	1662	.	ADP1-WT	426167	426168
UN	1663	.	ADP1-WT	426172	426174
UN	1664	.	ADP1-WT	426176	426179
UN	1665	.	ADP1-WT	426206	426206
UN	1666	.	ADP1-WT	426228	426228
UN	1667	.	ADP1-WT	426230	426230
UN	1668	.	ADP1-WT	426393	426394
UN	1669	.	ADP1-WT	426397	426406
UN	1670	.	ADP1-WT	426415	426415
UN	1671	.	ADP1-WT	426423	426423
UN	1672	.	ADP1-WT	426923	426923
UN	1673	.	ADP1-WT	426961	426961
UN	1674	.	ADP1-WT	428939	428939
UN	1675	.	ADP1-WT	428941	428949
UN	1676	.	ADP1-WT	428951	428951
UN	1677	.	ADP1-WT	428954	428954
UN	1678	.	ADP1-WT	428956	428992
UN	1679	.	ADP1-WT	428996	428997
UN	1680	.	ADP1-WT	429000	429000
UN	1681	.	ADP1-WT	429355	429357
UN	1682	.	ADP1-WT	429423	429425
UN	1683	.	ADP1-WT	429427	429429
UN	1684	.	ADP1-WT	429431	429431
UN	1685	.	ADP1-WT	429433	429434
UN	1686	.	ADP1-WT	429436	429437
UN	1687	.	ADP1-WT	429439	429439
UN	1688	.	ADP1-WT	429442	429442
UN	1689	.	ADP1-WT	429479	429479
UN	1690	.	ADP1-WT	430301	430301
UN	1691	.	ADP1-WT	430933	430933
UN	1692	.	ADP1-WT	430935	430936
UN	1693	.	ADP1-WT	430938	430942
UN	1694	.	ADP1-WT	430993	430993
UN	1695	.	ADP1-WT	430995	430995
UN	1696	.	ADP1-WT	430997	430998
UN	1697	.	ADP1-WT	431096	431098
UN	1698	.	ADP1-WT	431218	431218
UN	1699	.	ADP1-WT	432933	432934
UN	1700	.	ADP1-WT	432937	432938
UN	1701	.	ADP1-WT	433700	433700
UN	1702	.	ADP1-WT	433707	433717
UN	1703	.	ADP1-WT	433719	433722
UN	1704	.	ADP1-WT	433883	433897
UN	1705	.	ADP1-WT	433907	433908
UN	1706	.	ADP1-WT	433915	433915
UN	1707	.	ADP1-WT	433920	433920
UN	1708	.	ADP1-WT	433925	433927
UN	1709	.	ADP1-WT	433929	433929
UN	1710	.	ADP1-WT	433996	433998
UN	1711	.	ADP1-WT	434000	434001
UN	1712	.	ADP1-WT	434173	434174
UN	1713	.	ADP1-WT	434178	434179
UN	1714	.	ADP1-WT	434185	434185
UN	1715	.	ADP1-WT	434188	434208
UN	1716	.	ADP1-WT	434235	434235
UN	1717	.	ADP1-WT	435365	435365
UN	1718	.	ADP1-WT	435367	435368
UN	1719	.	ADP1-WT	435394	435394
UN	1720	.	ADP1-WT	435864	435864
UN	1721	.	ADP1-WT	435868	435868
UN	1722	.	ADP1-WT	436055	436055
UN	1723	.	ADP1-WT	436087	436087
UN	1724	.	ADP1-WT	436098	436099
UN	1725	.	ADP1-WT	436113	436113
UN	1726	.	ADP1-WT	436156	436156
UN	1727	.	ADP1-WT	436162	436166
UN	1728	.	ADP1-WT	436170	436170
UN	1729	.	ADP1-WT	436175	436294
UN	1730	.	ADP1-WT	436682	436682
UN	1731	.	ADP1-WT	436684	436686
UN	1732	.	ADP1-WT	436689	436691
UN	1733	.	ADP1-WT	436693	436693
UN	1734	.	ADP1-WT	436733	436733
UN	1735	.	ADP1-WT	436767	436767
UN	1736	.	ADP1-WT	437156	437156
UN	1737	.	ADP1-WT	437421	437421
UN	1738	.	ADP1-WT	438563	438563
UN	1739	.	ADP1-WT	438662	438662
UN	1740	.	ADP1-WT	439039	439039
UN	1741	.	ADP1-WT	439041	439041
UN	1742	.	ADP1-WT	439046	439049
UN	1743	.	ADP1-WT	439425	439427
UN	1744	.	ADP1-WT	439430	439430
UN	1745	.	ADP1-WT	439446	439448
UN	1746	.	ADP1-WT	440790	440790
UN	1747	.	ADP1-WT	442949	442949
UN	1748	.	ADP1-WT	442952	442956
UN	1749	.	ADP1-WT	442958	442958
UN	1750	.	ADP1-WT	442961	442962
UN	1751	.	ADP1-WT	442964	442967
UN	1752	.	ADP1-WT	442969	442973
UN	1753	.	ADP1-WT	442976	442976
UN	1754	.	ADP1-WT	443813	443815
UN	1755	.	ADP1-WT	443819	443821
UN	1756	.	ADP1-WT	443845	443846
UN	1757	.	ADP1-WT	446664	446694
UN	1758	.	ADP1-WT	446697	446698
UN	1759	.	ADP1-WT	446701	446701
UN	1760	.	ADP1-WT	446703	446715
UN	1761	.	ADP1-WT	446718	446718
UN	1762	.	ADP1-WT	446720	446722
UN	1763	.	ADP1-WT	446725	446725
UN	1764	.	ADP1-WT	447918	447918
UN	1765	.	ADP1-WT	449927	449929
UN	1766	.	ADP1-WT	449931	449932
UN	1767	.	ADP1-WT	449934	449938
UN	1768	.	ADP1-WT	449940	449943
UN	1769	.	ADP1-WT	449958	449961
UN	1770	.	ADP1-WT	449965	449967
UN	1771	.	ADP1-WT	449969	449970
UN	1772	.	ADP1-WT	449988	449988
UN	1773	.	ADP1-WT	452028	452092
UN	1774	.	ADP1-WT	452102	452102
UN	1775	.	ADP1-WT	452676	452676
UN	1776	.	ADP1-WT	452678	452683
UN	1777	.	ADP1-WT	452685	452687
UN	1778	.	ADP1-WT	452689	452689
UN	1779	.	ADP1-WT	452692	452692
UN	1780	.	ADP1-WT	452694	452694
UN	1781	.	ADP1-WT	452697	452697
UN	1782	.	ADP1-WT	452701	452701
UN	1783	.	ADP1-WT	452704	452704
UN	1784	.	ADP1-WT	452708	452708
UN	1785	.	ADP1-WT	452710	452710
UN	1786	.	ADP1-WT	452902	452902
UN	1787	.	ADP1-WT	452904	452907
UN	1788	.	ADP1-WT	452909	452909
UN	1789	.	ADP1-WT	452911	452911
UN	1790	.	ADP1-WT	452913	452913
UN	1791	.	ADP1-WT	452921	452921
UN	1792	.	ADP1-WT	452937	452937
UN	1793	.	ADP1-WT	452945	452945
UN	1794	.	ADP1-WT	453305	453308
UN	1795	.	ADP1-WT	453314	453314
UN	1796	.	ADP1-WT	453318	453319
UN	1797	.	ADP1-WT	453324	453328
UN	1798	.	ADP1-WT	453332	453332
UN	1799	.	ADP1-WT	457151	457159
UN	1800	.	ADP1-WT	457777	457777
UN	1801	.	ADP1-WT	457784	457784
UN	1802	.	ADP1-WT	457789	457789
UN	1803	.	ADP1-WT	457812	457813
UN	1804	.	ADP1-WT	457816	457816
UN	1805	.	ADP1-WT	457823	457824
UN	1806	.	ADP1-WT	457830	457830
UN	1807	.	ADP1-WT	457843	457843
UN	1808	.	ADP1-WT	457850	457854
UN	1809	.	ADP1-WT	459970	459970
UN	1810	.	ADP1-WT	459975	459975
UN	1811	.	ADP1-WT	459977	459977
UN	1812	.	ADP1-WT	460002	460002
UN	1813	.	ADP1-WT	460004	460014
UN	1814	.	ADP1-WT	460018	460018
UN	1815	.	ADP1-WT	460036	460043
UN	1816	.	ADP1-WT	460045	460045
UN	1817	.	ADP1-WT	461036	461072
UN	1818	.	ADP1-WT	462576	462579
UN	1819	.	ADP1-WT	462590	462593
UN	1820	.	ADP1-WT	462613	462613
UN	1821	.	ADP1-WT	462645	462645
UN	1822	.	ADP1-WT	467324	467324
UN	1823	.	ADP1-WT	467332	467332
UN	1824	.	ADP1-WT	467335	467343
UN	1825	.	ADP1-WT	467368	467368
UN	1826	.	ADP1-WT	467371	467371
UN	1827	.	ADP1-WT	467374	467374
UN	1828	.	ADP1-WT	467378	467380
UN	1829	.	ADP1-WT	467382	467382
UN	1830	.	ADP1-WT	467385	467386
UN	1831	.	ADP1-WT	467388	467388
UN	1832	.	ADP1-WT	467392	467392
UN	1833	.	ADP1-WT	467394	467394
UN	1834	.	ADP1-WT	467397	467397
UN	1835	.	ADP1-WT	467562	467562
UN	1836	.	ADP1-WT	467570	467570
UN	1837	.	ADP1-WT	467581	467581
UN	1838	.	ADP1-WT	467598	467599
UN	1839	.	ADP1-WT	467613	467613
UN	1840	.	ADP1-WT	469063	469063
UN	1841	.	ADP1-WT	469067	469069
UN	1842	.	ADP1-WT	469121	469121
UN	1843	.	ADP1-WT	469125	469126
UN	1844	.	ADP1-WT	469128	469158
UN	1845	.	ADP1-WT	469161	469174
UN	1846	.	ADP1-WT	469176	469176
UN	1847	.	ADP1-WT	470008	470009
UN	1848	.	ADP1-WT	470016	470016
UN	1849	.	ADP1-WT	470024	470025
UN	1850	.	ADP1-WT	472662	472665
UN	1851	.	ADP1-WT	472667	472673
UN	1852	.	ADP1-WT	475320	475320
UN	1853	.	ADP1-WT	475352	475352
UN	1854	.	ADP1-WT	475358	475360
UN	1855	.	ADP1-WT	475363	475364
UN	1856	.	ADP1-WT	476337	476337
UN	1857	.	ADP1-WT	476352	476352
UN	1858	.	ADP1-WT	476356	476357
UN	1859	.	ADP1-WT	476362	476362
UN	1860	.	ADP1-WT	476966	476966
UN	1861	.	ADP1-WT	476968	476968
UN	1862	.	ADP1-WT	478571	478574
UN	1863	.	ADP1-WT	480704	480704
UN	1864	.	ADP1-WT	480706	480706
UN	1865	.	ADP1-WT	480709	480709
UN	1866	.	ADP1-WT	480714	480714
UN	1867	.	ADP1-WT	480723	480735
UN	1868	.	ADP1-WT	480737	480737
UN	1869	.	ADP1-WT	480740	480740
UN	1870	.	ADP1-WT	480744	480745
UN	1871	.	ADP1-WT	480749	480749
UN	1872	.	ADP1-WT	480758	480758
UN	1873	.	ADP1-WT	481120	481120
UN	1874	.	ADP1-WT	481318	481320
UN	1875	.	ADP1-WT	481324	481325
UN	1876	.	ADP1-WT	481327	481327
UN	1877	.	ADP1-WT	481413	481418
UN	1878	.	ADP1-WT	481421	481422
UN	1879	.	ADP1-WT	481424	481425
UN	1880	.	ADP1-WT	481429	481430
UN	1881	.	ADP1-WT	481432	481437
UN	1882	.	ADP1-WT	481441	481463
UN	1883	.	ADP1-WT	481526	481526
UN	1884	.	ADP1-WT	482120	482120
UN	1885	.	ADP1-WT	482123	482123
UN	1886	.	ADP1-WT	482126	482126
UN	1887	.	ADP1-WT	482129	482129
UN	1888	.	ADP1-WT	482132	482133
UN	1889	.	ADP1-WT	482138	482139
UN	1890	.	ADP1-WT	482142	482142
UN	1891	.	ADP1-WT	482144	482144
UN	1892	.	ADP1-WT	482148	482148
UN	1893	.	ADP1-WT	482168	482172
UN	1894	.	ADP1-WT	482177	482177
UN	1895	.	ADP1-WT	482509	482511
UN	1896	.	ADP1-WT	482515	482720
UN	1897	.	ADP1-WT	482723	482723
UN	1898	.	ADP1-WT	482725	482726
UN	1899	.	ADP1-WT	482729	482729
UN	1900	.	ADP1-WT	482747	482752
UN	1901	.	ADP1-WT	482754	482755
UN	1902	.	ADP1-WT	482769	482769
UN	1903	.	ADP1-WT	482793	482793
UN	1904	.	ADP1-WT	482796	482796
UN	1905	.	ADP1-WT	482798	482798
UN	1906	.	ADP1-WT	483159	483161
UN	1907	.	ADP1-WT	483166	483167
UN	1908	.	ADP1-WT	483186	483186
UN	1909	.	ADP1-WT	483927	483934
UN	1910	.	ADP1-WT	485121	485121
UN	1911	.	ADP1-WT	485125	485125
UN	1912	.	ADP1-WT	485136	485137
UN	1913	.	ADP1-WT	485144	485150
UN	1914	.	ADP1-WT	485160	485169
UN	1915	.	ADP1-WT	485171	485256
UN	1916	.	ADP1-WT	487134	487134
UN	1917	.	ADP1-WT	487151	487186
UN	1918	.	ADP1-WT	487424	487429
UN	1919	.	ADP1-WT	489708	489710
UN	1920	.	ADP1-WT	489713	489713
UN	1921	.	ADP1-WT	490793	490794
UN	1922	.	ADP1-WT	490796	490796
UN	1923	.	ADP1-WT	490804	490804
UN	1924	.	ADP1-WT	490806	490806
UN	1925	.	ADP1-WT	490808	490809
UN	1926	.	ADP1-WT	490983	490983
UN	1927	.	ADP1-WT	491007	491007
UN	1928	.	ADP1-WT	491032	491053
UN	1929	.	ADP1-WT	491068	491068
UN	1930	.	ADP1-WT	491081	491081
UN	1931	.	ADP1-WT	491083	491083
UN	1932	.	ADP1-WT	491094	491117
UN	1933	.	ADP1-WT	491119	491125
UN	1934	.	ADP1-WT	491127	491129
UN	1935	.	ADP1-WT	491132	491134
UN	1936	.	ADP1-WT	491138	491142
UN	1937	.	ADP1-WT	491145	491146
UN	1938	.	ADP1-WT	491148	491154
UN	1939	.	ADP1-WT	491156	491157
UN	1940	.	ADP1-WT	491159	491161
UN	1941	.	ADP1-WT	491166	491167
UN	1942	.	ADP1-WT	491170	491171
UN	1943	.	ADP1-WT	491174	491174
UN	1944	.	ADP1-WT	491176	491176
UN	1945	.	ADP1-WT	491179	491180
UN	1946	.	ADP1-WT	491182	491182
UN	1947	.	ADP1-WT	491185	491186
UN	1948	.	ADP1-WT	491188	491188
UN	1949	.	ADP1-WT	491191	491193
UN	1950	.	ADP1-WT	491195	491229
UN	1951	.	ADP1-WT	491233	491236
UN	1952	.	ADP1-WT	491238	491238
UN	1953	.	ADP1-WT	493150	493150
UN	1954	.	ADP1-WT	495359	495362
UN	1955	.	ADP1-WT	495406	495406
UN	1956	.	ADP1-WT	495412	495412
UN	1957	.	ADP1-WT	495418	495420
UN	1958	.	ADP1-WT	495422	495423
UN	1959	.	ADP1-WT	495426	495426
UN	1960	.	ADP1-WT	495429	495429
UN	1961	.	ADP1-WT	495443	495443
UN	1962	.	ADP1-WT	495452	495453
UN	1963	.	ADP1-WT	495456	495456
UN	1964	.	ADP1-WT	495462	495462
UN	1965	.	ADP1-WT	495464	495464
UN	1966	.	ADP1-WT	495467	495468
UN	1967	.	ADP1-WT	495483	495484
UN	1968	.	ADP1-WT	495487	495487
UN	1969	.	ADP1-WT	495489	495491
UN	1970	.	ADP1-WT	495633	495633
UN	1971	.	ADP1-WT	495637	495641
UN	1972	.	ADP1-WT	495646	495646
UN	1973	.	ADP1-WT	495648	495652
UN	1974	.	ADP1-WT	495654	495656
UN	1975	.	ADP1-WT	495658	495660
UN	1976	.	ADP1-WT	495664	495668
UN	1977	.	ADP1-WT	495670	495670
UN	1978	.	ADP1-WT	495672	495674
UN	1979	.	ADP1-WT	495677	495678
UN	1980	.	ADP1-WT	495680	495680
UN	1981	.	ADP1-WT	495683	495712
UN	1982	.	ADP1-WT	495715	495715
UN	1983	.	ADP1-WT	495949	495949
UN	1984	.	ADP1-WT	496719	496719
UN	1985	.	ADP1-WT	496721	496721
UN	1986	.	ADP1-WT	496723	496729
UN	1987	.	ADP1-WT	496731	496731
UN	1988	.	ADP1-WT	496735	496736
UN	1989	.	ADP1-WT	496749	496750
UN	1990	.	ADP1-WT	496752	496754
UN	1991	.	ADP1-WT	496759	496759
UN	1992	.	ADP1-WT	496761	496768
UN	1993	.	ADP1-WT	496777	496777
UN	1994	.	ADP1-WT	496938	496938
UN	1995	.	ADP1-WT	496944	496944
UN	1996	.	ADP1-WT	496960	496960
UN	1997	.	ADP1-WT	496963	496963
UN	1998	.	ADP1-WT	496976	496976
UN	1999	.	ADP1-WT	497131	497137
UN	2000	.	ADP1-WT	497141	497141
UN	2001	.	ADP1-WT	497152	497152
UN	2002	.	ADP1-WT	497157	497160
UN	2003	.	ADP1-WT	497375	497375
UN	2004	.	ADP1-WT	497385	497386
UN	2005	.	ADP1-WT	497389	497389
UN	2006	.	ADP1-WT	497392	497396
UN	2007	.	ADP1-WT	497408	497412
UN	2008	.	ADP1-WT	497418	497424
UN	2009	.	ADP1-WT	497426	497426
UN	2010	.	ADP1-WT	497428	497432
UN	2011	.	ADP1-WT	497434	497444
UN	2012	.	ADP1-WT	497447	497447
UN	2013	.	ADP1-WT	497697	497697
UN	2014	.	ADP1-WT	497700	497700
UN	2015	.	ADP1-WT	497748	497748
UN	2016	.	ADP1-WT	500032	500032
UN	2017	.	ADP1-WT	501320	501320
UN	2018	.	ADP1-WT	503335	503335
UN	2019	.	ADP1-WT	503854	503854
UN	2020	.	ADP1-WT	503862	503864
UN	2021	.	ADP1-WT	503866	503866
UN	2022	.	ADP1-WT	503869	503869
UN	2023	.	ADP1-WT	503871	503871
UN	2024	.	ADP1-WT	503873	503873
UN	2025	.	ADP1-WT	503875	503876
UN	2026	.	ADP1-WT	503881	503903
UN	2027	.	ADP1-WT	503905	503908
UN	2028	.	ADP1-WT	503910	503910
UN	2029	.	ADP1-WT	503912	503912
UN	2030	.	ADP1-WT	503920	503922
UN	2031	.	ADP1-WT	503933	503935
UN	2032	.	ADP1-WT	503939	503944
UN	2033	.	ADP1-WT	504697	504697
UN	2034	.	ADP1-WT	504701	504716
UN	2035	.	ADP1-WT	504811	504811
UN	2036	.	ADP1-WT	505819	505883
UN	2037	.	ADP1-WT	505885	505889
UN	2038	.	ADP1-WT	505891	505900
UN	2039	.	ADP1-WT	506770	506777
UN	2040	.	ADP1-WT	506779	506779
UN	2041	.	ADP1-WT	506782	506782
UN	2042	.	ADP1-WT	509456	509456
UN	2043	.	ADP1-WT	511838	511838
UN	2044	.	ADP1-WT	511845	511845
UN	2045	.	ADP1-WT	511847	511847
UN	2046	.	ADP1-WT	511849	511852
UN	2047	.	ADP1-WT	511854	511856
UN	2048	.	ADP1-WT	511861	511861
UN	2049	.	ADP1-WT	511864	511867
UN	2050	.	ADP1-WT	511870	511876
UN	2051	.	ADP1-WT	511878	511878
UN	2052	.	ADP1-WT	512196	512196
UN	2053	.	ADP1-WT	512198	512198
UN	2054	.	ADP1-WT	512200	512202
UN	2055	.	ADP1-WT	512205	512207
UN	2056	.	ADP1-WT	512209	512209
UN	2057	.	ADP1-WT	512212	512212
UN	2058	.	ADP1-WT	512214	512267
UN	2059	.	ADP1-WT	512273	512274
UN	2060	.	ADP1-WT	514377	514377
UN	2061	.	ADP1-WT	514379	514380
UN	2062	.	ADP1-WT	515638	515644
UN	2063	.	ADP1-WT	515650	515651
UN	2064	.	ADP1-WT	516755	516755
UN	2065	.	ADP1-WT	516759	516759
UN	2066	.	ADP1-WT	516761	516761
UN	2067	.	ADP1-WT	516763	516772
UN	2068	.	ADP1-WT	516926	516926
UN	2069	.	ADP1-WT	516935	516935
UN	2070	.	ADP1-WT	516937	516938
UN	2071	.	ADP1-WT	516940	516940
UN	2072	.	ADP1-WT	516943	516968
UN	2073	.	ADP1-WT	516978	516978
UN	2074	.	ADP1-WT	516982	517015
UN	2075	.	ADP1-WT	517017	517018
UN	2076	.	ADP1-WT	517022	517022
UN	2077	.	ADP1-WT	517033	517035
UN	2078	.	ADP1-WT	517041	517041
UN	2079	.	ADP1-WT	517043	517064
UN	2080	.	ADP1-WT	517066	517066
UN	2081	.	ADP1-WT	517075	517075
UN	2082	.	ADP1-WT	517109	517109
UN	2083	.	ADP1-WT	517897	517901
UN	2084	.	ADP1-WT	517904	517906
UN	2085	.	ADP1-WT	517908	517908
UN	2086	.	ADP1-WT	518067	518069
UN	2087	.	ADP1-WT	518078	518079
UN	2088	.	ADP1-WT	518230	518231
UN	2089	.	ADP1-WT	518234	518235
UN	2090	.	ADP1-WT	518237	518237
UN	2091	.	ADP1-WT	518243	518256
UN	2092	.	ADP1-WT	518686	518686
UN	2093	.	ADP1-WT	518688	518689
UN	2094	.	ADP1-WT	518692	518692
UN	2095	.	ADP1-WT	518694	518695
UN	2096	.	ADP1-WT	520619	520619
UN	2097	.	ADP1-WT	520623	520623
UN	2098	.	ADP1-WT	520628	520628
UN	2099	.	ADP1-WT	520636	520638
UN	2100	.	ADP1-WT	520642	520642
UN	2101	.	ADP1-WT	521370	521370
UN	2102	.	ADP1-WT	521580	521580
UN	2103	.	ADP1-WT	521584	521584
UN	2104	.	ADP1-WT	521588	521589
UN	2105	.	ADP1-WT	521591	521592
UN	2106	.	ADP1-WT	521594	521616
UN	2107	.	ADP1-WT	521618	521619
UN	2108	.	ADP1-WT	521621	521621
UN	2109	.	ADP1-WT	521623	521623
UN	2110	.	ADP1-WT	522025	522025
UN	2111	.	ADP1-WT	524213	524213
UN	2112	.	ADP1-WT	524215	524216
UN	2113	.	ADP1-WT	524219	524219
UN	2114	.	ADP1-WT	524223	524224
UN	2115	.	ADP1-WT	524226	524226
UN	2116	.	ADP1-WT	524231	524281
UN	2117	.	ADP1-WT	524284	524284
UN	2118	.	ADP1-WT	524287	524289
UN	2119	.	ADP1-WT	524291	524294
UN	2120	.	ADP1-WT	524298	524298
UN	2121	.	ADP1-WT	525363	525363
UN	2122	.	ADP1-WT	525366	525366
UN	2123	.	ADP1-WT	525369	525369
UN	2124	.	ADP1-WT	525374	525374
UN	2125	.	ADP1-WT	525378	525380
UN	2126	.	ADP1-WT	525382	525383
UN	2127	.	ADP1-WT	525385	525385
UN	2128	.	ADP1-WT	525772	525776
UN	2129	.	ADP1-WT	525853	525853
UN	2130	.	ADP1-WT	526833	526865
UN	2131	.	ADP1-WT	526867	526884
UN	2132	.	ADP1-WT	526887	526910
UN	2133	.	ADP1-WT	526912	526939
UN	2134	.	ADP1-WT	526941	526944
UN	2135	.	ADP1-WT	526948	526948
UN	2136	.	ADP1-WT	526952	526953
UN	2137	.	ADP1-WT	526965	526966
UN	2138	.	ADP1-WT	526968	526968
UN	2139	.	ADP1-WT	527159	527160
UN	2140	.	ADP1-WT	527168	527168
UN	2141	.	ADP1-WT	528253	528339
UN	2142	.	ADP1-WT	528346	528350
UN	2143	.	ADP1-WT	528352	528353
UN	2144	.	ADP1-WT	528385	528385
UN	2145	.	ADP1-WT	529043	529043
UN	2146	.	ADP1-WT	529047	529117
UN	2147	.	ADP1-WT	529121	529121
UN	2148	.	ADP1-WT	529123	529123
UN	2149	.	ADP1-WT	529127	529127
UN	2150	.	ADP1-WT	529130	529130
UN	2151	.	ADP1-WT	529134	529135
UN	2152	.	ADP1-WT	529137	529150
UN	2153	.	ADP1-WT	529499	529499
UN	2154	.	ADP1-WT	529503	529504
UN	2155	.	ADP1-WT	529507	529508
UN	2156	.	ADP1-WT	529517	529517
UN	2157	.	ADP1-WT	529520	529574
UN	2158	.	ADP1-WT	529583	529584
UN	2159	.	ADP1-WT	529594	529594
UN	2160	.	ADP1-WT	530187	530189
UN	2161	.	ADP1-WT	530218	530218
UN	2162	.	ADP1-WT	530222	530222
UN	2163	.	ADP1-WT	530224	530225
UN	2164	.	ADP1-WT	530229	530229
UN	2165	.	ADP1-WT	530231	530232
UN	2166	.	ADP1-WT	530234	530234
UN	2167	.	ADP1-WT	530236	530236
UN	2168	.	ADP1-WT	530238	530241
UN	2169	.	ADP1-WT	530243	530243
UN	2170	.	ADP1-WT	530245	530246
UN	2171	.	ADP1-WT	530248	530251
UN	2172	.	ADP1-WT	530255	530255
UN	2173	.	ADP1-WT	530262	530265
UN	2174	.	ADP1-WT	530268	530268
UN	2175	.	ADP1-WT	530434	530456
UN	2176	.	ADP1-WT	530458	530460
UN	2177	.	ADP1-WT	530462	530463
UN	2178	.	ADP1-WT	530467	530467
UN	2179	.	ADP1-WT	530479	530479
UN	2180	.	ADP1-WT	530481	530481
UN	2181	.	ADP1-WT	534021	534055
UN	2182	.	ADP1-WT	534057	534058
UN	2183	.	ADP1-WT	534060	534094
UN	2184	.	ADP1-WT	534096	534096
UN	2185	.	ADP1-WT	534482	534506
UN	2186	.	ADP1-WT	534508	534508
UN	2187	.	ADP1-WT	534514	534515
UN	2188	.	ADP1-WT	534519	534520
UN	2189	.	ADP1-WT	534523	534527
UN	2190	.	ADP1-WT	534529	534529
UN	2191	.	ADP1-WT	534537	534545
UN	2192	.	ADP1-WT	534889	534889
UN	2193	.	ADP1-WT	534902	534902
UN	2194	.	ADP1-WT	535119	535122
UN	2195	.	ADP1-WT	535124	535124
UN	2196	.	ADP1-WT	535126	535128
UN	2197	.	ADP1-WT	535130	535130
UN	2198	.	ADP1-WT	535132	535133
UN	2199	.	ADP1-WT	535135	535175
UN	2200	.	ADP1-WT	535177	535177
UN	2201	.	ADP1-WT	535179	535180
UN	2202	.	ADP1-WT	535182	535182
UN	2203	.	ADP1-WT	535184	535189
UN	2204	.	ADP1-WT	535192	535193
UN	2205	.	ADP1-WT	535195	535198
UN	2206	.	ADP1-WT	535200	535214
UN	2207	.	ADP1-WT	535216	535218
UN	2208	.	ADP1-WT	535220	535220
UN	2209	.	ADP1-WT	535223	535237
UN	2210	.	ADP1-WT	535240	535241
UN	2211	.	ADP1-WT	535245	535245
UN	2212	.	ADP1-WT	535247	535247
UN	2213	.	ADP1-WT	535581	535581
UN	2214	.	ADP1-WT	535589	535589
UN	2215	.	ADP1-WT	535591	535592
UN	2216	.	ADP1-WT	535594	535594
UN	2217	.	ADP1-WT	535631	535631
UN	2218	.	ADP1-WT	536115	536143
UN	2219	.	ADP1-WT	536145	536146
UN	2220	.	ADP1-WT	536148	536154
UN	2221	.	ADP1-WT	537013	537013
UN	2222	.	ADP1-WT	537015	537015
UN	2223	.	ADP1-WT	537017	537018
UN	2224	.	ADP1-WT	537020	537020
UN	2225	.	ADP1-WT	537022	537029
UN	2226	.	ADP1-WT	537031	537062
UN	2227	.	ADP1-WT	538492	538505
UN	2228	.	ADP1-WT	538510	538510
UN	2229	.	ADP1-WT	538512	538512
UN	2230	.	ADP1-WT	538514	538525
UN	2231	.	ADP1-WT	538529	538533
UN	2232	.	ADP1-WT	538535	538560
UN	2233	.	ADP1-WT	538562	538562
UN	2234	.	ADP1-WT	538798	538798
UN	2235	.	ADP1-WT	538801	538801
UN	2236	.	ADP1-WT	538803	538816
UN	2237	.	ADP1-WT	538818	538822
UN	2238	.	ADP1-WT	538824	538827
UN	2239	.	ADP1-WT	538835	538835
UN	2240	.	ADP1-WT	538854	538854
UN	2241	.	ADP1-WT	539209	539246
UN	2242	.	ADP1-WT	539248	539248
UN	2243	.	ADP1-WT	539250	539250
UN	2244	.	ADP1-WT	539257	539257
UN	2245	.	ADP1-WT	539259	539259
UN	2246	.	ADP1-WT	539293	539293
UN	2247	.	ADP1-WT	540452	540492
UN	2248	.	ADP1-WT	540494	540495
UN	2249	.	ADP1-WT	540497	540497
UN	2250	.	ADP1-WT	540522	540523
UN	2251	.	ADP1-WT	540525	540527
UN	2252	.	ADP1-WT	540530	540530
UN	2253	.	ADP1-WT	540534	540539
UN	2254	.	ADP1-WT	540541	540541
UN	2255	.	ADP1-WT	540545	540545
UN	2256	.	ADP1-WT	540551	540555
UN	2257	.	ADP1-WT	540559	540560
UN	2258	.	ADP1-WT	540562	540563
UN	2259	.	ADP1-WT	540565	540568
UN	2260	.	ADP1-WT	540571	540572
UN	2261	.	ADP1-WT	540843	540844
UN	2262	.	ADP1-WT	540848	540851
UN	2263	.	ADP1-WT	540857	540883
UN	2264	.	ADP1-WT	540887	540887
UN	2265	.	ADP1-WT	540889	540889
UN	2266	.	ADP1-WT	540896	540896
UN	2267	.	ADP1-WT	540898	540898
UN	2268	.	ADP1-WT	540905	540912
UN	2269	.	ADP1-WT	543202	543202
UN	2270	.	ADP1-WT	543207	543207
UN	2271	.	ADP1-WT	543211	543214
UN	2272	.	ADP1-WT	543216	543218
UN	2273	.	ADP1-WT	543221	543224
UN	2274	.	ADP1-WT	543227	543230
UN	2275	.	ADP1-WT	543232	543232
UN	2276	.	ADP1-WT	543234	543234
UN	2277	.	ADP1-WT	543237	543241
UN	2278	.	ADP1-WT	543268	543268
UN	2279	.	ADP1-WT	543281	543281
UN	2280	.	ADP1-WT	543286	543286
UN	2281	.	ADP1-WT	543291	543293
UN	2282	.	ADP1-WT	543296	543296
UN	2283	.	ADP1-WT	543298	543298
UN	2284	.	ADP1-WT	544772	544773
UN	2285	.	ADP1-WT	544776	544776
UN	2286	.	ADP1-WT	544784	544784
UN	2287	.	ADP1-WT	545487	545487
UN	2288	.	ADP1-WT	545489	545489
UN	2289	.	ADP1-WT	546770	546790
UN	2290	.	ADP1-WT	546792	546795
UN	2291	.	ADP1-WT	546797	546804
UN	2292	.	ADP1-WT	546806	546835
UN	2293	.	ADP1-WT	546837	546839
UN	2294	.	ADP1-WT	546842	546843
UN	2295	.	ADP1-WT	546849	546883
UN	2296	.	ADP1-WT	547110	547110
UN	2297	.	ADP1-WT	547127	547127
UN	2298	.	ADP1-WT	547164	547165
UN	2299	.	ADP1-WT	547869	547872
UN	2300	.	ADP1-WT	547875	547886
UN	2301	.	ADP1-WT	547888	547893
UN	2302	.	ADP1-WT	547897	547897
UN	2303	.	ADP1-WT	547899	547899
UN	2304	.	ADP1-WT	547903	547903
UN	2305	.	ADP1-WT	547905	547905
UN	2306	.	ADP1-WT	547917	547917
UN	2307	.	ADP1-WT	547939	547939
UN	2308	.	ADP1-WT	547941	547946
UN	2309	.	ADP1-WT	547948	547949
UN	2310	.	ADP1-WT	548931	548932
UN	2311	.	ADP1-WT	548936	548937
UN	2312	.	ADP1-WT	548940	549006
UN	2313	.	ADP1-WT	549017	549017
UN	2314	.	ADP1-WT	549019	549020
UN	2315	.	ADP1-WT	549023	549024
UN	2316	.	ADP1-WT	549026	549026
UN	2317	.	ADP1-WT	549029	549029
UN	2318	.	ADP1-WT	549031	549031
UN	2319	.	ADP1-WT	549033	549033
UN	2320	.	ADP1-WT	549035	549035
UN	2321	.	ADP1-WT	549041	549041
UN	2322	.	ADP1-WT	551110	551110
UN	2323	.	ADP1-WT	551135	551138
UN	2324	.	ADP1-WT	551140	551140
UN	2325	.	ADP1-WT	551142	551143
UN	2326	.	ADP1-WT	551145	551145
UN	2327	.	ADP1-WT	551147	551147
UN	2328	.	ADP1-WT	551149	551149
UN	2329	.	ADP1-WT	551154	551185
UN	2330	.	ADP1-WT	551196	551196
UN	2331	.	ADP1-WT	551227	551228
UN	2332	.	ADP1-WT	551231	551231
UN	2333	.	ADP1-WT	551236	551252
UN	2334	.	ADP1-WT	552917	552917
UN	2335	.	ADP1-WT	552921	552923
UN	2336	.	ADP1-WT	552925	552928
UN	2337	.	ADP1-WT	552932	552932
UN	2338	.	ADP1-WT	553376	553383
UN	2339	.	ADP1-WT	553531	553532
UN	2340	.	ADP1-WT	553534	553537
UN	2341	.	ADP1-WT	553539	553545
UN	2342	.	ADP1-WT	553547	553549
UN	2343	.	ADP1-WT	553722	553745
UN	2344	.	ADP1-WT	553747	553752
UN	2345	.	ADP1-WT	554774	554774
UN	2346	.	ADP1-WT	554786	554786
UN	2347	.	ADP1-WT	554826	554827
UN	2348	.	ADP1-WT	554835	554835
UN	2349	.	ADP1-WT	554838	554838
UN	2350	.	ADP1-WT	554841	554841
UN	2351	.	ADP1-WT	554843	554843
UN	2352	.	ADP1-WT	554850	554850
UN	2353	.	ADP1-WT	554886	554886
UN	2354	.	ADP1-WT	554888	554891
UN	2355	.	ADP1-WT	555244	555244
UN	2356	.	ADP1-WT	555250	555250
UN	2357	.	ADP1-WT	555253	555253
UN	2358	.	ADP1-WT	555259	555259
UN	2359	.	ADP1-WT	555262	555263
UN	2360	.	ADP1-WT	555266	555266
UN	2361	.	ADP1-WT	555270	555270
UN	2362	.	ADP1-WT	555272	555272
UN	2363	.	ADP1-WT	555279	555280
UN	2364	.	ADP1-WT	555570	555570
UN	2365	.	ADP1-WT	555586	555594
UN	2366	.	ADP1-WT	555598	555598
UN	2367	.	ADP1-WT	555601	555601
UN	2368	.	ADP1-WT	555614	555616
UN	2369	.	ADP1-WT	555624	555624
UN	2370	.	ADP1-WT	555630	555631
UN	2371	.	ADP1-WT	555634	555637
UN	2372	.	ADP1-WT	555639	555647
UN	2373	.	ADP1-WT	555673	555673
UN	2374	.	ADP1-WT	556049	556049
UN	2375	.	ADP1-WT	556055	556069
UN	2376	.	ADP1-WT	556075	556076
UN	2377	.	ADP1-WT	556078	556079
UN	2378	.	ADP1-WT	556084	556084
UN	2379	.	ADP1-WT	556090	556090
UN	2380	.	ADP1-WT	557822	557822
UN	2381	.	ADP1-WT	557826	557826
UN	2382	.	ADP1-WT	557830	557848
UN	2383	.	ADP1-WT	557857	557858
UN	2384	.	ADP1-WT	557865	557869
UN	2385	.	ADP1-WT	560081	560081
UN	2386	.	ADP1-WT	560587	560592
UN	2387	.	ADP1-WT	560597	560597
UN	2388	.	ADP1-WT	560599	560600
UN	2389	.	ADP1-WT	560602	560607
UN	2390	.	ADP1-WT	560664	560665
UN	2391	.	ADP1-WT	560677	560677
UN	2392	.	ADP1-WT	560688	560688
UN	2393	.	ADP1-WT	560698	560698
UN	2394	.	ADP1-WT	560701	560701
UN	2395	.	ADP1-WT	560703	560703
UN	2396	.	ADP1-WT	560707	560707
UN	2397	.	ADP1-WT	560710	560711
UN	2398	.	ADP1-WT	561058	561058
UN	2399	.	ADP1-WT	561078	561078
UN	2400	.	ADP1-WT	561080	561080
UN	2401	.	ADP1-WT	561082	561122
UN	2402	.	ADP1-WT	561126	561126
UN	2403	.	ADP1-WT	561128	561128
UN	2404	.	ADP1-WT	561649	561649
UN	2405	.	ADP1-WT	561652	561653
UN	2406	.	ADP1-WT	561656	561657
UN	2407	.	ADP1-WT	561659	561662
UN	2408	.	ADP1-WT	561674	561674
UN	2409	.	ADP1-WT	561680	561771
UN	2410	.	ADP1-WT	562096	562122
UN	2411	.	ADP1-WT	562124	562125
UN	2412	.	ADP1-WT	563942	563942
UN	2413	.	ADP1-WT	563947	564030
UN	2414	.	ADP1-WT	564032	564034
UN	2415	.	ADP1-WT	564036	564036
UN	2416	.	ADP1-WT	564239	564240
UN	2417	.	ADP1-WT	564244	564248
UN	2418	.	ADP1-WT	564253	564254
UN	2419	.	ADP1-WT	564256	564256
UN	2420	.	ADP1-WT	564260	564260
UN	2421	.	ADP1-WT	564264	564266
UN	2422	.	ADP1-WT	564268	564269
UN	2423	.	ADP1-WT	564271	564272
UN	2424	.	ADP1-WT	564274	564274
UN	2425	.	ADP1-WT	566128	566129
UN	2426	.	ADP1-WT	566146	566146
UN	2427	.	ADP1-WT	566153	566153
UN	2428	.	ADP1-WT	566158	566158
UN	2429	.	ADP1-WT	566161	566161
UN	2430	.	ADP1-WT	566163	566163
UN	2431	.	ADP1-WT	566173	566173
UN	2432	.	ADP1-WT	566178	566178
UN	2433	.	ADP1-WT	566185	566185
UN	2434	.	ADP1-WT	566187	566187
UN	2435	.	ADP1-WT	566191	566192
UN	2436	.	ADP1-WT	566194	566194
UN	2437	.	ADP1-WT	566196	566196
UN	2438	.	ADP1-WT	566199	566200
UN	2439	.	ADP1-WT	566205	566205
UN	2440	.	ADP1-WT	566209	566209
UN	2441	.	ADP1-WT	566221	566222
UN	2442	.	ADP1-WT	566224	566225
UN	2443	.	ADP1-WT	566228	566228
UN	2444	.	ADP1-WT	566231	566231
UN	2445	.	ADP1-WT	566240	566240
UN	2446	.	ADP1-WT	566244	566244
UN	2447	.	ADP1-WT	566248	566249
UN	2448	.	ADP1-WT	567939	567943
UN	2449	.	ADP1-WT	567945	567952
UN	2450	.	ADP1-WT	567954	567979
UN	2451	.	ADP1-WT	567981	567993
UN	2452	.	ADP1-WT	567995	568026
UN	2453	.	ADP1-WT	568028	568029
UN	2454	.	ADP1-WT	568031	568031
UN	2455	.	ADP1-WT	568035	568035
UN	2456	.	ADP1-WT	568061	568062
UN	2457	.	ADP1-WT	568064	568066
UN	2458	.	ADP1-WT	568071	568071
UN	2459	.	ADP1-WT	569186	569186
UN	2460	.	ADP1-WT	569188	569188
UN	2461	.	ADP1-WT	569190	569190
UN	2462	.	ADP1-WT	569192	569214
UN	2463	.	ADP1-WT	569216	569217
UN	2464	.	ADP1-WT	569222	569228
UN	2465	.	ADP1-WT	569233	569233
UN	2466	.	ADP1-WT	569236	569236
UN	2467	.	ADP1-WT	569238	569239
UN	2468	.	ADP1-WT	569241	569242
UN	2469	.	ADP1-WT	569245	569249
UN	2470	.	ADP1-WT	569263	569266
UN	2471	.	ADP1-WT	569268	569269
UN	2472	.	ADP1-WT	569271	569275
UN	2473	.	ADP1-WT	569277	569277
UN	2474	.	ADP1-WT	569280	569281
UN	2475	.	ADP1-WT	569285	569285
UN	2476	.	ADP1-WT	569287	569288
UN	2477	.	ADP1-WT	569291	569292
UN	2478	.	ADP1-WT	569294	569294
UN	2479	.	ADP1-WT	569297	569297
UN	2480	.	ADP1-WT	569300	569301
UN	2481	.	ADP1-WT	570056	570056
UN	2482	.	ADP1-WT	570168	570169
UN	2483	.	ADP1-WT	570182	570182
UN	2484	.	ADP1-WT	570185	570187
UN	2485	.	ADP1-WT	570189	570189
UN	2486	.	ADP1-WT	570196	570196
UN	2487	.	ADP1-WT	570318	570318
UN	2488	.	ADP1-WT	570324	570324
UN	2489	.	ADP1-WT	572197	572197
UN	2490	.	ADP1-WT	572199	572199
UN	2491	.	ADP1-WT	572201	572201
UN	2492	.	ADP1-WT	572204	572204
UN	2493	.	ADP1-WT	573190	573190
UN	2494	.	ADP1-WT	573608	573624
UN	2495	.	ADP1-WT	573629	573629
UN	2496	.	ADP1-WT	573631	573631
UN	2497	.	ADP1-WT	573633	573633
UN	2498	.	ADP1-WT	573641	573642
UN	2499	.	ADP1-WT	576009	576009
UN	2500	.	ADP1-WT	576028	576030
UN	2501	.	ADP1-WT	576032	576033
UN	2502	.	ADP1-WT	576038	576039
UN	2503	.	ADP1-WT	576041	576042
UN	2504	.	ADP1-WT	576140	576145
UN	2505	.	ADP1-WT	576147	576149
UN	2506	.	ADP1-WT	576204	576209
UN	2507	.	ADP1-WT	576211	576211
UN	2508	.	ADP1-WT	576213	576221
UN	2509	.	ADP1-WT	576734	576734
UN	2510	.	ADP1-WT	576736	576738
UN	2511	.	ADP1-WT	576740	576743
UN	2512	.	ADP1-WT	576746	576746
UN	2513	.	ADP1-WT	576750	576750
UN	2514	.	ADP1-WT	576752	576752
UN	2515	.	ADP1-WT	576755	576785
UN	2516	.	ADP1-WT	576787	576788
UN	2517	.	ADP1-WT	576790	576798
UN	2518	.	ADP1-WT	576805	576805
UN	2519	.	ADP1-WT	576807	576809
UN	2520	.	ADP1-WT	576811	576811
UN	2521	.	ADP1-WT	576813	576813
UN	2522	.	ADP1-WT	577110	577110
UN	2523	.	ADP1-WT	577113	577119
UN	2524	.	ADP1-WT	577623	577623
UN	2525	.	ADP1-WT	577625	577627
UN	2526	.	ADP1-WT	577629	577637
UN	2527	.	ADP1-WT	578457	578457
UN	2528	.	ADP1-WT	579470	579470
UN	2529	.	ADP1-WT	579481	579482
UN	2530	.	ADP1-WT	579487	579490
UN	2531	.	ADP1-WT	579492	579503
UN	2532	.	ADP1-WT	579506	579526
UN	2533	.	ADP1-WT	579556	579556
UN	2534	.	ADP1-WT	579574	579578
UN	2535	.	ADP1-WT	579582	579587
UN	2536	.	ADP1-WT	579590	579592
UN	2537	.	ADP1-WT	579595	579597
UN	2538	.	ADP1-WT	579601	579601
UN	2539	.	ADP1-WT	579605	579607
UN	2540	.	ADP1-WT	579610	579612
UN	2541	.	ADP1-WT	579618	579618
UN	2542	.	ADP1-WT	579620	579621
UN	2543	.	ADP1-WT	579627	579628
UN	2544	.	ADP1-WT	579633	579633
UN	2545	.	ADP1-WT	579635	579635
UN	2546	.	ADP1-WT	579686	579687
UN	2547	.	ADP1-WT	579706	579707
UN	2548	.	ADP1-WT	579711	579711
UN	2549	.	ADP1-WT	579715	579715
UN	2550	.	ADP1-WT	579718	579719
UN	2551	.	ADP1-WT	579722	579722
UN	2552	.	ADP1-WT	579729	579729
UN	2553	.	ADP1-WT	579731	579732
UN	2554	.	ADP1-WT	579736	579766
UN	2555	.	ADP1-WT	581498	581498
UN	2556	.	ADP1-WT	581500	581500
UN	2557	.	ADP1-WT	581525	581525
UN	2558	.	ADP1-WT	585084	585084
UN	2559	.	ADP1-WT	585092	585092
UN	2560	.	ADP1-WT	585095	585095
UN	2561	.	ADP1-WT	585098	585100
UN	2562	.	ADP1-WT	585102	585105
UN	2563	.	ADP1-WT	585107	585134
UN	2564	.	ADP1-WT	585136	585137
UN	2565	.	ADP1-WT	586339	586339
UN	2566	.	ADP1-WT	586370	586372
UN	2567	.	ADP1-WT	586375	586376
UN	2568	.	ADP1-WT	586378	586378
UN	2569	.	ADP1-WT	586380	586387
UN	2570	.	ADP1-WT	588699	588700
UN	2571	.	ADP1-WT	588707	588707
UN	2572	.	ADP1-WT	589022	589023
UN	2573	.	ADP1-WT	589035	589035
UN	2574	.	ADP1-WT	589038	589039
UN	2575	.	ADP1-WT	589042	589043
UN	2576	.	ADP1-WT	589045	589045
UN	2577	.	ADP1-WT	589047	589047
UN	2578	.	ADP1-WT	589050	589052
UN	2579	.	ADP1-WT	589054	589054
UN	2580	.	ADP1-WT	589061	589061
UN	2581	.	ADP1-WT	589079	589080
UN	2582	.	ADP1-WT	589083	589083
UN	2583	.	ADP1-WT	589086	589091
UN	2584	.	ADP1-WT	589094	589095
UN	2585	.	ADP1-WT	589097	589098
UN	2586	.	ADP1-WT	589101	589102
UN	2587	.	ADP1-WT	589107	589107
UN	2588	.	ADP1-WT	589724	589724
UN	2589	.	ADP1-WT	589741	589754
UN	2590	.	ADP1-WT	589756	589758
UN	2591	.	ADP1-WT	589760	589761
UN	2592	.	ADP1-WT	589766	589766
UN	2593	.	ADP1-WT	589768	589768
UN	2594	.	ADP1-WT	589770	589770
UN	2595	.	ADP1-WT	589772	589779
UN	2596	.	ADP1-WT	589782	589782
UN	2597	.	ADP1-WT	589842	589842
UN	2598	.	ADP1-WT	589846	589849
UN	2599	.	ADP1-WT	589927	589927
UN	2600	.	ADP1-WT	589929	589940
UN	2601	.	ADP1-WT	589942	589945
UN	2602	.	ADP1-WT	589948	589949
UN	2603	.	ADP1-WT	589955	589963
UN	2604	.	ADP1-WT	589965	589967
UN	2605	.	ADP1-WT	589969	589972
UN	2606	.	ADP1-WT	589974	589976
UN	2607	.	ADP1-WT	589979	589980
UN	2608	.	ADP1-WT	589988	589988
UN	2609	.	ADP1-WT	589990	589992
UN	2610	.	ADP1-WT	590000	590006
UN	2611	.	ADP1-WT	590009	590011
UN	2612	.	ADP1-WT	590018	590018
UN	2613	.	ADP1-WT	590024	590024
UN	2614	.	ADP1-WT	590026	590026
UN	2615	.	ADP1-WT	590035	590035
UN	2616	.	ADP1-WT	590038	590043
UN	2617	.	ADP1-WT	590047	590047
UN	2618	.	ADP1-WT	590060	590060
UN	2619	.	ADP1-WT	590103	590103
UN	2620	.	ADP1-WT	590111	590112
UN	2621	.	ADP1-WT	590114	590114
UN	2622	.	ADP1-WT	590117	590117
UN	2623	.	ADP1-WT	590127	590127
UN	2624	.	ADP1-WT	590129	590130
UN	2625	.	ADP1-WT	590133	590133
UN	2626	.	ADP1-WT	590141	590141
UN	2627	.	ADP1-WT	590191	590191
UN	2628	.	ADP1-WT	590195	590198
UN	2629	.	ADP1-WT	590203	590203
UN	2630	.	ADP1-WT	590205	590222
UN	2631	.	ADP1-WT	590224	590224
UN	2632	.	ADP1-WT	590226	590226
UN	2633	.	ADP1-WT	590228	590228
UN	2634	.	ADP1-WT	590230	590231
UN	2635	.	ADP1-WT	590233	590235
UN	2636	.	ADP1-WT	590237	590250
UN	2637	.	ADP1-WT	590434	590434
UN	2638	.	ADP1-WT	590556	590556
UN	2639	.	ADP1-WT	590558	590558
UN	2640	.	ADP1-WT	590560	590560
UN	2641	.	ADP1-WT	590589	590589
UN	2642	.	ADP1-WT	590591	590592
UN	2643	.	ADP1-WT	590594	590606
UN	2644	.	ADP1-WT	590609	590613
UN	2645	.	ADP1-WT	593924	593924
UN	2646	.	ADP1-WT	593926	593926
UN	2647	.	ADP1-WT	593931	593931
UN	2648	.	ADP1-WT	593933	593934
UN	2649	.	ADP1-WT	593938	593940
UN	2650	.	ADP1-WT	595169	595169
UN	2651	.	ADP1-WT	595174	595178
UN	2652	.	ADP1-WT	595475	595476
UN	2653	.	ADP1-WT	595480	595480
UN	2654	.	ADP1-WT	597409	597418
UN	2655	.	ADP1-WT	597723	597723
UN	2656	.	ADP1-WT	597730	597731
UN	2657	.	ADP1-WT	597735	597737
UN	2658	.	ADP1-WT	597740	597740
UN	2659	.	ADP1-WT	597742	597742
UN	2660	.	ADP1-WT	597768	597768
UN	2661	.	ADP1-WT	597771	597774
UN	2662	.	ADP1-WT	598274	598274
UN	2663	.	ADP1-WT	598294	598295
UN	2664	.	ADP1-WT	598331	598331
UN	2665	.	ADP1-WT	598335	598335
UN	2666	.	ADP1-WT	599078	599079
UN	2667	.	ADP1-WT	599082	599103
UN	2668	.	ADP1-WT	599123	599124
UN	2669	.	ADP1-WT	599126	599286
UN	2670	.	ADP1-WT	599288	599315
UN	2671	.	ADP1-WT	599317	599319
UN	2672	.	ADP1-WT	599322	599322
UN	2673	.	ADP1-WT	599337	599337
UN	2674	.	ADP1-WT	600840	600840
UN	2675	.	ADP1-WT	601549	601549
UN	2676	.	ADP1-WT	601557	601557
UN	2677	.	ADP1-WT	601561	601562
UN	2678	.	ADP1-WT	601999	601999
UN	2679	.	ADP1-WT	602575	602596
UN	2680	.	ADP1-WT	602629	602629
UN	2681	.	ADP1-WT	602632	602632
UN	2682	.	ADP1-WT	602636	602636
UN	2683	.	ADP1-WT	602638	602638
UN	2684	.	ADP1-WT	602640	602651
UN	2685	.	ADP1-WT	602664	602666
UN	2686	.	ADP1-WT	602673	602673
UN	2687	.	ADP1-WT	603007	603008
UN	2688	.	ADP1-WT	603011	603011
UN	2689	.	ADP1-WT	603070	603074
UN	2690	.	ADP1-WT	603076	603078
UN	2691	.	ADP1-WT	603080	603089
UN	2692	.	ADP1-WT	603091	603104
UN	2693	.	ADP1-WT	603167	603167
UN	2694	.	ADP1-WT	603581	603581
UN	2695	.	ADP1-WT	603584	603584
UN	2696	.	ADP1-WT	603590	603590
UN	2697	.	ADP1-WT	603810	603810
UN	2698	.	ADP1-WT	604165	604165
UN	2699	.	ADP1-WT	604175	604175
UN	2700	.	ADP1-WT	604178	604308
UN	2701	.	ADP1-WT	604310	604310
UN	2702	.	ADP1-WT	604319	604319
UN	2703	.	ADP1-WT	604325	604325
UN	2704	.	ADP1-WT	604328	604329
UN	2705	.	ADP1-WT	604333	604335
UN	2706	.	ADP1-WT	605520	605532
UN	2707	.	ADP1-WT	605535	605535
UN	2708	.	ADP1-WT	605538	605538
UN	2709	.	ADP1-WT	605541	605542
UN	2710	.	ADP1-WT	605544	605544
UN	2711	.	ADP1-WT	605546	605546
UN	2712	.	ADP1-WT	605549	605550
UN	2713	.	ADP1-WT	605566	605566
UN	2714	.	ADP1-WT	605569	605569
UN	2715	.	ADP1-WT	605575	605575
UN	2716	.	ADP1-WT	605577	605577
UN	2717	.	ADP1-WT	605579	605579
UN	2718	.	ADP1-WT	605581	605581
UN	2719	.	ADP1-WT	605586	605616
UN	2720	.	ADP1-WT	607368	607368
UN	2721	.	ADP1-WT	607768	607768
UN	2722	.	ADP1-WT	608157	608157
UN	2723	.	ADP1-WT	608159	608159
UN	2724	.	ADP1-WT	608162	608167
UN	2725	.	ADP1-WT	608169	608195
UN	2726	.	ADP1-WT	608197	608197
UN	2727	.	ADP1-WT	608200	608200
UN	2728	.	ADP1-WT	608220	608220
UN	2729	.	ADP1-WT	608223	608223
UN	2730	.	ADP1-WT	608274	608290
UN	2731	.	ADP1-WT	608313	608326
UN	2732	.	ADP1-WT	608328	608346
UN	2733	.	ADP1-WT	608354	608354
UN	2734	.	ADP1-WT	608386	608386
UN	2735	.	ADP1-WT	608388	608389
UN	2736	.	ADP1-WT	608391	608391
UN	2737	.	ADP1-WT	608394	608394
UN	2738	.	ADP1-WT	608396	608396
UN	2739	.	ADP1-WT	608501	608501
UN	2740	.	ADP1-WT	608506	608548
UN	2741	.	ADP1-WT	608550	608625
UN	2742	.	ADP1-WT	608627	608628
UN	2743	.	ADP1-WT	608630	608631
UN	2744	.	ADP1-WT	608633	608633
UN	2745	.	ADP1-WT	608635	608636
UN	2746	.	ADP1-WT	608638	608644
UN	2747	.	ADP1-WT	608647	608647
UN	2748	.	ADP1-WT	608683	608684
UN	2749	.	ADP1-WT	608686	608686
UN	2750	.	ADP1-WT	609936	609936
UN	2751	.	ADP1-WT	609941	609950
UN	2752	.	ADP1-WT	609957	609957
UN	2753	.	ADP1-WT	609998	609998
UN	2754	.	ADP1-WT	610000	610000
UN	2755	.	ADP1-WT	610002	610003
UN	2756	.	ADP1-WT	610007	610007
UN	2757	.	ADP1-WT	610009	610009
UN	2758	.	ADP1-WT	610012	610013
UN	2759	.	ADP1-WT	610022	610022
UN	2760	.	ADP1-WT	610711	610711
UN	2761	.	ADP1-WT	610713	610717
UN	2762	.	ADP1-WT	610786	610786
UN	2763	.	ADP1-WT	610789	610789
UN	2764	.	ADP1-WT	610792	610793
UN	2765	.	ADP1-WT	610796	610809
UN	2766	.	ADP1-WT	611053	611084
UN	2767	.	ADP1-WT	611087	611088
UN	2768	.	ADP1-WT	611091	611091
UN	2769	.	ADP1-WT	611093	611094
UN	2770	.	ADP1-WT	611105	611105
UN	2771	.	ADP1-WT	611114	611114
UN	2772	.	ADP1-WT	611418	611418
UN	2773	.	ADP1-WT	611470	611470
UN	2774	.	ADP1-WT	611482	611482
UN	2775	.	ADP1-WT	611484	611484
UN	2776	.	ADP1-WT	613025	613025
UN	2777	.	ADP1-WT	613111	613111
UN	2778	.	ADP1-WT	613113	613113
UN	2779	.	ADP1-WT	613116	613118
UN	2780	.	ADP1-WT	613124	613147
UN	2781	.	ADP1-WT	613216	613216
UN	2782	.	ADP1-WT	613237	613238
UN	2783	.	ADP1-WT	613241	613241
UN	2784	.	ADP1-WT	613244	613253
UN	2785	.	ADP1-WT	613675	613675
UN	2786	.	ADP1-WT	613736	613742
UN	2787	.	ADP1-WT	613744	613744
UN	2788	.	ADP1-WT	613747	613748
UN	2789	.	ADP1-WT	613750	613751
UN	2790	.	ADP1-WT	613753	613754
UN	2791	.	ADP1-WT	613759	613759
UN	2792	.	ADP1-WT	613761	613761
UN	2793	.	ADP1-WT	613764	613764
UN	2794	.	ADP1-WT	613767	613767
UN	2795	.	ADP1-WT	613770	613770
UN	2796	.	ADP1-WT	613772	613776
UN	2797	.	ADP1-WT	613778	613778
UN	2798	.	ADP1-WT	613780	613780
UN	2799	.	ADP1-WT	613782	613783
UN	2800	.	ADP1-WT	613790	613790
UN	2801	.	ADP1-WT	613792	613793
UN	2802	.	ADP1-WT	613803	613803
UN	2803	.	ADP1-WT	613810	613811
UN	2804	.	ADP1-WT	613822	613822
UN	2805	.	ADP1-WT	614255	614255
UN	2806	.	ADP1-WT	614263	614263
UN	2807	.	ADP1-WT	614339	614343
UN	2808	.	ADP1-WT	614345	614346
UN	2809	.	ADP1-WT	614349	614349
UN	2810	.	ADP1-WT	614422	614422
UN	2811	.	ADP1-WT	614425	614543
UN	2812	.	ADP1-WT	614547	614553
UN	2813	.	ADP1-WT	614558	614559
UN	2814	.	ADP1-WT	614561	614561
UN	2815	.	ADP1-WT	614563	614567
UN	2816	.	ADP1-WT	614570	614571
UN	2817	.	ADP1-WT	614575	614575
UN	2818	.	ADP1-WT	614590	614596
UN	2819	.	ADP1-WT	614637	614637
UN	2820	.	ADP1-WT	614639	614639
UN	2821	.	ADP1-WT	614678	614678
UN	2822	.	ADP1-WT	614691	614692
UN	2823	.	ADP1-WT	614696	614700
UN	2824	.	ADP1-WT	614702	614707
UN	2825	.	ADP1-WT	614712	614715
UN	2826	.	ADP1-WT	614720	614758
UN	2827	.	ADP1-WT	614760	614760
UN	2828	.	ADP1-WT	614762	614770
UN	2829	.	ADP1-WT	614776	614776
UN	2830	.	ADP1-WT	614895	614896
UN	2831	.	ADP1-WT	614898	614898
UN	2832	.	ADP1-WT	614901	614902
UN	2833	.	ADP1-WT	614904	614905
UN	2834	.	ADP1-WT	614912	614913
UN	2835	.	ADP1-WT	614916	614917
UN	2836	.	ADP1-WT	614919	615018
UN	2837	.	ADP1-WT	616042	616042
UN	2838	.	ADP1-WT	616048	616048
UN	2839	.	ADP1-WT	616165	616166
UN	2840	.	ADP1-WT	616168	616169
UN	2841	.	ADP1-WT	616173	616173
UN	2842	.	ADP1-WT	616192	616192
UN	2843	.	ADP1-WT	616198	616316
UN	2844	.	ADP1-WT	616333	616333
UN	2845	.	ADP1-WT	616345	616345
UN	2846	.	ADP1-WT	616357	616357
UN	2847	.	ADP1-WT	616364	616480
UN	2848	.	ADP1-WT	619464	619464
UN	2849	.	ADP1-WT	619466	619466
UN	2850	.	ADP1-WT	619468	619468
UN	2851	.	ADP1-WT	619475	619475
UN	2852	.	ADP1-WT	619479	619479
UN	2853	.	ADP1-WT	619513	619513
UN	2854	.	ADP1-WT	619540	619540
UN	2855	.	ADP1-WT	619546	619546
UN	2856	.	ADP1-WT	619564	619564
UN	2857	.	ADP1-WT	619571	619572
UN	2858	.	ADP1-WT	619576	619576
UN	2859	.	ADP1-WT	619578	619579
UN	2860	.	ADP1-WT	619591	619591
UN	2861	.	ADP1-WT	619600	619600
UN	2862	.	ADP1-WT	619644	619644
UN	2863	.	ADP1-WT	619855	619856
UN	2864	.	ADP1-WT	619864	619864
UN	2865	.	ADP1-WT	619915	619926
UN	2866	.	ADP1-WT	619929	619929
UN	2867	.	ADP1-WT	619932	619932
UN	2868	.	ADP1-WT	619941	619941
UN	2869	.	ADP1-WT	619943	619944
UN	2870	.	ADP1-WT	619948	619948
UN	2871	.	ADP1-WT	620103	620103
UN	2872	.	ADP1-WT	620105	620105
UN	2873	.	ADP1-WT	620120	620121
UN	2874	.	ADP1-WT	620124	620124
UN	2875	.	ADP1-WT	620126	620126
UN	2876	.	ADP1-WT	620130	620130
UN	2877	.	ADP1-WT	620135	620135
UN	2878	.	ADP1-WT	620138	620165
UN	2879	.	ADP1-WT	620191	620192
UN	2880	.	ADP1-WT	620195	620198
UN	2881	.	ADP1-WT	620200	620201
UN	2882	.	ADP1-WT	620203	620203
UN	2883	.	ADP1-WT	620212	620212
UN	2884	.	ADP1-WT	620216	620216
UN	2885	.	ADP1-WT	620218	620218
UN	2886	.	ADP1-WT	620220	620220
UN	2887	.	ADP1-WT	620422	620422
UN	2888	.	ADP1-WT	620424	620424
UN	2889	.	ADP1-WT	620427	620440
UN	2890	.	ADP1-WT	620443	620446
UN	2891	.	ADP1-WT	620448	620455
UN	2892	.	ADP1-WT	620457	620460
UN	2893	.	ADP1-WT	620462	620462
UN	2894	.	ADP1-WT	620805	620805
UN	2895	.	ADP1-WT	620810	620810
UN	2896	.	ADP1-WT	620815	620815
UN	2897	.	ADP1-WT	620818	620818
UN	2898	.	ADP1-WT	621062	621070
UN	2899	.	ADP1-WT	621161	621162
UN	2900	.	ADP1-WT	621756	621768
UN	2901	.	ADP1-WT	621786	621787
UN	2902	.	ADP1-WT	621789	621790
UN	2903	.	ADP1-WT	622575	622576
UN	2904	.	ADP1-WT	624217	624217
UN	2905	.	ADP1-WT	624220	624220
UN	2906	.	ADP1-WT	624689	624689
UN	2907	.	ADP1-WT	624854	624854
UN	2908	.	ADP1-WT	624869	624869
UN	2909	.	ADP1-WT	626261	626270
UN	2910	.	ADP1-WT	626299	626299
UN	2911	.	ADP1-WT	627708	627708
UN	2912	.	ADP1-WT	627710	627710
UN	2913	.	ADP1-WT	627716	627730
UN	2914	.	ADP1-WT	628748	628748
UN	2915	.	ADP1-WT	628753	628754
UN	2916	.	ADP1-WT	628756	628759
UN	2917	.	ADP1-WT	628763	628775
UN	2918	.	ADP1-WT	628777	628780
UN	2919	.	ADP1-WT	628782	628783
UN	2920	.	ADP1-WT	629093	629099
UN	2921	.	ADP1-WT	629102	629102
UN	2922	.	ADP1-WT	629110	629111
UN	2923	.	ADP1-WT	629114	629114
UN	2924	.	ADP1-WT	629126	629127
UN	2925	.	ADP1-WT	629130	629132
UN	2926	.	ADP1-WT	629134	629134
UN	2927	.	ADP1-WT	629137	629137
UN	2928	.	ADP1-WT	629139	629139
UN	2929	.	ADP1-WT	629153	629153
UN	2930	.	ADP1-WT	629156	629156
UN	2931	.	ADP1-WT	629159	629159
UN	2932	.	ADP1-WT	630318	630318
UN	2933	.	ADP1-WT	630672	630675
UN	2934	.	ADP1-WT	630677	630678
UN	2935	.	ADP1-WT	630686	630686
UN	2936	.	ADP1-WT	630688	630689
UN	2937	.	ADP1-WT	631289	631301
UN	2938	.	ADP1-WT	631305	631305
UN	2939	.	ADP1-WT	631307	631312
UN	2940	.	ADP1-WT	631314	631316
UN	2941	.	ADP1-WT	632531	632531
UN	2942	.	ADP1-WT	632536	632538
UN	2943	.	ADP1-WT	632540	632544
UN	2944	.	ADP1-WT	632546	632550
UN	2945	.	ADP1-WT	632552	632553
UN	2946	.	ADP1-WT	632999	633005
UN	2947	.	ADP1-WT	633007	633008
UN	2948	.	ADP1-WT	633010	633027
UN	2949	.	ADP1-WT	633030	633030
UN	2950	.	ADP1-WT	633032	633034
UN	2951	.	ADP1-WT	633058	633058
UN	2952	.	ADP1-WT	633429	633429
UN	2953	.	ADP1-WT	633703	633703
UN	2954	.	ADP1-WT	633711	633711
UN	2955	.	ADP1-WT	633929	633929
UN	2956	.	ADP1-WT	633943	633943
UN	2957	.	ADP1-WT	633945	633945
UN	2958	.	ADP1-WT	633962	633963
UN	2959	.	ADP1-WT	633966	634017
UN	2960	.	ADP1-WT	634019	634026
UN	2961	.	ADP1-WT	634028	634036
UN	2962	.	ADP1-WT	634041	634116
UN	2963	.	ADP1-WT	634118	634121
UN	2964	.	ADP1-WT	634175	634175
UN	2965	.	ADP1-WT	634178	634178
UN	2966	.	ADP1-WT	634180	634182
UN	2967	.	ADP1-WT	634184	634184
UN	2968	.	ADP1-WT	634186	634186
UN	2969	.	ADP1-WT	634191	634196
UN	2970	.	ADP1-WT	634199	634199
UN	2971	.	ADP1-WT	634202	634206
UN	2972	.	ADP1-WT	634209	634211
UN	2973	.	ADP1-WT	634213	634215
UN	2974	.	ADP1-WT	634217	634217
UN	2975	.	ADP1-WT	634219	634221
UN	2976	.	ADP1-WT	634223	634223
UN	2977	.	ADP1-WT	634225	634268
UN	2978	.	ADP1-WT	634270	634280
UN	2979	.	ADP1-WT	634282	634286
UN	2980	.	ADP1-WT	634289	634319
UN	2981	.	ADP1-WT	634322	634324
UN	2982	.	ADP1-WT	634328	634329
UN	2983	.	ADP1-WT	634335	634337
UN	2984	.	ADP1-WT	634340	634341
UN	2985	.	ADP1-WT	634343	634343
UN	2986	.	ADP1-WT	634345	634345
UN	2987	.	ADP1-WT	634613	634613
UN	2988	.	ADP1-WT	634633	634634
UN	2989	.	ADP1-WT	634637	634637
UN	2990	.	ADP1-WT	634639	634644
UN	2991	.	ADP1-WT	634646	634648
UN	2992	.	ADP1-WT	634650	634668
UN	2993	.	ADP1-WT	634671	634687
UN	2994	.	ADP1-WT	634691	634692
UN	2995	.	ADP1-WT	634694	634695
UN	2996	.	ADP1-WT	634702	634703
UN	2997	.	ADP1-WT	634705	634705
UN	2998	.	ADP1-WT	634707	634708
UN	2999	.	ADP1-WT	634711	634718
UN	3000	.	ADP1-WT	634721	634721
UN	3001	.	ADP1-WT	634846	634846
UN	3002	.	ADP1-WT	634852	634852
UN	3003	.	ADP1-WT	634868	634868
UN	3004	.	ADP1-WT	634870	634871
UN	3005	.	ADP1-WT	634878	634878
UN	3006	.	ADP1-WT	634881	634882
UN	3007	.	ADP1-WT	634884	634884
UN	3008	.	ADP1-WT	636483	636487
UN	3009	.	ADP1-WT	636489	636491
UN	3010	.	ADP1-WT	636820	636821
UN	3011	.	ADP1-WT	636825	636825
UN	3012	.	ADP1-WT	636837	636837
UN	3013	.	ADP1-WT	636850	636976
UN	3014	.	ADP1-WT	636979	636979
UN	3015	.	ADP1-WT	636982	636984
UN	3016	.	ADP1-WT	636986	636990
UN	3017	.	ADP1-WT	636992	636996
UN	3018	.	ADP1-WT	636998	637003
UN	3019	.	ADP1-WT	637007	637010
UN	3020	.	ADP1-WT	637012	637019
UN	3021	.	ADP1-WT	637031	637031
UN	3022	.	ADP1-WT	637859	637860
UN	3023	.	ADP1-WT	637862	637865
UN	3024	.	ADP1-WT	637867	637868
UN	3025	.	ADP1-WT	637956	637957
UN	3026	.	ADP1-WT	637964	637964
UN	3027	.	ADP1-WT	637967	637968
UN	3028	.	ADP1-WT	637971	637971
UN	3029	.	ADP1-WT	637973	637973
UN	3030	.	ADP1-WT	637976	637976
UN	3031	.	ADP1-WT	638029	638029
UN	3032	.	ADP1-WT	638052	638052
UN	3033	.	ADP1-WT	638064	638064
UN	3034	.	ADP1-WT	638073	638073
UN	3035	.	ADP1-WT	638076	638078
UN	3036	.	ADP1-WT	638083	638112
UN	3037	.	ADP1-WT	638122	638122
UN	3038	.	ADP1-WT	638131	638131
UN	3039	.	ADP1-WT	638150	638150
UN	3040	.	ADP1-WT	638153	638153
UN	3041	.	ADP1-WT	638158	638175
UN	3042	.	ADP1-WT	638178	638179
UN	3043	.	ADP1-WT	638350	638362
UN	3044	.	ADP1-WT	638545	638547
UN	3045	.	ADP1-WT	638549	638558
UN	3046	.	ADP1-WT	638560	638560
UN	3047	.	ADP1-WT	638567	638569
UN	3048	.	ADP1-WT	638571	638573
UN	3049	.	ADP1-WT	638579	638580
UN	3050	.	ADP1-WT	638582	638582
UN	3051	.	ADP1-WT	638584	638584
UN	3052	.	ADP1-WT	640998	640998
UN	3053	.	ADP1-WT	641001	641001
UN	3054	.	ADP1-WT	641005	641005
UN	3055	.	ADP1-WT	641009	641017
UN	3056	.	ADP1-WT	641020	641020
UN	3057	.	ADP1-WT	641484	641485
UN	3058	.	ADP1-WT	641487	641488
UN	3059	.	ADP1-WT	641490	641495
UN	3060	.	ADP1-WT	641498	641498
UN	3061	.	ADP1-WT	641613	641613
UN	3062	.	ADP1-WT	641654	641654
UN	3063	.	ADP1-WT	641656	641657
UN	3064	.	ADP1-WT	641660	641660
UN	3065	.	ADP1-WT	641663	641663
UN	3066	.	ADP1-WT	641665	641676
UN	3067	.	ADP1-WT	641679	641679
UN	3068	.	ADP1-WT	641691	641691
UN	3069	.	ADP1-WT	641697	641698
UN	3070	.	ADP1-WT	641703	641703
UN	3071	.	ADP1-WT	641709	641710
UN	3072	.	ADP1-WT	641712	641712
UN	3073	.	ADP1-WT	641721	641729
UN	3074	.	ADP1-WT	642022	642022
UN	3075	.	ADP1-WT	642222	642243
UN	3076	.	ADP1-WT	642245	642348
UN	3077	.	ADP1-WT	642351	642352
UN	3078	.	ADP1-WT	642355	642355
UN	3079	.	ADP1-WT	642822	642824
UN	3080	.	ADP1-WT	642826	642827
UN	3081	.	ADP1-WT	642840	642854
UN	3082	.	ADP1-WT	643789	643789
UN	3083	.	ADP1-WT	643796	643796
UN	3084	.	ADP1-WT	643804	643805
UN	3085	.	ADP1-WT	644338	644338
UN	3086	.	ADP1-WT	644340	644340
UN	3087	.	ADP1-WT	644410	644410
UN	3088	.	ADP1-WT	644430	644430
UN	3089	.	ADP1-WT	644434	644438
UN	3090	.	ADP1-WT	644449	644451
UN	3091	.	ADP1-WT	644453	644456
UN	3092	.	ADP1-WT	644887	644888
UN	3093	.	ADP1-WT	645739	645739
UN	3094	.	ADP1-WT	645770	650439
UN	3095	.	ADP1-WT	650448	650448
UN	3096	.	ADP1-WT	650459	650459
UN	3097	.	ADP1-WT	650463	650463
UN	3098	.	ADP1-WT	650466	650466
UN	3099	.	ADP1-WT	650470	650470
UN	3100	.	ADP1-WT	650475	650476
UN	3101	.	ADP1-WT	650490	650490
UN	3102	.	ADP1-WT	650493	651134
UN	3103	.	ADP1-WT	651137	651137
UN	3104	.	ADP1-WT	651140	651141
UN	3105	.	ADP1-WT	651144	651144
UN	3106	.	ADP1-WT	651180	651409
UN	3107	.	ADP1-WT	651411	651412
UN	3108	.	ADP1-WT	651414	651414
UN	3109	.	ADP1-WT	652930	652930
UN	3110	.	ADP1-WT	652935	652938
UN	3111	.	ADP1-WT	653626	653626
UN	3112	.	ADP1-WT	653670	653670
UN	3113	.	ADP1-WT	653679	653679
UN	3114	.	ADP1-WT	653702	653704
UN	3115	.	ADP1-WT	653707	653707
UN	3116	.	ADP1-WT	653709	653709
UN	3117	.	ADP1-WT	653711	653711
UN	3118	.	ADP1-WT	653714	653714
UN	3119	.	ADP1-WT	653720	653722
UN	3120	.	ADP1-WT	653724	653724
UN	3121	.	ADP1-WT	653736	653736
UN	3122	.	ADP1-WT	655894	655895
UN	3123	.	ADP1-WT	655897	655898
UN	3124	.	ADP1-WT	655900	655900
UN	3125	.	ADP1-WT	655903	655904
UN	3126	.	ADP1-WT	655906	655908
UN	3127	.	ADP1-WT	655913	655922
UN	3128	.	ADP1-WT	655925	655925
UN	3129	.	ADP1-WT	655927	655933
UN	3130	.	ADP1-WT	656409	656409
UN	3131	.	ADP1-WT	656412	656412
UN	3132	.	ADP1-WT	656433	656433
UN	3133	.	ADP1-WT	656435	656436
UN	3134	.	ADP1-WT	656438	656440
UN	3135	.	ADP1-WT	656443	656443
UN	3136	.	ADP1-WT	656445	656445
UN	3137	.	ADP1-WT	663649	663649
UN	3138	.	ADP1-WT	663671	663671
UN	3139	.	ADP1-WT	663837	663837
UN	3140	.	ADP1-WT	663859	663859
UN	3141	.	ADP1-WT	663891	663891
UN	3142	.	ADP1-WT	663899	663934
UN	3143	.	ADP1-WT	663940	663940
UN	3144	.	ADP1-WT	663942	663942
UN	3145	.	ADP1-WT	664141	664141
UN	3146	.	ADP1-WT	664297	664297
UN	3147	.	ADP1-WT	664304	664304
UN	3148	.	ADP1-WT	664315	664315
UN	3149	.	ADP1-WT	664317	664321
UN	3150	.	ADP1-WT	665114	665114
UN	3151	.	ADP1-WT	665142	665142
UN	3152	.	ADP1-WT	665144	665146
UN	3153	.	ADP1-WT	665165	665165
UN	3154	.	ADP1-WT	665850	665850
UN	3155	.	ADP1-WT	666440	666443
UN	3156	.	ADP1-WT	666446	666447
UN	3157	.	ADP1-WT	666449	666451
UN	3158	.	ADP1-WT	666454	666454
UN	3159	.	ADP1-WT	666458	666458
UN	3160	.	ADP1-WT	666463	666464
UN	3161	.	ADP1-WT	666467	666475
UN	3162	.	ADP1-WT	666477	666480
UN	3163	.	ADP1-WT	667030	667030
UN	3164	.	ADP1-WT	667036	667037
UN	3165	.	ADP1-WT	668486	668490
UN	3166	.	ADP1-WT	668493	668494
UN	3167	.	ADP1-WT	668496	668499
UN	3168	.	ADP1-WT	668501	668517
UN	3169	.	ADP1-WT	668519	668533
UN	3170	.	ADP1-WT	668536	668539
UN	3171	.	ADP1-WT	668543	668543
UN	3172	.	ADP1-WT	668545	668550
UN	3173	.	ADP1-WT	668553	668553
UN	3174	.	ADP1-WT	668567	668567
UN	3175	.	ADP1-WT	668571	668571
UN	3176	.	ADP1-WT	668587	668587
UN	3177	.	ADP1-WT	668589	668589
UN	3178	.	ADP1-WT	669969	669971
UN	3179	.	ADP1-WT	669974	669974
UN	3180	.	ADP1-WT	669976	669992
UN	3181	.	ADP1-WT	669998	670004
UN	3182	.	ADP1-WT	670007	670007
UN	3183	.	ADP1-WT	670009	670015
UN	3184	.	ADP1-WT	670021	670054
UN	3185	.	ADP1-WT	670059	670062
UN	3186	.	ADP1-WT	670064	670064
UN	3187	.	ADP1-WT	670067	670081
UN	3188	.	ADP1-WT	670088	670088
UN	3189	.	ADP1-WT	670090	670090
UN	3190	.	ADP1-WT	670095	670095
UN	3191	.	ADP1-WT	670111	670111
UN	3192	.	ADP1-WT	671046	671046
UN	3193	.	ADP1-WT	671048	671048
UN	3194	.	ADP1-WT	671653	671694
UN	3195	.	ADP1-WT	671696	671699
UN	3196	.	ADP1-WT	671701	671725
UN	3197	.	ADP1-WT	671727	671734
UN	3198	.	ADP1-WT	672856	672862
UN	3199	.	ADP1-WT	674277	674278
UN	3200	.	ADP1-WT	674282	674282
UN	3201	.	ADP1-WT	674285	674285
UN	3202	.	ADP1-WT	674289	674289
UN	3203	.	ADP1-WT	674294	674294
UN	3204	.	ADP1-WT	674296	674296
UN	3205	.	ADP1-WT	674303	674303
UN	3206	.	ADP1-WT	674305	674306
UN	3207	.	ADP1-WT	677356	677364
UN	3208	.	ADP1-WT	677366	677366
UN	3209	.	ADP1-WT	677368	677368
UN	3210	.	ADP1-WT	677370	677378
UN	3211	.	ADP1-WT	677382	677385
UN	3212	.	ADP1-WT	677392	677393
UN	3213	.	ADP1-WT	677401	677401
UN	3214	.	ADP1-WT	677436	677436
UN	3215	.	ADP1-WT	678390	678393
UN	3216	.	ADP1-WT	678401	678401
UN	3217	.	ADP1-WT	678404	678404
UN	3218	.	ADP1-WT	678459	678459
UN	3219	.	ADP1-WT	678461	678462
UN	3220	.	ADP1-WT	678465	678465
UN	3221	.	ADP1-WT	678467	678468
UN	3222	.	ADP1-WT	678474	678474
UN	3223	.	ADP1-WT	678565	678567
UN	3224	.	ADP1-WT	678571	678573
UN	3225	.	ADP1-WT	678575	678581
UN	3226	.	ADP1-WT	678591	678591
UN	3227	.	ADP1-WT	678595	678595
UN	3228	.	ADP1-WT	678598	678598
UN	3229	.	ADP1-WT	678600	678601
UN	3230	.	ADP1-WT	678632	678632
UN	3231	.	ADP1-WT	678636	678657
UN	3232	.	ADP1-WT	679137	679137
UN	3233	.	ADP1-WT	679159	679159
UN	3234	.	ADP1-WT	679161	679174
UN	3235	.	ADP1-WT	682658	682658
UN	3236	.	ADP1-WT	682660	682660
UN	3237	.	ADP1-WT	682670	682670
UN	3238	.	ADP1-WT	682672	682672
UN	3239	.	ADP1-WT	682676	682676
UN	3240	.	ADP1-WT	682687	682688
UN	3241	.	ADP1-WT	683061	683061
UN	3242	.	ADP1-WT	683327	683411
UN	3243	.	ADP1-WT	684439	684439
UN	3244	.	ADP1-WT	684441	684441
UN	3245	.	ADP1-WT	684443	684448
UN	3246	.	ADP1-WT	684450	684450
UN	3247	.	ADP1-WT	684452	684453
UN	3248	.	ADP1-WT	684918	684918
UN	3249	.	ADP1-WT	684926	684929
UN	3250	.	ADP1-WT	684938	684938
UN	3251	.	ADP1-WT	684943	684943
UN	3252	.	ADP1-WT	684982	684982
UN	3253	.	ADP1-WT	684984	684985
UN	3254	.	ADP1-WT	684989	684990
UN	3255	.	ADP1-WT	684995	684996
UN	3256	.	ADP1-WT	684998	684998
UN	3257	.	ADP1-WT	685000	685050
UN	3258	.	ADP1-WT	685053	685055
UN	3259	.	ADP1-WT	685057	685057
UN	3260	.	ADP1-WT	685060	685061
UN	3261	.	ADP1-WT	685063	685063
UN	3262	.	ADP1-WT	685066	685067
UN	3263	.	ADP1-WT	685069	685069
UN	3264	.	ADP1-WT	685071	685097
UN	3265	.	ADP1-WT	685099	685099
UN	3266	.	ADP1-WT	686347	686347
UN	3267	.	ADP1-WT	686365	686365
UN	3268	.	ADP1-WT	686374	686458
UN	3269	.	ADP1-WT	686460	686462
UN	3270	.	ADP1-WT	686465	686465
UN	3271	.	ADP1-WT	686468	686473
UN	3272	.	ADP1-WT	686476	686476
UN	3273	.	ADP1-WT	686478	686478
UN	3274	.	ADP1-WT	686480	686480
UN	3275	.	ADP1-WT	686483	686484
UN	3276	.	ADP1-WT	686486	686486
UN	3277	.	ADP1-WT	686492	686492
UN	3278	.	ADP1-WT	686604	686604
UN	3279	.	ADP1-WT	686606	686609
UN	3280	.	ADP1-WT	686775	686775
UN	3281	.	ADP1-WT	686790	686790
UN	3282	.	ADP1-WT	686793	686793
UN	3283	.	ADP1-WT	686795	686796
UN	3284	.	ADP1-WT	686799	686800
UN	3285	.	ADP1-WT	686802	686814
UN	3286	.	ADP1-WT	686821	686828
UN	3287	.	ADP1-WT	686855	686855
UN	3288	.	ADP1-WT	686963	686964
UN	3289	.	ADP1-WT	686967	686967
UN	3290	.	ADP1-WT	686972	686972
UN	3291	.	ADP1-WT	686975	687000
UN	3292	.	ADP1-WT	687002	687004
UN	3293	.	ADP1-WT	687009	687009
UN	3294	.	ADP1-WT	687054	687054
UN	3295	.	ADP1-WT	687063	687063
UN	3296	.	ADP1-WT	687082	687082
UN	3297	.	ADP1-WT	687086	687086
UN	3298	.	ADP1-WT	687103	687103
UN	3299	.	ADP1-WT	687115	687115
UN	3300	.	ADP1-WT	687118	687118
UN	3301	.	ADP1-WT	687161	687190
UN	3302	.	ADP1-WT	687338	687338
UN	3303	.	ADP1-WT	687340	687448
UN	3304	.	ADP1-WT	687450	687457
UN	3305	.	ADP1-WT	687459	687493
UN	3306	.	ADP1-WT	687495	687497
UN	3307	.	ADP1-WT	687512	687515
UN	3308	.	ADP1-WT	687517	687523
UN	3309	.	ADP1-WT	687525	687527
UN	3310	.	ADP1-WT	687529	687529
UN	3311	.	ADP1-WT	687532	687542
UN	3312	.	ADP1-WT	687544	687544
UN	3313	.	ADP1-WT	687553	687553
UN	3314	.	ADP1-WT	687556	687556
UN	3315	.	ADP1-WT	687575	687575
UN	3316	.	ADP1-WT	688349	688387
UN	3317	.	ADP1-WT	691130	691130
UN	3318	.	ADP1-WT	691156	691157
UN	3319	.	ADP1-WT	691160	691161
UN	3320	.	ADP1-WT	691165	691165
UN	3321	.	ADP1-WT	691167	691167
UN	3322	.	ADP1-WT	691169	691174
UN	3323	.	ADP1-WT	691177	691177
UN	3324	.	ADP1-WT	691182	691182
UN	3325	.	ADP1-WT	691184	691186
UN	3326	.	ADP1-WT	691188	691189
UN	3327	.	ADP1-WT	691192	691192
UN	3328	.	ADP1-WT	691194	691194
UN	3329	.	ADP1-WT	691196	691200
UN	3330	.	ADP1-WT	691204	691206
UN	3331	.	ADP1-WT	691215	691215
UN	3332	.	ADP1-WT	691220	691220
UN	3333	.	ADP1-WT	691222	691224
UN	3334	.	ADP1-WT	691226	691228
UN	3335	.	ADP1-WT	691230	691230
UN	3336	.	ADP1-WT	691232	691233
UN	3337	.	ADP1-WT	691235	691235
UN	3338	.	ADP1-WT	691408	691412
UN	3339	.	ADP1-WT	691415	691415
UN	3340	.	ADP1-WT	692562	692570
UN	3341	.	ADP1-WT	692580	692580
UN	3342	.	ADP1-WT	692596	692596
UN	3343	.	ADP1-WT	692802	692802
UN	3344	.	ADP1-WT	692804	692804
UN	3345	.	ADP1-WT	692807	692821
UN	3346	.	ADP1-WT	692918	692918
UN	3347	.	ADP1-WT	692922	692923
UN	3348	.	ADP1-WT	692926	692926
UN	3349	.	ADP1-WT	694402	694402
UN	3350	.	ADP1-WT	694407	694408
UN	3351	.	ADP1-WT	694411	694411
UN	3352	.	ADP1-WT	694416	694418
UN	3353	.	ADP1-WT	694420	694421
UN	3354	.	ADP1-WT	694574	694608
UN	3355	.	ADP1-WT	694619	694619
UN	3356	.	ADP1-WT	694624	694626
UN	3357	.	ADP1-WT	694631	694632
UN	3358	.	ADP1-WT	694634	694638
UN	3359	.	ADP1-WT	694640	694640
UN	3360	.	ADP1-WT	694644	694644
UN	3361	.	ADP1-WT	694649	694649
UN	3362	.	ADP1-WT	694652	694672
UN	3363	.	ADP1-WT	694703	694703
UN	3364	.	ADP1-WT	694753	694756
UN	3365	.	ADP1-WT	694821	694821
UN	3366	.	ADP1-WT	694823	694826
UN	3367	.	ADP1-WT	694828	694896
UN	3368	.	ADP1-WT	694900	694911
UN	3369	.	ADP1-WT	694916	694916
UN	3370	.	ADP1-WT	694918	694918
UN	3371	.	ADP1-WT	694920	694920
UN	3372	.	ADP1-WT	694924	694924
UN	3373	.	ADP1-WT	694926	694926
UN	3374	.	ADP1-WT	694928	694929
UN	3375	.	ADP1-WT	695205	695205
UN	3376	.	ADP1-WT	695208	695209
UN	3377	.	ADP1-WT	695224	695226
UN	3378	.	ADP1-WT	695228	695228
UN	3379	.	ADP1-WT	695230	695239
UN	3380	.	ADP1-WT	695258	695258
UN	3381	.	ADP1-WT	696164	696164
UN	3382	.	ADP1-WT	696180	696180
UN	3383	.	ADP1-WT	696212	696213
UN	3384	.	ADP1-WT	696216	696217
UN	3385	.	ADP1-WT	696219	696219
UN	3386	.	ADP1-WT	696221	696224
UN	3387	.	ADP1-WT	696227	696227
UN	3388	.	ADP1-WT	696234	696236
UN	3389	.	ADP1-WT	697162	697163
UN	3390	.	ADP1-WT	697365	697366
UN	3391	.	ADP1-WT	697370	697371
UN	3392	.	ADP1-WT	697373	697373
UN	3393	.	ADP1-WT	697378	697379
UN	3394	.	ADP1-WT	697411	697411
UN	3395	.	ADP1-WT	697581	697581
UN	3396	.	ADP1-WT	697586	697587
UN	3397	.	ADP1-WT	699373	699376
UN	3398	.	ADP1-WT	699934	699934
UN	3399	.	ADP1-WT	699936	699937
UN	3400	.	ADP1-WT	699939	699942
UN	3401	.	ADP1-WT	699944	699944
UN	3402	.	ADP1-WT	699946	699946
UN	3403	.	ADP1-WT	699948	699948
UN	3404	.	ADP1-WT	700168	700169
UN	3405	.	ADP1-WT	700171	700216
UN	3406	.	ADP1-WT	700218	700218
UN	3407	.	ADP1-WT	700223	700232
UN	3408	.	ADP1-WT	700234	700257
UN	3409	.	ADP1-WT	700259	700259
UN	3410	.	ADP1-WT	700261	700262
UN	3411	.	ADP1-WT	700278	700283
UN	3412	.	ADP1-WT	700285	700287
UN	3413	.	ADP1-WT	701476	701477
UN	3414	.	ADP1-WT	701482	701482
UN	3415	.	ADP1-WT	701485	701487
UN	3416	.	ADP1-WT	701493	701493
UN	3417	.	ADP1-WT	701495	701495
UN	3418	.	ADP1-WT	701504	701516
UN	3419	.	ADP1-WT	701519	701529
UN	3420	.	ADP1-WT	701531	701533
UN	3421	.	ADP1-WT	701535	701535
UN	3422	.	ADP1-WT	702113	702115
UN	3423	.	ADP1-WT	702118	702119
UN	3424	.	ADP1-WT	702122	702127
UN	3425	.	ADP1-WT	702129	702129
UN	3426	.	ADP1-WT	704931	704931
UN	3427	.	ADP1-WT	705020	705020
UN	3428	.	ADP1-WT	705024	705024
UN	3429	.	ADP1-WT	705030	705030
UN	3430	.	ADP1-WT	705032	705032
UN	3431	.	ADP1-WT	705155	705155
UN	3432	.	ADP1-WT	705157	705157
UN	3433	.	ADP1-WT	705159	705159
UN	3434	.	ADP1-WT	705162	705162
UN	3435	.	ADP1-WT	705200	705200
UN	3436	.	ADP1-WT	705203	705203
UN	3437	.	ADP1-WT	705401	705406
UN	3438	.	ADP1-WT	705410	705410
UN	3439	.	ADP1-WT	705414	705456
UN	3440	.	ADP1-WT	705459	705462
UN	3441	.	ADP1-WT	705467	705467
UN	3442	.	ADP1-WT	705469	705470
UN	3443	.	ADP1-WT	705473	705488
UN	3444	.	ADP1-WT	705492	705493
UN	3445	.	ADP1-WT	705498	705499
UN	3446	.	ADP1-WT	705504	705504
UN	3447	.	ADP1-WT	705507	705507
UN	3448	.	ADP1-WT	705510	705510
UN	3449	.	ADP1-WT	705513	705516
UN	3450	.	ADP1-WT	705518	705518
UN	3451	.	ADP1-WT	705924	705924
UN	3452	.	ADP1-WT	706155	706157
UN	3453	.	ADP1-WT	706160	706160
UN	3454	.	ADP1-WT	706165	706180
UN	3455	.	ADP1-WT	706182	706182
UN	3456	.	ADP1-WT	706187	706190
UN	3457	.	ADP1-WT	706195	706195
UN	3458	.	ADP1-WT	706198	706199
UN	3459	.	ADP1-WT	706203	706203
UN	3460	.	ADP1-WT	706258	706258
UN	3461	.	ADP1-WT	706330	706331
UN	3462	.	ADP1-WT	706333	706336
UN	3463	.	ADP1-WT	706338	706341
UN	3464	.	ADP1-WT	706343	706346
UN	3465	.	ADP1-WT	706348	706350
UN	3466	.	ADP1-WT	707524	707525
UN	3467	.	ADP1-WT	707528	707528
UN	3468	.	ADP1-WT	707531	707531
UN	3469	.	ADP1-WT	707534	707534
UN	3470	.	ADP1-WT	707538	707538
UN	3471	.	ADP1-WT	707540	707540
UN	3472	.	ADP1-WT	707843	707843
UN	3473	.	ADP1-WT	708642	708642
UN	3474	.	ADP1-WT	708647	708648
UN	3475	.	ADP1-WT	708650	708651
UN	3476	.	ADP1-WT	708653	708654
UN	3477	.	ADP1-WT	708656	708656
UN	3478	.	ADP1-WT	708659	708683
UN	3479	.	ADP1-WT	708695	708698
UN	3480	.	ADP1-WT	708700	708721
UN	3481	.	ADP1-WT	708724	708724
UN	3482	.	ADP1-WT	709413	709413
UN	3483	.	ADP1-WT	709418	709419
UN	3484	.	ADP1-WT	709421	709423
UN	3485	.	ADP1-WT	709644	709645
UN	3486	.	ADP1-WT	709660	709660
UN	3487	.	ADP1-WT	709675	709675
UN	3488	.	ADP1-WT	709677	709677
UN	3489	.	ADP1-WT	709679	709681
UN	3490	.	ADP1-WT	709684	709685
UN	3491	.	ADP1-WT	709761	709761
UN	3492	.	ADP1-WT	709763	709765
UN	3493	.	ADP1-WT	709767	709767
UN	3494	.	ADP1-WT	709769	709771
UN	3495	.	ADP1-WT	709773	709774
UN	3496	.	ADP1-WT	709776	709777
UN	3497	.	ADP1-WT	709880	709889
UN	3498	.	ADP1-WT	709892	709906
UN	3499	.	ADP1-WT	709908	709908
UN	3500	.	ADP1-WT	709915	709915
UN	3501	.	ADP1-WT	709921	709921
UN	3502	.	ADP1-WT	709935	709955
UN	3503	.	ADP1-WT	709957	709957
UN	3504	.	ADP1-WT	709960	709960
UN	3505	.	ADP1-WT	709965	709965
UN	3506	.	ADP1-WT	709979	709979
UN	3507	.	ADP1-WT	711703	711704
UN	3508	.	ADP1-WT	711706	711726
UN	3509	.	ADP1-WT	712229	712229
UN	3510	.	ADP1-WT	712232	712232
UN	3511	.	ADP1-WT	712235	712257
UN	3512	.	ADP1-WT	712261	712261
UN	3513	.	ADP1-WT	712268	712278
UN	3514	.	ADP1-WT	712348	712352
UN	3515	.	ADP1-WT	712699	712699
UN	3516	.	ADP1-WT	714337	714338
UN	3517	.	ADP1-WT	714345	714356
UN	3518	.	ADP1-WT	714369	714373
UN	3519	.	ADP1-WT	714616	714616
UN	3520	.	ADP1-WT	714622	714637
UN	3521	.	ADP1-WT	714777	714777
UN	3522	.	ADP1-WT	714783	714785
UN	3523	.	ADP1-WT	715017	715019
UN	3524	.	ADP1-WT	715022	715024
UN	3525	.	ADP1-WT	715027	715027
UN	3526	.	ADP1-WT	715030	715043
UN	3527	.	ADP1-WT	715045	715047
UN	3528	.	ADP1-WT	715054	715057
UN	3529	.	ADP1-WT	715059	715059
UN	3530	.	ADP1-WT	715061	715061
UN	3531	.	ADP1-WT	715098	715099
UN	3532	.	ADP1-WT	715102	715105
UN	3533	.	ADP1-WT	715108	715109
UN	3534	.	ADP1-WT	715116	715118
UN	3535	.	ADP1-WT	715120	715155
UN	3536	.	ADP1-WT	715159	715159
UN	3537	.	ADP1-WT	716816	716817
UN	3538	.	ADP1-WT	716819	716820
UN	3539	.	ADP1-WT	716823	716823
UN	3540	.	ADP1-WT	716831	716833
UN	3541	.	ADP1-WT	716836	716849
UN	3542	.	ADP1-WT	716859	716861
UN	3543	.	ADP1-WT	716866	716866
UN	3544	.	ADP1-WT	716868	716868
UN	3545	.	ADP1-WT	716880	716881
UN	3546	.	ADP1-WT	716883	716883
UN	3547	.	ADP1-WT	716886	716886
UN	3548	.	ADP1-WT	716888	716890
UN	3549	.	ADP1-WT	716892	716893
UN	3550	.	ADP1-WT	716897	716899
UN	3551	.	ADP1-WT	716904	716905
UN	3552	.	ADP1-WT	717830	717830
UN	3553	.	ADP1-WT	717835	717835
UN	3554	.	ADP1-WT	718388	718388
UN	3555	.	ADP1-WT	718391	718391
UN	3556	.	ADP1-WT	718393	718452
UN	3557	.	ADP1-WT	718454	718461
UN	3558	.	ADP1-WT	718646	718646
UN	3559	.	ADP1-WT	719820	719820
UN	3560	.	ADP1-WT	719822	719822
UN	3561	.	ADP1-WT	719824	719840
UN	3562	.	ADP1-WT	719842	719844
UN	3563	.	ADP1-WT	719846	719849
UN	3564	.	ADP1-WT	720323	720323
UN	3565	.	ADP1-WT	720328	720341
UN	3566	.	ADP1-WT	721422	721428
UN	3567	.	ADP1-WT	721432	721432
UN	3568	.	ADP1-WT	721439	721439
UN	3569	.	ADP1-WT	722602	722602
UN	3570	.	ADP1-WT	722604	722611
UN	3571	.	ADP1-WT	722613	722651
UN	3572	.	ADP1-WT	725292	725292
UN	3573	.	ADP1-WT	725294	725294
UN	3574	.	ADP1-WT	725299	725299
UN	3575	.	ADP1-WT	725302	725303
UN	3576	.	ADP1-WT	725371	725375
UN	3577	.	ADP1-WT	725377	725377
UN	3578	.	ADP1-WT	725380	725380
UN	3579	.	ADP1-WT	725389	725389
UN	3580	.	ADP1-WT	725401	725401
UN	3581	.	ADP1-WT	725406	725406
UN	3582	.	ADP1-WT	726836	726839
UN	3583	.	ADP1-WT	726842	726842
UN	3584	.	ADP1-WT	726844	726849
UN	3585	.	ADP1-WT	726851	726851
UN	3586	.	ADP1-WT	726854	726855
UN	3587	.	ADP1-WT	726857	726857
UN	3588	.	ADP1-WT	726865	726867
UN	3589	.	ADP1-WT	726869	726870
UN	3590	.	ADP1-WT	726886	726886
UN	3591	.	ADP1-WT	726894	726990
UN	3592	.	ADP1-WT	726992	726992
UN	3593	.	ADP1-WT	726994	726994
UN	3594	.	ADP1-WT	726997	727005
UN	3595	.	ADP1-WT	727159	727160
UN	3596	.	ADP1-WT	727170	727171
UN	3597	.	ADP1-WT	727188	727188
UN	3598	.	ADP1-WT	727461	727466
UN	3599	.	ADP1-WT	727468	727468
UN	3600	.	ADP1-WT	727475	727475
UN	3601	.	ADP1-WT	729263	729263
UN	3602	.	ADP1-WT	729267	729267
UN	3603	.	ADP1-WT	729305	729305
UN	3604	.	ADP1-WT	729308	729309
UN	3605	.	ADP1-WT	729311	729314
UN	3606	.	ADP1-WT	729317	729319
UN	3607	.	ADP1-WT	730383	730383
UN	3608	.	ADP1-WT	730385	730411
UN	3609	.	ADP1-WT	730650	730650
UN	3610	.	ADP1-WT	730654	730654
UN	3611	.	ADP1-WT	730657	730657
UN	3612	.	ADP1-WT	730662	730662
UN	3613	.	ADP1-WT	730664	730664
UN	3614	.	ADP1-WT	730667	730667
UN	3615	.	ADP1-WT	730671	730672
UN	3616	.	ADP1-WT	730675	730685
UN	3617	.	ADP1-WT	730687	730798
UN	3618	.	ADP1-WT	730800	730800
UN	3619	.	ADP1-WT	730802	730804
UN	3620	.	ADP1-WT	730808	730809
UN	3621	.	ADP1-WT	730811	730812
UN	3622	.	ADP1-WT	730814	730815
UN	3623	.	ADP1-WT	730820	730821
UN	3624	.	ADP1-WT	730823	730823
UN	3625	.	ADP1-WT	730825	730825
UN	3626	.	ADP1-WT	730828	730828
UN	3627	.	ADP1-WT	730830	730830
UN	3628	.	ADP1-WT	730835	730835
UN	3629	.	ADP1-WT	730837	730837
UN	3630	.	ADP1-WT	730846	730846
UN	3631	.	ADP1-WT	730849	730850
UN	3632	.	ADP1-WT	730853	730859
UN	3633	.	ADP1-WT	732326	732326
UN	3634	.	ADP1-WT	732347	732347
UN	3635	.	ADP1-WT	732350	732350
UN	3636	.	ADP1-WT	732355	732355
UN	3637	.	ADP1-WT	732357	732360
UN	3638	.	ADP1-WT	732364	732364
UN	3639	.	ADP1-WT	732377	732377
UN	3640	.	ADP1-WT	732387	732387
UN	3641	.	ADP1-WT	732390	732393
UN	3642	.	ADP1-WT	732396	732397
UN	3643	.	ADP1-WT	732400	732400
UN	3644	.	ADP1-WT	732407	732410
UN	3645	.	ADP1-WT	732412	732413
UN	3646	.	ADP1-WT	732418	732418
UN	3647	.	ADP1-WT	732421	732421
UN	3648	.	ADP1-WT	732445	732445
UN	3649	.	ADP1-WT	732455	732455
UN	3650	.	ADP1-WT	733849	733849
UN	3651	.	ADP1-WT	733852	733853
UN	3652	.	ADP1-WT	735744	735746
UN	3653	.	ADP1-WT	735748	735750
UN	3654	.	ADP1-WT	738184	738188
UN	3655	.	ADP1-WT	738190	738192
UN	3656	.	ADP1-WT	738194	738196
UN	3657	.	ADP1-WT	739145	739164
UN	3658	.	ADP1-WT	739166	739166
UN	3659	.	ADP1-WT	740212	740212
UN	3660	.	ADP1-WT	740214	740214
UN	3661	.	ADP1-WT	742177	742177
UN	3662	.	ADP1-WT	742185	742185
UN	3663	.	ADP1-WT	742187	742225
UN	3664	.	ADP1-WT	742305	742305
UN	3665	.	ADP1-WT	742897	742897
UN	3666	.	ADP1-WT	745320	745338
UN	3667	.	ADP1-WT	745344	745344
UN	3668	.	ADP1-WT	745347	745349
UN	3669	.	ADP1-WT	745352	745354
UN	3670	.	ADP1-WT	745510	745510
UN	3671	.	ADP1-WT	745521	745521
UN	3672	.	ADP1-WT	747990	747990
UN	3673	.	ADP1-WT	747994	748001
UN	3674	.	ADP1-WT	748010	748068
UN	3675	.	ADP1-WT	748070	748070
UN	3676	.	ADP1-WT	748072	748072
UN	3677	.	ADP1-WT	748081	748081
UN	3678	.	ADP1-WT	748109	748109
UN	3679	.	ADP1-WT	749198	749206
UN	3680	.	ADP1-WT	749209	749209
UN	3681	.	ADP1-WT	749212	749212
UN	3682	.	ADP1-WT	749216	749216
UN	3683	.	ADP1-WT	752980	753023
UN	3684	.	ADP1-WT	753025	753027
UN	3685	.	ADP1-WT	753030	753032
UN	3686	.	ADP1-WT	753034	753034
UN	3687	.	ADP1-WT	753037	753107
UN	3688	.	ADP1-WT	753109	753111
UN	3689	.	ADP1-WT	753113	753114
UN	3690	.	ADP1-WT	753117	753120
UN	3691	.	ADP1-WT	753122	753124
UN	3692	.	ADP1-WT	753380	753382
UN	3693	.	ADP1-WT	753387	753390
UN	3694	.	ADP1-WT	753392	753397
UN	3695	.	ADP1-WT	753399	753400
UN	3696	.	ADP1-WT	753402	753402
UN	3697	.	ADP1-WT	753404	753405
UN	3698	.	ADP1-WT	753410	753410
UN	3699	.	ADP1-WT	753415	753415
UN	3700	.	ADP1-WT	753419	753419
UN	3701	.	ADP1-WT	753421	753462
UN	3702	.	ADP1-WT	753765	753777
UN	3703	.	ADP1-WT	753781	753781
UN	3704	.	ADP1-WT	753783	753783
UN	3705	.	ADP1-WT	753803	753803
UN	3706	.	ADP1-WT	753805	753806
UN	3707	.	ADP1-WT	753842	753842
UN	3708	.	ADP1-WT	753844	753844
UN	3709	.	ADP1-WT	753847	753847
UN	3710	.	ADP1-WT	755699	755700
UN	3711	.	ADP1-WT	755703	755703
UN	3712	.	ADP1-WT	755707	755707
UN	3713	.	ADP1-WT	755713	755713
UN	3714	.	ADP1-WT	755722	755722
UN	3715	.	ADP1-WT	755732	755732
UN	3716	.	ADP1-WT	755742	755743
UN	3717	.	ADP1-WT	755746	755746
UN	3718	.	ADP1-WT	755757	755757
UN	3719	.	ADP1-WT	755764	755764
UN	3720	.	ADP1-WT	755768	755771
UN	3721	.	ADP1-WT	755796	755796
UN	3722	.	ADP1-WT	755805	755810
UN	3723	.	ADP1-WT	755812	755813
UN	3724	.	ADP1-WT	755815	755815
UN	3725	.	ADP1-WT	756072	756072
UN	3726	.	ADP1-WT	757667	757668
UN	3727	.	ADP1-WT	757837	757874
UN	3728	.	ADP1-WT	757878	757880
UN	3729	.	ADP1-WT	757885	757887
UN	3730	.	ADP1-WT	757891	757892
UN	3731	.	ADP1-WT	757894	757894
UN	3732	.	ADP1-WT	757898	757898
UN	3733	.	ADP1-WT	757900	757900
UN	3734	.	ADP1-WT	757902	757927
UN	3735	.	ADP1-WT	757940	757943
UN	3736	.	ADP1-WT	757945	757945
UN	3737	.	ADP1-WT	757947	757947
UN	3738	.	ADP1-WT	757950	757950
UN	3739	.	ADP1-WT	758122	758174
UN	3740	.	ADP1-WT	758176	758178
UN	3741	.	ADP1-WT	758182	758182
UN	3742	.	ADP1-WT	758184	758186
UN	3743	.	ADP1-WT	758204	758204
UN	3744	.	ADP1-WT	758206	758210
UN	3745	.	ADP1-WT	758212	758216
UN	3746	.	ADP1-WT	758218	758219
UN	3747	.	ADP1-WT	758221	758221
UN	3748	.	ADP1-WT	758863	758863
UN	3749	.	ADP1-WT	758865	758866
UN	3750	.	ADP1-WT	758869	758870
UN	3751	.	ADP1-WT	759228	759228
UN	3752	.	ADP1-WT	759231	759232
UN	3753	.	ADP1-WT	759234	759235
UN	3754	.	ADP1-WT	759237	759237
UN	3755	.	ADP1-WT	759239	759240
UN	3756	.	ADP1-WT	759242	759242
UN	3757	.	ADP1-WT	761068	761068
UN	3758	.	ADP1-WT	761071	761073
UN	3759	.	ADP1-WT	761290	761290
UN	3760	.	ADP1-WT	761300	761302
UN	3761	.	ADP1-WT	761306	761306
UN	3762	.	ADP1-WT	762779	762779
UN	3763	.	ADP1-WT	762781	762784
UN	3764	.	ADP1-WT	762788	762789
UN	3765	.	ADP1-WT	762791	762796
UN	3766	.	ADP1-WT	762799	762799
UN	3767	.	ADP1-WT	762802	762803
UN	3768	.	ADP1-WT	762807	762808
UN	3769	.	ADP1-WT	762810	762810
UN	3770	.	ADP1-WT	762813	762868
UN	3771	.	ADP1-WT	762871	762871
UN	3772	.	ADP1-WT	764290	764291
UN	3773	.	ADP1-WT	764293	764302
UN	3774	.	ADP1-WT	764312	764312
UN	3775	.	ADP1-WT	765273	765274
UN	3776	.	ADP1-WT	765664	765665
UN	3777	.	ADP1-WT	765667	765667
UN	3778	.	ADP1-WT	765669	765679
UN	3779	.	ADP1-WT	770737	770737
UN	3780	.	ADP1-WT	770747	770748
UN	3781	.	ADP1-WT	770750	770750
UN	3782	.	ADP1-WT	770754	770754
UN	3783	.	ADP1-WT	770757	770792
UN	3784	.	ADP1-WT	770795	770795
UN	3785	.	ADP1-WT	770816	770824
UN	3786	.	ADP1-WT	773683	773684
UN	3787	.	ADP1-WT	773686	773690
UN	3788	.	ADP1-WT	773692	773692
UN	3789	.	ADP1-WT	773694	773694
UN	3790	.	ADP1-WT	773696	773696
UN	3791	.	ADP1-WT	773700	773700
UN	3792	.	ADP1-WT	773702	773703
UN	3793	.	ADP1-WT	773707	773707
UN	3794	.	ADP1-WT	773709	773709
UN	3795	.	ADP1-WT	773715	773717
UN	3796	.	ADP1-WT	773724	773780
UN	3797	.	ADP1-WT	773782	773782
UN	3798	.	ADP1-WT	773788	773788
UN	3799	.	ADP1-WT	773795	773795
UN	3800	.	ADP1-WT	775220	775220
UN	3801	.	ADP1-WT	776698	776699
UN	3802	.	ADP1-WT	778362	778362
UN	3803	.	ADP1-WT	779947	779947
UN	3804	.	ADP1-WT	779949	779949
UN	3805	.	ADP1-WT	779952	779978
UN	3806	.	ADP1-WT	779981	779981
UN	3807	.	ADP1-WT	780010	780012
UN	3808	.	ADP1-WT	780014	780015
UN	3809	.	ADP1-WT	780020	780020
UN	3810	.	ADP1-WT	780032	780033
UN	3811	.	ADP1-WT	780038	780038
UN	3812	.	ADP1-WT	780042	780042
UN	3813	.	ADP1-WT	780057	780057
UN	3814	.	ADP1-WT	780059	780060
UN	3815	.	ADP1-WT	780062	780062
UN	3816	.	ADP1-WT	780073	780073
UN	3817	.	ADP1-WT	780079	780079
UN	3818	.	ADP1-WT	781423	781423
UN	3819	.	ADP1-WT	781427	781427
UN	3820	.	ADP1-WT	781586	781586
UN	3821	.	ADP1-WT	782344	782351
UN	3822	.	ADP1-WT	782353	782361
UN	3823	.	ADP1-WT	782368	782381
UN	3824	.	ADP1-WT	782392	782392
UN	3825	.	ADP1-WT	782936	782937
UN	3826	.	ADP1-WT	784286	784286
UN	3827	.	ADP1-WT	784581	784582
UN	3828	.	ADP1-WT	784584	784621
UN	3829	.	ADP1-WT	784629	784629
UN	3830	.	ADP1-WT	784638	784639
UN	3831	.	ADP1-WT	784641	784642
UN	3832	.	ADP1-WT	784644	784644
UN	3833	.	ADP1-WT	784652	784652
UN	3834	.	ADP1-WT	784656	784658
UN	3835	.	ADP1-WT	784662	784662
UN	3836	.	ADP1-WT	784665	784665
UN	3837	.	ADP1-WT	784674	784676
UN	3838	.	ADP1-WT	784683	784687
UN	3839	.	ADP1-WT	784689	784690
UN	3840	.	ADP1-WT	784692	784692
UN	3841	.	ADP1-WT	784697	784698
UN	3842	.	ADP1-WT	785381	785387
UN	3843	.	ADP1-WT	785389	785398
UN	3844	.	ADP1-WT	785411	785411
UN	3845	.	ADP1-WT	785415	785415
UN	3846	.	ADP1-WT	786077	786077
UN	3847	.	ADP1-WT	786085	786085
UN	3848	.	ADP1-WT	786088	786088
UN	3849	.	ADP1-WT	786090	786090
UN	3850	.	ADP1-WT	786096	786096
UN	3851	.	ADP1-WT	786098	786098
UN	3852	.	ADP1-WT	786100	786101
UN	3853	.	ADP1-WT	786103	786103
UN	3854	.	ADP1-WT	786105	786107
UN	3855	.	ADP1-WT	786109	786109
UN	3856	.	ADP1-WT	786118	786118
UN	3857	.	ADP1-WT	786124	786124
UN	3858	.	ADP1-WT	786127	786127
UN	3859	.	ADP1-WT	786129	786130
UN	3860	.	ADP1-WT	786133	786133
UN	3861	.	ADP1-WT	786152	786155
UN	3862	.	ADP1-WT	786157	786157
UN	3863	.	ADP1-WT	786159	786160
UN	3864	.	ADP1-WT	786162	786163
UN	3865	.	ADP1-WT	786166	786166
UN	3866	.	ADP1-WT	786168	786169
UN	3867	.	ADP1-WT	786171	786172
UN	3868	.	ADP1-WT	786174	786175
UN	3869	.	ADP1-WT	786183	786185
UN	3870	.	ADP1-WT	786200	786200
UN	3871	.	ADP1-WT	786307	786307
UN	3872	.	ADP1-WT	786315	786315
UN	3873	.	ADP1-WT	786324	786652
UN	3874	.	ADP1-WT	786655	786655
UN	3875	.	ADP1-WT	786662	786662
UN	3876	.	ADP1-WT	786665	786665
UN	3877	.	ADP1-WT	786668	786670
UN	3878	.	ADP1-WT	786672	786697
UN	3879	.	ADP1-WT	786699	786704
UN	3880	.	ADP1-WT	786709	786709
UN	3881	.	ADP1-WT	786711	786711
UN	3882	.	ADP1-WT	786718	786718
UN	3883	.	ADP1-WT	786724	786724
UN	3884	.	ADP1-WT	786727	786731
UN	3885	.	ADP1-WT	786733	786733
UN	3886	.	ADP1-WT	786735	786736
UN	3887	.	ADP1-WT	786741	786741
UN	3888	.	ADP1-WT	786745	786745
UN	3889	.	ADP1-WT	786829	786829
UN	3890	.	ADP1-WT	787221	787231
UN	3891	.	ADP1-WT	787310	787312
UN	3892	.	ADP1-WT	787314	787314
UN	3893	.	ADP1-WT	789208	789208
UN	3894	.	ADP1-WT	789210	789214
UN	3895	.	ADP1-WT	789219	789229
UN	3896	.	ADP1-WT	789232	789236
UN	3897	.	ADP1-WT	789238	789240
UN	3898	.	ADP1-WT	789242	789243
UN	3899	.	ADP1-WT	789245	789245
UN	3900	.	ADP1-WT	789249	789255
UN	3901	.	ADP1-WT	789263	789263
UN	3902	.	ADP1-WT	789277	789277
UN	3903	.	ADP1-WT	789280	789298
UN	3904	.	ADP1-WT	789300	789305
UN	3905	.	ADP1-WT	789325	789327
UN	3906	.	ADP1-WT	789477	789498
UN	3907	.	ADP1-WT	789501	789504
UN	3908	.	ADP1-WT	789625	789625
UN	3909	.	ADP1-WT	789627	789628
UN	3910	.	ADP1-WT	789671	789671
UN	3911	.	ADP1-WT	789845	789846
UN	3912	.	ADP1-WT	789848	789884
UN	3913	.	ADP1-WT	789886	789888
UN	3914	.	ADP1-WT	789891	789891
UN	3915	.	ADP1-WT	789897	789897
UN	3916	.	ADP1-WT	789899	789902
UN	3917	.	ADP1-WT	790396	790396
UN	3918	.	ADP1-WT	790399	790404
UN	3919	.	ADP1-WT	790407	790411
UN	3920	.	ADP1-WT	790413	790416
UN	3921	.	ADP1-WT	790429	790429
UN	3922	.	ADP1-WT	790812	790814
UN	3923	.	ADP1-WT	790819	790819
UN	3924	.	ADP1-WT	790845	790845
UN	3925	.	ADP1-WT	790968	790969
UN	3926	.	ADP1-WT	790971	790973
UN	3927	.	ADP1-WT	790975	790977
UN	3928	.	ADP1-WT	790979	790979
UN	3929	.	ADP1-WT	791687	791689
UN	3930	.	ADP1-WT	791695	791695
UN	3931	.	ADP1-WT	791697	791697
UN	3932	.	ADP1-WT	791704	791704
UN	3933	.	ADP1-WT	791710	791710
UN	3934	.	ADP1-WT	791712	791713
UN	3935	.	ADP1-WT	791719	791719
UN	3936	.	ADP1-WT	791721	791721
UN	3937	.	ADP1-WT	791725	791726
UN	3938	.	ADP1-WT	791728	791728
UN	3939	.	ADP1-WT	791730	791730
UN	3940	.	ADP1-WT	793304	793304
UN	3941	.	ADP1-WT	793314	793347
UN	3942	.	ADP1-WT	793585	793585
UN	3943	.	ADP1-WT	793588	793588
UN	3944	.	ADP1-WT	793592	793595
UN	3945	.	ADP1-WT	793597	793598
UN	3946	.	ADP1-WT	793600	793602
UN	3947	.	ADP1-WT	793604	793605
UN	3948	.	ADP1-WT	793607	793607
UN	3949	.	ADP1-WT	793610	793611
UN	3950	.	ADP1-WT	793613	793613
UN	3951	.	ADP1-WT	793616	793616
UN	3952	.	ADP1-WT	793618	793619
UN	3953	.	ADP1-WT	793623	793623
UN	3954	.	ADP1-WT	793625	793734
UN	3955	.	ADP1-WT	793738	793739
UN	3956	.	ADP1-WT	793743	793743
UN	3957	.	ADP1-WT	793745	793750
UN	3958	.	ADP1-WT	793753	793753
UN	3959	.	ADP1-WT	793760	793762
UN	3960	.	ADP1-WT	793766	793766
UN	3961	.	ADP1-WT	793776	793778
UN	3962	.	ADP1-WT	793784	793784
UN	3963	.	ADP1-WT	795267	795267
UN	3964	.	ADP1-WT	795310	795310
UN	3965	.	ADP1-WT	795313	795313
UN	3966	.	ADP1-WT	795323	795324
UN	3967	.	ADP1-WT	795327	795327
UN	3968	.	ADP1-WT	795329	795330
UN	3969	.	ADP1-WT	795342	795343
UN	3970	.	ADP1-WT	795346	795346
UN	3971	.	ADP1-WT	795372	795374
UN	3972	.	ADP1-WT	796005	796005
UN	3973	.	ADP1-WT	796007	796007
UN	3974	.	ADP1-WT	796015	796016
UN	3975	.	ADP1-WT	796018	796018
UN	3976	.	ADP1-WT	796482	796483
UN	3977	.	ADP1-WT	796485	796485
UN	3978	.	ADP1-WT	796487	796487
UN	3979	.	ADP1-WT	796491	796492
UN	3980	.	ADP1-WT	796494	796494
UN	3981	.	ADP1-WT	797922	797922
UN	3982	.	ADP1-WT	799712	799810
UN	3983	.	ADP1-WT	799812	799812
UN	3984	.	ADP1-WT	799826	799826
UN	3985	.	ADP1-WT	799840	799840
UN	3986	.	ADP1-WT	799849	799850
UN	3987	.	ADP1-WT	799987	800019
UN	3988	.	ADP1-WT	800022	800023
UN	3989	.	ADP1-WT	800025	800025
UN	3990	.	ADP1-WT	800028	800028
UN	3991	.	ADP1-WT	800031	800031
UN	3992	.	ADP1-WT	800034	800035
UN	3993	.	ADP1-WT	800037	800043
UN	3994	.	ADP1-WT	800045	800045
UN	3995	.	ADP1-WT	800050	800050
UN	3996	.	ADP1-WT	800052	800052
UN	3997	.	ADP1-WT	800055	800057
UN	3998	.	ADP1-WT	800068	800069
UN	3999	.	ADP1-WT	800072	800114
UN	4000	.	ADP1-WT	800116	800122
UN	4001	.	ADP1-WT	800124	800124
UN	4002	.	ADP1-WT	800126	800127
UN	4003	.	ADP1-WT	800132	800135
UN	4004	.	ADP1-WT	800144	800145
UN	4005	.	ADP1-WT	800147	800147
UN	4006	.	ADP1-WT	800149	800150
UN	4007	.	ADP1-WT	800159	800159
UN	4008	.	ADP1-WT	800430	800430
UN	4009	.	ADP1-WT	800500	800500
UN	4010	.	ADP1-WT	800771	800771
UN	4011	.	ADP1-WT	800774	800799
UN	4012	.	ADP1-WT	801008	801010
UN	4013	.	ADP1-WT	801012	801017
UN	4014	.	ADP1-WT	801019	801019
UN	4015	.	ADP1-WT	801039	801039
UN	4016	.	ADP1-WT	801044	801044
UN	4017	.	ADP1-WT	801054	801054
UN	4018	.	ADP1-WT	801455	801560
UN	4019	.	ADP1-WT	801776	801776
UN	4020	.	ADP1-WT	801788	801788
UN	4021	.	ADP1-WT	802481	802483
UN	4022	.	ADP1-WT	802485	802489
UN	4023	.	ADP1-WT	802491	802492
UN	4024	.	ADP1-WT	802494	802495
UN	4025	.	ADP1-WT	802497	802502
UN	4026	.	ADP1-WT	802505	802543
UN	4027	.	ADP1-WT	802563	802563
UN	4028	.	ADP1-WT	803905	803905
UN	4029	.	ADP1-WT	803907	803907
UN	4030	.	ADP1-WT	804095	804095
UN	4031	.	ADP1-WT	804098	804099
UN	4032	.	ADP1-WT	804103	804103
UN	4033	.	ADP1-WT	804105	804105
UN	4034	.	ADP1-WT	804115	804115
UN	4035	.	ADP1-WT	805758	805759
UN	4036	.	ADP1-WT	805762	805763
UN	4037	.	ADP1-WT	805765	805765
UN	4038	.	ADP1-WT	805775	805776
UN	4039	.	ADP1-WT	805778	805779
UN	4040	.	ADP1-WT	810935	810994
UN	4041	.	ADP1-WT	811019	811020
UN	4042	.	ADP1-WT	811022	811022
UN	4043	.	ADP1-WT	811025	811026
UN	4044	.	ADP1-WT	811028	811030
UN	4045	.	ADP1-WT	811032	811181
UN	4046	.	ADP1-WT	811327	811329
UN	4047	.	ADP1-WT	811331	811331
UN	4048	.	ADP1-WT	811335	811335
UN	4049	.	ADP1-WT	811338	811339
UN	4050	.	ADP1-WT	811341	811344
UN	4051	.	ADP1-WT	811357	811358
UN	4052	.	ADP1-WT	811370	811375
UN	4053	.	ADP1-WT	811377	811379
UN	4054	.	ADP1-WT	811381	811384
UN	4055	.	ADP1-WT	811386	811390
UN	4056	.	ADP1-WT	811392	811392
UN	4057	.	ADP1-WT	811394	811399
UN	4058	.	ADP1-WT	812296	812296
UN	4059	.	ADP1-WT	812322	812423
UN	4060	.	ADP1-WT	812427	812427
UN	4061	.	ADP1-WT	812452	812452
UN	4062	.	ADP1-WT	812454	812454
UN	4063	.	ADP1-WT	813403	813403
UN	4064	.	ADP1-WT	813408	813410
UN	4065	.	ADP1-WT	813412	813412
UN	4066	.	ADP1-WT	813414	813421
UN	4067	.	ADP1-WT	813913	813916
UN	4068	.	ADP1-WT	814469	814471
UN	4069	.	ADP1-WT	814647	814647
UN	4070	.	ADP1-WT	814652	814653
UN	4071	.	ADP1-WT	814667	814667
UN	4072	.	ADP1-WT	814675	814675
UN	4073	.	ADP1-WT	814789	814789
UN	4074	.	ADP1-WT	814791	814791
UN	4075	.	ADP1-WT	814800	814800
UN	4076	.	ADP1-WT	814802	814802
UN	4077	.	ADP1-WT	814807	814812
UN	4078	.	ADP1-WT	814815	814815
UN	4079	.	ADP1-WT	814817	814822
UN	4080	.	ADP1-WT	814824	814916
UN	4081	.	ADP1-WT	814921	814921
UN	4082	.	ADP1-WT	814928	814928
UN	4083	.	ADP1-WT	814931	814931
UN	4084	.	ADP1-WT	815519	815519
UN	4085	.	ADP1-WT	815521	815521
UN	4086	.	ADP1-WT	815525	815526
UN	4087	.	ADP1-WT	815529	815529
UN	4088	.	ADP1-WT	815532	815532
UN	4089	.	ADP1-WT	815538	815538
UN	4090	.	ADP1-WT	815543	815545
UN	4091	.	ADP1-WT	815548	815549
UN	4092	.	ADP1-WT	816495	816495
UN	4093	.	ADP1-WT	816497	816497
UN	4094	.	ADP1-WT	816499	816500
UN	4095	.	ADP1-WT	816678	816679
UN	4096	.	ADP1-WT	816682	816696
UN	4097	.	ADP1-WT	816699	816703
UN	4098	.	ADP1-WT	816707	816707
UN	4099	.	ADP1-WT	816745	816745
UN	4100	.	ADP1-WT	816747	816747
UN	4101	.	ADP1-WT	816751	816752
UN	4102	.	ADP1-WT	816754	816754
UN	4103	.	ADP1-WT	816760	816760
UN	4104	.	ADP1-WT	816764	816765
UN	4105	.	ADP1-WT	816777	816777
UN	4106	.	ADP1-WT	816782	816782
UN	4107	.	ADP1-WT	816786	816788
UN	4108	.	ADP1-WT	816791	816793
UN	4109	.	ADP1-WT	816795	816795
UN	4110	.	ADP1-WT	816797	816797
UN	4111	.	ADP1-WT	816804	816806
UN	4112	.	ADP1-WT	816808	816808
UN	4113	.	ADP1-WT	816810	816810
UN	4114	.	ADP1-WT	816824	816824
UN	4115	.	ADP1-WT	816827	816830
UN	4116	.	ADP1-WT	816832	816832
UN	4117	.	ADP1-WT	816836	816888
UN	4118	.	ADP1-WT	816890	816890
UN	4119	.	ADP1-WT	816894	816894
UN	4120	.	ADP1-WT	816899	816899
UN	4121	.	ADP1-WT	816902	816903
UN	4122	.	ADP1-WT	816905	816905
UN	4123	.	ADP1-WT	816908	816908
UN	4124	.	ADP1-WT	817060	817135
UN	4125	.	ADP1-WT	817138	817138
UN	4126	.	ADP1-WT	817564	817564
UN	4127	.	ADP1-WT	817566	817566
UN	4128	.	ADP1-WT	817735	817740
UN	4129	.	ADP1-WT	817742	817744
UN	4130	.	ADP1-WT	817749	817749
UN	4131	.	ADP1-WT	818545	818546
UN	4132	.	ADP1-WT	818551	818551
UN	4133	.	ADP1-WT	818556	818556
UN	4134	.	ADP1-WT	818561	818561
UN	4135	.	ADP1-WT	818563	818563
UN	4136	.	ADP1-WT	818565	818565
UN	4137	.	ADP1-WT	818570	818570
UN	4138	.	ADP1-WT	818574	818574
UN	4139	.	ADP1-WT	818577	818577
UN	4140	.	ADP1-WT	819315	819315
UN	4141	.	ADP1-WT	819324	819324
UN	4142	.	ADP1-WT	819327	819328
UN	4143	.	ADP1-WT	819330	819333
UN	4144	.	ADP1-WT	820512	820512
UN	4145	.	ADP1-WT	820520	820529
UN	4146	.	ADP1-WT	820531	820531
UN	4147	.	ADP1-WT	820534	820536
UN	4148	.	ADP1-WT	820538	820542
UN	4149	.	ADP1-WT	821040	821087
UN	4150	.	ADP1-WT	821090	821091
UN	4151	.	ADP1-WT	821095	821095
UN	4152	.	ADP1-WT	821101	821101
UN	4153	.	ADP1-WT	821103	821103
UN	4154	.	ADP1-WT	821108	821109
UN	4155	.	ADP1-WT	821116	821116
UN	4156	.	ADP1-WT	821120	821120
UN	4157	.	ADP1-WT	821124	821138
UN	4158	.	ADP1-WT	821145	821146
UN	4159	.	ADP1-WT	821148	821149
UN	4160	.	ADP1-WT	821151	821152
UN	4161	.	ADP1-WT	822352	822353
UN	4162	.	ADP1-WT	822355	822356
UN	4163	.	ADP1-WT	822359	822359
UN	4164	.	ADP1-WT	822363	822363
UN	4165	.	ADP1-WT	822366	822366
UN	4166	.	ADP1-WT	823020	823027
UN	4167	.	ADP1-WT	823031	823032
UN	4168	.	ADP1-WT	823036	823046
UN	4169	.	ADP1-WT	823273	823293
UN	4170	.	ADP1-WT	823299	823299
UN	4171	.	ADP1-WT	823301	823302
UN	4172	.	ADP1-WT	823355	823355
UN	4173	.	ADP1-WT	823361	823361
UN	4174	.	ADP1-WT	824770	824770
UN	4175	.	ADP1-WT	824802	824802
UN	4176	.	ADP1-WT	824809	824809
UN	4177	.	ADP1-WT	824840	824840
UN	4178	.	ADP1-WT	824856	824856
UN	4179	.	ADP1-WT	824864	824870
UN	4180	.	ADP1-WT	825007	825007
UN	4181	.	ADP1-WT	825026	825026
UN	4182	.	ADP1-WT	825030	825030
UN	4183	.	ADP1-WT	825044	825044
UN	4184	.	ADP1-WT	825093	825093
UN	4185	.	ADP1-WT	825207	825208
UN	4186	.	ADP1-WT	825224	825225
UN	4187	.	ADP1-WT	825228	825230
UN	4188	.	ADP1-WT	825237	825237
UN	4189	.	ADP1-WT	825250	825250
UN	4190	.	ADP1-WT	825254	825254
UN	4191	.	ADP1-WT	825258	825259
UN	4192	.	ADP1-WT	825269	825270
UN	4193	.	ADP1-WT	825275	825275
UN	4194	.	ADP1-WT	825277	825277
UN	4195	.	ADP1-WT	825279	825283
UN	4196	.	ADP1-WT	825286	825286
UN	4197	.	ADP1-WT	825292	825292
UN	4198	.	ADP1-WT	825520	825521
UN	4199	.	ADP1-WT	825523	825524
UN	4200	.	ADP1-WT	825526	825528
UN	4201	.	ADP1-WT	825549	825560
UN	4202	.	ADP1-WT	825566	825568
UN	4203	.	ADP1-WT	825571	825571
UN	4204	.	ADP1-WT	825578	825578
UN	4205	.	ADP1-WT	826691	826691
UN	4206	.	ADP1-WT	826701	826702
UN	4207	.	ADP1-WT	826704	826705
UN	4208	.	ADP1-WT	827163	827216
UN	4209	.	ADP1-WT	827465	827465
UN	4210	.	ADP1-WT	827487	827489
UN	4211	.	ADP1-WT	827584	827584
UN	4212	.	ADP1-WT	827603	827603
UN	4213	.	ADP1-WT	828985	828987
UN	4214	.	ADP1-WT	828989	828992
UN	4215	.	ADP1-WT	828995	828995
UN	4216	.	ADP1-WT	829557	829558
UN	4217	.	ADP1-WT	829954	829955
UN	4218	.	ADP1-WT	830015	830015
UN	4219	.	ADP1-WT	830488	830488
UN	4220	.	ADP1-WT	830490	830495
UN	4221	.	ADP1-WT	830497	830625
UN	4222	.	ADP1-WT	830657	830657
UN	4223	.	ADP1-WT	831475	831475
UN	4224	.	ADP1-WT	831630	831695
UN	4225	.	ADP1-WT	831697	831697
UN	4226	.	ADP1-WT	831701	831704
UN	4227	.	ADP1-WT	831707	831707
UN	4228	.	ADP1-WT	831729	831729
UN	4229	.	ADP1-WT	831753	831753
UN	4230	.	ADP1-WT	831771	831771
UN	4231	.	ADP1-WT	831774	831774
UN	4232	.	ADP1-WT	831790	831796
UN	4233	.	ADP1-WT	831799	831806
UN	4234	.	ADP1-WT	831808	831826
UN	4235	.	ADP1-WT	831828	831886
UN	4236	.	ADP1-WT	832103	832116
UN	4237	.	ADP1-WT	832138	832141
UN	4238	.	ADP1-WT	832144	832144
UN	4239	.	ADP1-WT	832147	832147
UN	4240	.	ADP1-WT	832152	832152
UN	4241	.	ADP1-WT	832154	832154
UN	4242	.	ADP1-WT	832156	832156
UN	4243	.	ADP1-WT	832181	832181
UN	4244	.	ADP1-WT	832186	832186
UN	4245	.	ADP1-WT	832188	832196
UN	4246	.	ADP1-WT	832201	832201
UN	4247	.	ADP1-WT	832204	832204
UN	4248	.	ADP1-WT	832932	832932
UN	4249	.	ADP1-WT	832936	832937
UN	4250	.	ADP1-WT	832941	832944
UN	4251	.	ADP1-WT	832967	832969
UN	4252	.	ADP1-WT	833201	833207
UN	4253	.	ADP1-WT	833211	833212
UN	4254	.	ADP1-WT	833764	833767
UN	4255	.	ADP1-WT	833769	833769
UN	4256	.	ADP1-WT	833800	833800
UN	4257	.	ADP1-WT	833803	833817
UN	4258	.	ADP1-WT	833975	833983
UN	4259	.	ADP1-WT	833985	833986
UN	4260	.	ADP1-WT	833993	833993
UN	4261	.	ADP1-WT	834004	834004
UN	4262	.	ADP1-WT	834018	834018
UN	4263	.	ADP1-WT	834042	834042
UN	4264	.	ADP1-WT	834051	834052
UN	4265	.	ADP1-WT	834054	834054
UN	4266	.	ADP1-WT	834106	834106
UN	4267	.	ADP1-WT	834468	834469
UN	4268	.	ADP1-WT	834484	834484
UN	4269	.	ADP1-WT	834487	834519
UN	4270	.	ADP1-WT	834523	834524
UN	4271	.	ADP1-WT	834529	834529
UN	4272	.	ADP1-WT	834537	834537
UN	4273	.	ADP1-WT	834711	834715
UN	4274	.	ADP1-WT	834717	834732
UN	4275	.	ADP1-WT	835343	835343
UN	4276	.	ADP1-WT	835354	835378
UN	4277	.	ADP1-WT	836429	836429
UN	4278	.	ADP1-WT	836444	836444
UN	4279	.	ADP1-WT	836503	836503
UN	4280	.	ADP1-WT	836507	836507
UN	4281	.	ADP1-WT	837362	837366
UN	4282	.	ADP1-WT	837368	837369
UN	4283	.	ADP1-WT	837371	837540
UN	4284	.	ADP1-WT	837567	837567
UN	4285	.	ADP1-WT	837570	837571
UN	4286	.	ADP1-WT	837573	837573
UN	4287	.	ADP1-WT	837575	837575
UN	4288	.	ADP1-WT	837617	837617
UN	4289	.	ADP1-WT	837633	837633
UN	4290	.	ADP1-WT	837641	837661
UN	4291	.	ADP1-WT	838128	838128
UN	4292	.	ADP1-WT	838130	838198
UN	4293	.	ADP1-WT	838210	838210
UN	4294	.	ADP1-WT	838212	838212
UN	4295	.	ADP1-WT	838215	838216
UN	4296	.	ADP1-WT	838220	838220
UN	4297	.	ADP1-WT	838223	838223
UN	4298	.	ADP1-WT	838412	838412
UN	4299	.	ADP1-WT	838913	838913
UN	4300	.	ADP1-WT	838919	838919
UN	4301	.	ADP1-WT	838922	838924
UN	4302	.	ADP1-WT	838926	838927
UN	4303	.	ADP1-WT	838930	838931
UN	4304	.	ADP1-WT	838933	838938
UN	4305	.	ADP1-WT	841949	841949
UN	4306	.	ADP1-WT	841977	841977
UN	4307	.	ADP1-WT	841980	841980
UN	4308	.	ADP1-WT	841984	841986
UN	4309	.	ADP1-WT	841989	842039
UN	4310	.	ADP1-WT	842041	842041
UN	4311	.	ADP1-WT	842046	842046
UN	4312	.	ADP1-WT	842054	842054
UN	4313	.	ADP1-WT	842059	842061
UN	4314	.	ADP1-WT	842074	842074
UN	4315	.	ADP1-WT	842289	842294
UN	4316	.	ADP1-WT	844255	844305
UN	4317	.	ADP1-WT	844308	844310
UN	4318	.	ADP1-WT	844312	844327
UN	4319	.	ADP1-WT	844329	844331
UN	4320	.	ADP1-WT	844333	844338
UN	4321	.	ADP1-WT	844340	844346
UN	4322	.	ADP1-WT	844749	844749
UN	4323	.	ADP1-WT	844774	844774
UN	4324	.	ADP1-WT	844798	844798
UN	4325	.	ADP1-WT	845135	845138
UN	4326	.	ADP1-WT	848437	848437
UN	4327	.	ADP1-WT	848439	848439
UN	4328	.	ADP1-WT	848443	848443
UN	4329	.	ADP1-WT	848445	848445
UN	4330	.	ADP1-WT	848448	848448
UN	4331	.	ADP1-WT	848451	848451
UN	4332	.	ADP1-WT	848453	848456
UN	4333	.	ADP1-WT	848690	848690
UN	4334	.	ADP1-WT	848692	848692
UN	4335	.	ADP1-WT	848694	848703
UN	4336	.	ADP1-WT	848909	848909
UN	4337	.	ADP1-WT	848911	848911
UN	4338	.	ADP1-WT	848952	848953
UN	4339	.	ADP1-WT	848955	848955
UN	4340	.	ADP1-WT	848959	848960
UN	4341	.	ADP1-WT	848971	848973
UN	4342	.	ADP1-WT	848976	848976
UN	4343	.	ADP1-WT	848979	848983
UN	4344	.	ADP1-WT	848988	848988
UN	4345	.	ADP1-WT	848990	848991
UN	4346	.	ADP1-WT	848994	848997
UN	4347	.	ADP1-WT	849058	849058
UN	4348	.	ADP1-WT	849063	849129
UN	4349	.	ADP1-WT	850138	850138
UN	4350	.	ADP1-WT	850422	850427
UN	4351	.	ADP1-WT	850429	850430
UN	4352	.	ADP1-WT	850433	850440
UN	4353	.	ADP1-WT	850442	850444
UN	4354	.	ADP1-WT	850446	850509
UN	4355	.	ADP1-WT	850512	850513
UN	4356	.	ADP1-WT	850515	850517
UN	4357	.	ADP1-WT	850519	850520
UN	4358	.	ADP1-WT	851266	851271
UN	4359	.	ADP1-WT	851323	851323
UN	4360	.	ADP1-WT	851331	851331
UN	4361	.	ADP1-WT	851500	851500
UN	4362	.	ADP1-WT	851510	851510
UN	4363	.	ADP1-WT	851537	851551
UN	4364	.	ADP1-WT	851555	851555
UN	4365	.	ADP1-WT	851716	851716
UN	4366	.	ADP1-WT	851718	851719
UN	4367	.	ADP1-WT	851721	851739
UN	4368	.	ADP1-WT	851749	851749
UN	4369	.	ADP1-WT	851751	851752
UN	4370	.	ADP1-WT	851759	851759
UN	4371	.	ADP1-WT	851762	851762
UN	4372	.	ADP1-WT	851764	851764
UN	4373	.	ADP1-WT	851769	851769
UN	4374	.	ADP1-WT	851774	851774
UN	4375	.	ADP1-WT	851787	851787
UN	4376	.	ADP1-WT	851797	851797
UN	4377	.	ADP1-WT	851804	851804
UN	4378	.	ADP1-WT	851809	851809
UN	4379	.	ADP1-WT	851812	851812
UN	4380	.	ADP1-WT	851825	851825
UN	4381	.	ADP1-WT	851971	851971
UN	4382	.	ADP1-WT	851980	851981
UN	4383	.	ADP1-WT	851986	851988
UN	4384	.	ADP1-WT	851990	851990
UN	4385	.	ADP1-WT	851997	851998
UN	4386	.	ADP1-WT	852001	852014
UN	4387	.	ADP1-WT	852023	852023
UN	4388	.	ADP1-WT	852032	852032
UN	4389	.	ADP1-WT	852052	852053
UN	4390	.	ADP1-WT	852058	852058
UN	4391	.	ADP1-WT	852066	852066
UN	4392	.	ADP1-WT	852071	852071
UN	4393	.	ADP1-WT	852285	852285
UN	4394	.	ADP1-WT	852307	852307
UN	4395	.	ADP1-WT	852313	852313
UN	4396	.	ADP1-WT	852344	852344
UN	4397	.	ADP1-WT	852347	852347
UN	4398	.	ADP1-WT	852354	852356
UN	4399	.	ADP1-WT	852360	852373
UN	4400	.	ADP1-WT	852377	852379
UN	4401	.	ADP1-WT	852381	852381
UN	4402	.	ADP1-WT	852383	852384
UN	4403	.	ADP1-WT	852386	852395
UN	4404	.	ADP1-WT	852399	852399
UN	4405	.	ADP1-WT	852404	852405
UN	4406	.	ADP1-WT	854984	854984
UN	4407	.	ADP1-WT	854988	854991
UN	4408	.	ADP1-WT	854994	854994
UN	4409	.	ADP1-WT	858662	858663
UN	4410	.	ADP1-WT	858675	858675
UN	4411	.	ADP1-WT	858680	858680
UN	4412	.	ADP1-WT	858682	858684
UN	4413	.	ADP1-WT	858686	858689
UN	4414	.	ADP1-WT	858990	858990
UN	4415	.	ADP1-WT	858993	858993
UN	4416	.	ADP1-WT	858995	858997
UN	4417	.	ADP1-WT	858999	859002
UN	4418	.	ADP1-WT	859013	859013
UN	4419	.	ADP1-WT	859017	859017
UN	4420	.	ADP1-WT	859021	859021
UN	4421	.	ADP1-WT	859024	859025
UN	4422	.	ADP1-WT	859028	859029
UN	4423	.	ADP1-WT	859031	859031
UN	4424	.	ADP1-WT	860828	860828
UN	4425	.	ADP1-WT	860836	860839
UN	4426	.	ADP1-WT	860843	860846
UN	4427	.	ADP1-WT	860848	860848
UN	4428	.	ADP1-WT	860855	860855
UN	4429	.	ADP1-WT	860858	860858
UN	4430	.	ADP1-WT	861244	861244
UN	4431	.	ADP1-WT	861853	861861
UN	4432	.	ADP1-WT	861863	861867
UN	4433	.	ADP1-WT	861907	861907
UN	4434	.	ADP1-WT	861909	861909
UN	4435	.	ADP1-WT	861913	861913
UN	4436	.	ADP1-WT	861916	861916
UN	4437	.	ADP1-WT	862225	862225
UN	4438	.	ADP1-WT	862227	862228
UN	4439	.	ADP1-WT	862230	862256
UN	4440	.	ADP1-WT	862258	862258
UN	4441	.	ADP1-WT	862260	862262
UN	4442	.	ADP1-WT	862264	862264
UN	4443	.	ADP1-WT	863442	863455
UN	4444	.	ADP1-WT	863462	863462
UN	4445	.	ADP1-WT	863464	863464
UN	4446	.	ADP1-WT	863467	863470
UN	4447	.	ADP1-WT	863474	863474
UN	4448	.	ADP1-WT	863478	863486
UN	4449	.	ADP1-WT	863489	863490
UN	4450	.	ADP1-WT	863494	863495
UN	4451	.	ADP1-WT	863520	863520
UN	4452	.	ADP1-WT	863882	863882
UN	4453	.	ADP1-WT	864198	864198
UN	4454	.	ADP1-WT	864200	864201
UN	4455	.	ADP1-WT	864203	864205
UN	4456	.	ADP1-WT	864210	864210
UN	4457	.	ADP1-WT	864213	864213
UN	4458	.	ADP1-WT	864222	864222
UN	4459	.	ADP1-WT	864229	864229
UN	4460	.	ADP1-WT	864231	864253
UN	4461	.	ADP1-WT	864324	864330
UN	4462	.	ADP1-WT	864334	864370
UN	4463	.	ADP1-WT	864372	864373
UN	4464	.	ADP1-WT	864410	864422
UN	4465	.	ADP1-WT	865644	865644
UN	4466	.	ADP1-WT	865647	865647
UN	4467	.	ADP1-WT	865818	865819
UN	4468	.	ADP1-WT	865821	865821
UN	4469	.	ADP1-WT	865825	865826
UN	4470	.	ADP1-WT	865832	865834
UN	4471	.	ADP1-WT	865836	865867
UN	4472	.	ADP1-WT	866676	866677
UN	4473	.	ADP1-WT	866680	866680
UN	4474	.	ADP1-WT	866683	866686
UN	4475	.	ADP1-WT	866690	866692
UN	4476	.	ADP1-WT	866695	866696
UN	4477	.	ADP1-WT	866698	866701
UN	4478	.	ADP1-WT	866713	866718
UN	4479	.	ADP1-WT	866720	866726
UN	4480	.	ADP1-WT	866728	866728
UN	4481	.	ADP1-WT	866733	866733
UN	4482	.	ADP1-WT	866735	866737
UN	4483	.	ADP1-WT	866739	866739
UN	4484	.	ADP1-WT	866743	866743
UN	4485	.	ADP1-WT	866747	866749
UN	4486	.	ADP1-WT	866751	866751
UN	4487	.	ADP1-WT	866755	866755
UN	4488	.	ADP1-WT	866758	866758
UN	4489	.	ADP1-WT	866760	866760
UN	4490	.	ADP1-WT	866763	866763
UN	4491	.	ADP1-WT	866771	866774
UN	4492	.	ADP1-WT	866784	866784
UN	4493	.	ADP1-WT	866788	866788
UN	4494	.	ADP1-WT	866790	866790
UN	4495	.	ADP1-WT	867073	867073
UN	4496	.	ADP1-WT	867075	867075
UN	4497	.	ADP1-WT	867079	867079
UN	4498	.	ADP1-WT	867081	867081
UN	4499	.	ADP1-WT	867084	867084
UN	4500	.	ADP1-WT	868084	868111
UN	4501	.	ADP1-WT	868113	868113
UN	4502	.	ADP1-WT	868115	868116
UN	4503	.	ADP1-WT	868122	868123
UN	4504	.	ADP1-WT	868125	868125
UN	4505	.	ADP1-WT	868127	868127
UN	4506	.	ADP1-WT	868259	868260
UN	4507	.	ADP1-WT	868263	868263
UN	4508	.	ADP1-WT	868265	868271
UN	4509	.	ADP1-WT	868273	868273
UN	4510	.	ADP1-WT	868276	868280
UN	4511	.	ADP1-WT	868282	868471
UN	4512	.	ADP1-WT	868473	868475
UN	4513	.	ADP1-WT	868496	868496
UN	4514	.	ADP1-WT	868503	868508
UN	4515	.	ADP1-WT	868512	868512
UN	4516	.	ADP1-WT	868514	868514
UN	4517	.	ADP1-WT	868517	868517
UN	4518	.	ADP1-WT	868519	868519
UN	4519	.	ADP1-WT	868523	868523
UN	4520	.	ADP1-WT	868526	868720
UN	4521	.	ADP1-WT	868837	868839
UN	4522	.	ADP1-WT	869362	869362
UN	4523	.	ADP1-WT	869365	869372
UN	4524	.	ADP1-WT	871014	871015
UN	4525	.	ADP1-WT	871020	871020
UN	4526	.	ADP1-WT	871039	871039
UN	4527	.	ADP1-WT	871042	871042
UN	4528	.	ADP1-WT	871044	871044
UN	4529	.	ADP1-WT	871050	871051
UN	4530	.	ADP1-WT	871884	871884
UN	4531	.	ADP1-WT	871886	871889
UN	4532	.	ADP1-WT	871891	871908
UN	4533	.	ADP1-WT	871910	871911
UN	4534	.	ADP1-WT	871913	871921
UN	4535	.	ADP1-WT	871923	871935
UN	4536	.	ADP1-WT	871937	871954
UN	4537	.	ADP1-WT	871956	871963
UN	4538	.	ADP1-WT	872241	872242
UN	4539	.	ADP1-WT	872247	872249
UN	4540	.	ADP1-WT	872253	872253
UN	4541	.	ADP1-WT	872257	872257
UN	4542	.	ADP1-WT	872260	872267
UN	4543	.	ADP1-WT	872974	872985
UN	4544	.	ADP1-WT	872987	872998
UN	4545	.	ADP1-WT	873000	873002
UN	4546	.	ADP1-WT	873042	873043
UN	4547	.	ADP1-WT	873045	873049
UN	4548	.	ADP1-WT	873052	873059
UN	4549	.	ADP1-WT	873062	873062
UN	4550	.	ADP1-WT	873066	873066
UN	4551	.	ADP1-WT	873072	873081
UN	4552	.	ADP1-WT	873089	873089
UN	4553	.	ADP1-WT	873095	873096
UN	4554	.	ADP1-WT	873102	873102
UN	4555	.	ADP1-WT	873105	873105
UN	4556	.	ADP1-WT	873110	873111
UN	4557	.	ADP1-WT	873124	873124
UN	4558	.	ADP1-WT	873126	873126
UN	4559	.	ADP1-WT	873128	873128
UN	4560	.	ADP1-WT	873132	873133
UN	4561	.	ADP1-WT	873136	873137
UN	4562	.	ADP1-WT	873141	873141
UN	4563	.	ADP1-WT	873143	873143
UN	4564	.	ADP1-WT	873146	873146
UN	4565	.	ADP1-WT	873148	873203
UN	4566	.	ADP1-WT	873218	873221
UN	4567	.	ADP1-WT	873223	873223
UN	4568	.	ADP1-WT	873229	873236
UN	4569	.	ADP1-WT	873239	873260
UN	4570	.	ADP1-WT	873262	873270
UN	4571	.	ADP1-WT	873278	873278
UN	4572	.	ADP1-WT	873417	873585
UN	4573	.	ADP1-WT	873587	873588
UN	4574	.	ADP1-WT	873592	873592
UN	4575	.	ADP1-WT	873594	873594
UN	4576	.	ADP1-WT	873596	873596
UN	4577	.	ADP1-WT	873602	873602
UN	4578	.	ADP1-WT	873608	873609
UN	4579	.	ADP1-WT	873614	873614
UN	4580	.	ADP1-WT	873617	873617
UN	4581	.	ADP1-WT	873621	873621
UN	4582	.	ADP1-WT	873647	873647
UN	4583	.	ADP1-WT	873664	873675
UN	4584	.	ADP1-WT	873864	873865
UN	4585	.	ADP1-WT	873868	873868
UN	4586	.	ADP1-WT	873872	873872
UN	4587	.	ADP1-WT	873875	873875
UN	4588	.	ADP1-WT	873879	873879
UN	4589	.	ADP1-WT	873881	873881
UN	4590	.	ADP1-WT	873884	873884
UN	4591	.	ADP1-WT	873886	873887
UN	4592	.	ADP1-WT	873890	873892
UN	4593	.	ADP1-WT	874514	874515
UN	4594	.	ADP1-WT	874517	874518
UN	4595	.	ADP1-WT	874521	874553
UN	4596	.	ADP1-WT	874557	874557
UN	4597	.	ADP1-WT	874560	874560
UN	4598	.	ADP1-WT	874563	874565
UN	4599	.	ADP1-WT	874567	874627
UN	4600	.	ADP1-WT	875046	875050
UN	4601	.	ADP1-WT	877110	877111
UN	4602	.	ADP1-WT	877117	877118
UN	4603	.	ADP1-WT	877120	877120
UN	4604	.	ADP1-WT	877122	877123
UN	4605	.	ADP1-WT	877125	877127
UN	4606	.	ADP1-WT	877132	877132
UN	4607	.	ADP1-WT	877154	877157
UN	4608	.	ADP1-WT	877160	877160
UN	4609	.	ADP1-WT	877164	877211
UN	4610	.	ADP1-WT	877213	877214
UN	4611	.	ADP1-WT	877224	877224
UN	4612	.	ADP1-WT	877227	877227
UN	4613	.	ADP1-WT	877232	877249
UN	4614	.	ADP1-WT	877251	877252
UN	4615	.	ADP1-WT	877254	877254
UN	4616	.	ADP1-WT	877409	877410
UN	4617	.	ADP1-WT	877412	877423
UN	4618	.	ADP1-WT	877425	877426
UN	4619	.	ADP1-WT	877429	877430
UN	4620	.	ADP1-WT	877433	877433
UN	4621	.	ADP1-WT	877658	877658
UN	4622	.	ADP1-WT	877660	877660
UN	4623	.	ADP1-WT	877668	877672
UN	4624	.	ADP1-WT	877675	877676
UN	4625	.	ADP1-WT	877678	877682
UN	4626	.	ADP1-WT	877684	877688
UN	4627	.	ADP1-WT	877691	877691
UN	4628	.	ADP1-WT	877696	877699
UN	4629	.	ADP1-WT	877709	877710
UN	4630	.	ADP1-WT	877712	877712
UN	4631	.	ADP1-WT	877714	877716
UN	4632	.	ADP1-WT	877725	877726
UN	4633	.	ADP1-WT	877728	877732
UN	4634	.	ADP1-WT	877734	877734
UN	4635	.	ADP1-WT	877738	877738
UN	4636	.	ADP1-WT	877753	877753
UN	4637	.	ADP1-WT	878289	878289
UN	4638	.	ADP1-WT	878297	878312
UN	4639	.	ADP1-WT	878314	878315
UN	4640	.	ADP1-WT	878320	878323
UN	4641	.	ADP1-WT	878326	878334
UN	4642	.	ADP1-WT	878339	878384
UN	4643	.	ADP1-WT	878531	878600
UN	4644	.	ADP1-WT	878678	878678
UN	4645	.	ADP1-WT	878922	878922
UN	4646	.	ADP1-WT	878924	878924
UN	4647	.	ADP1-WT	878926	878926
UN	4648	.	ADP1-WT	878931	878934
UN	4649	.	ADP1-WT	878940	878941
UN	4650	.	ADP1-WT	878946	878964
UN	4651	.	ADP1-WT	878967	879032
UN	4652	.	ADP1-WT	879037	879043
UN	4653	.	ADP1-WT	879045	879049
UN	4654	.	ADP1-WT	879051	879051
UN	4655	.	ADP1-WT	879053	879053
UN	4656	.	ADP1-WT	879057	879059
UN	4657	.	ADP1-WT	879074	879074
UN	4658	.	ADP1-WT	879093	879093
UN	4659	.	ADP1-WT	879111	879111
UN	4660	.	ADP1-WT	879274	879274
UN	4661	.	ADP1-WT	879282	879283
UN	4662	.	ADP1-WT	879289	879290
UN	4663	.	ADP1-WT	879295	879296
UN	4664	.	ADP1-WT	879300	879300
UN	4665	.	ADP1-WT	879306	879306
UN	4666	.	ADP1-WT	879308	879308
UN	4667	.	ADP1-WT	879311	879313
UN	4668	.	ADP1-WT	879322	879322
UN	4669	.	ADP1-WT	879325	879325
UN	4670	.	ADP1-WT	879328	879328
UN	4671	.	ADP1-WT	879330	879338
UN	4672	.	ADP1-WT	879340	879342
UN	4673	.	ADP1-WT	879345	879348
UN	4674	.	ADP1-WT	879350	879364
UN	4675	.	ADP1-WT	879366	879367
UN	4676	.	ADP1-WT	879369	879369
UN	4677	.	ADP1-WT	879371	879372
UN	4678	.	ADP1-WT	879374	879374
UN	4679	.	ADP1-WT	879377	879377
UN	4680	.	ADP1-WT	879379	879383
UN	4681	.	ADP1-WT	879385	879385
UN	4682	.	ADP1-WT	879387	879387
UN	4683	.	ADP1-WT	880685	880685
UN	4684	.	ADP1-WT	880699	880700
UN	4685	.	ADP1-WT	880912	880912
UN	4686	.	ADP1-WT	880926	880926
UN	4687	.	ADP1-WT	880932	880933
UN	4688	.	ADP1-WT	881264	881318
UN	4689	.	ADP1-WT	881320	881328
UN	4690	.	ADP1-WT	882154	882170
UN	4691	.	ADP1-WT	882303	882305
UN	4692	.	ADP1-WT	882309	882309
UN	4693	.	ADP1-WT	882318	882318
UN	4694	.	ADP1-WT	882321	882321
UN	4695	.	ADP1-WT	882330	882342
UN	4696	.	ADP1-WT	882345	882345
UN	4697	.	ADP1-WT	882350	882350
UN	4698	.	ADP1-WT	882352	882353
UN	4699	.	ADP1-WT	882356	882356
UN	4700	.	ADP1-WT	882359	882361
UN	4701	.	ADP1-WT	882363	882364
UN	4702	.	ADP1-WT	882367	882368
UN	4703	.	ADP1-WT	882370	882460
UN	4704	.	ADP1-WT	882462	882462
UN	4705	.	ADP1-WT	882464	882472
UN	4706	.	ADP1-WT	882474	882478
UN	4707	.	ADP1-WT	882481	882482
UN	4708	.	ADP1-WT	882485	882503
UN	4709	.	ADP1-WT	882505	882505
UN	4710	.	ADP1-WT	882507	882510
UN	4711	.	ADP1-WT	882512	882513
UN	4712	.	ADP1-WT	882515	882515
UN	4713	.	ADP1-WT	882517	882517
UN	4714	.	ADP1-WT	882522	882522
UN	4715	.	ADP1-WT	882530	882530
UN	4716	.	ADP1-WT	882532	882532
UN	4717	.	ADP1-WT	882608	882608
UN	4718	.	ADP1-WT	882648	882649
UN	4719	.	ADP1-WT	882651	882651
UN	4720	.	ADP1-WT	882653	882654
UN	4721	.	ADP1-WT	882687	882687
UN	4722	.	ADP1-WT	882693	882694
UN	4723	.	ADP1-WT	882698	882815
UN	4724	.	ADP1-WT	882961	882961
UN	4725	.	ADP1-WT	882963	882963
UN	4726	.	ADP1-WT	882965	882966
UN	4727	.	ADP1-WT	882971	882986
UN	4728	.	ADP1-WT	883497	883498
UN	4729	.	ADP1-WT	883500	883500
UN	4730	.	ADP1-WT	883503	883531
UN	4731	.	ADP1-WT	883539	883539
UN	4732	.	ADP1-WT	883541	883561
UN	4733	.	ADP1-WT	883563	883563
UN	4734	.	ADP1-WT	883565	883565
UN	4735	.	ADP1-WT	883568	883572
UN	4736	.	ADP1-WT	884448	884448
UN	4737	.	ADP1-WT	884478	884479
UN	4738	.	ADP1-WT	884481	884502
UN	4739	.	ADP1-WT	884730	884730
UN	4740	.	ADP1-WT	884733	884733
UN	4741	.	ADP1-WT	884738	884738
UN	4742	.	ADP1-WT	884742	884742
UN	4743	.	ADP1-WT	884744	884744
UN	4744	.	ADP1-WT	884837	884837
UN	4745	.	ADP1-WT	884849	884849
UN	4746	.	ADP1-WT	886887	886887
UN	4747	.	ADP1-WT	886889	886893
UN	4748	.	ADP1-WT	886896	886896
UN	4749	.	ADP1-WT	886898	886900
UN	4750	.	ADP1-WT	886904	886904
UN	4751	.	ADP1-WT	886907	886910
UN	4752	.	ADP1-WT	886914	886914
UN	4753	.	ADP1-WT	886918	886919
UN	4754	.	ADP1-WT	886925	886936
UN	4755	.	ADP1-WT	886953	886955
UN	4756	.	ADP1-WT	886962	886962
UN	4757	.	ADP1-WT	886980	886980
UN	4758	.	ADP1-WT	886985	886985
UN	4759	.	ADP1-WT	886987	886988
UN	4760	.	ADP1-WT	886992	886992
UN	4761	.	ADP1-WT	886996	886996
UN	4762	.	ADP1-WT	886998	886998
UN	4763	.	ADP1-WT	887005	887005
UN	4764	.	ADP1-WT	887007	887007
UN	4765	.	ADP1-WT	887086	887173
UN	4766	.	ADP1-WT	887175	887175
UN	4767	.	ADP1-WT	887329	887329
UN	4768	.	ADP1-WT	887342	887342
UN	4769	.	ADP1-WT	887344	887347
UN	4770	.	ADP1-WT	887350	887352
UN	4771	.	ADP1-WT	887354	887361
UN	4772	.	ADP1-WT	887363	887365
UN	4773	.	ADP1-WT	887367	887368
UN	4774	.	ADP1-WT	887370	887370
UN	4775	.	ADP1-WT	887373	887373
UN	4776	.	ADP1-WT	887376	887376
UN	4777	.	ADP1-WT	887378	887380
UN	4778	.	ADP1-WT	887629	887629
UN	4779	.	ADP1-WT	887697	887697
UN	4780	.	ADP1-WT	887712	887712
UN	4781	.	ADP1-WT	887763	887763
UN	4782	.	ADP1-WT	887768	887768
UN	4783	.	ADP1-WT	887784	887794
UN	4784	.	ADP1-WT	887796	887815
UN	4785	.	ADP1-WT	887817	887819
UN	4786	.	ADP1-WT	887821	887823
UN	4787	.	ADP1-WT	888378	888378
UN	4788	.	ADP1-WT	890033	890092
UN	4789	.	ADP1-WT	890094	890096
UN	4790	.	ADP1-WT	890103	890104
UN	4791	.	ADP1-WT	890107	890108
UN	4792	.	ADP1-WT	890110	890112
UN	4793	.	ADP1-WT	890123	890123
UN	4794	.	ADP1-WT	890134	890136
UN	4795	.	ADP1-WT	890138	890138
UN	4796	.	ADP1-WT	890244	890274
UN	4797	.	ADP1-WT	890276	890277
UN	4798	.	ADP1-WT	890281	890296
UN	4799	.	ADP1-WT	890298	890298
UN	4800	.	ADP1-WT	890302	890323
UN	4801	.	ADP1-WT	890325	890326
UN	4802	.	ADP1-WT	890330	890330
UN	4803	.	ADP1-WT	890344	890344
UN	4804	.	ADP1-WT	891703	891703
UN	4805	.	ADP1-WT	891705	891705
UN	4806	.	ADP1-WT	891753	891756
UN	4807	.	ADP1-WT	891769	891769
UN	4808	.	ADP1-WT	892216	892219
UN	4809	.	ADP1-WT	892222	892222
UN	4810	.	ADP1-WT	892230	892233
UN	4811	.	ADP1-WT	892235	892328
UN	4812	.	ADP1-WT	892330	892338
UN	4813	.	ADP1-WT	892343	892343
UN	4814	.	ADP1-WT	892356	892358
UN	4815	.	ADP1-WT	893449	893449
UN	4816	.	ADP1-WT	893655	893656
UN	4817	.	ADP1-WT	893659	893659
UN	4818	.	ADP1-WT	893663	893663
UN	4819	.	ADP1-WT	893666	893666
UN	4820	.	ADP1-WT	893674	893674
UN	4821	.	ADP1-WT	893679	893680
UN	4822	.	ADP1-WT	893682	893683
UN	4823	.	ADP1-WT	893687	893689
UN	4824	.	ADP1-WT	893697	893704
UN	4825	.	ADP1-WT	893706	893707
UN	4826	.	ADP1-WT	893709	893709
UN	4827	.	ADP1-WT	893711	893712
UN	4828	.	ADP1-WT	893721	893724
UN	4829	.	ADP1-WT	893726	893726
UN	4830	.	ADP1-WT	893732	893732
UN	4831	.	ADP1-WT	893734	893734
UN	4832	.	ADP1-WT	893736	893736
UN	4833	.	ADP1-WT	893739	893740
UN	4834	.	ADP1-WT	893880	893880
UN	4835	.	ADP1-WT	894653	894653
UN	4836	.	ADP1-WT	894669	894669
UN	4837	.	ADP1-WT	894671	894671
UN	4838	.	ADP1-WT	894699	894699
UN	4839	.	ADP1-WT	894701	894701
UN	4840	.	ADP1-WT	894704	894704
UN	4841	.	ADP1-WT	894707	894711
UN	4842	.	ADP1-WT	894713	894713
UN	4843	.	ADP1-WT	894725	894725
UN	4844	.	ADP1-WT	894734	894734
UN	4845	.	ADP1-WT	894736	894738
UN	4846	.	ADP1-WT	894740	894740
UN	4847	.	ADP1-WT	895299	895299
UN	4848	.	ADP1-WT	895301	895301
UN	4849	.	ADP1-WT	895304	895304
UN	4850	.	ADP1-WT	895826	895827
UN	4851	.	ADP1-WT	895829	895829
UN	4852	.	ADP1-WT	895897	895897
UN	4853	.	ADP1-WT	895901	895901
UN	4854	.	ADP1-WT	895907	895907
UN	4855	.	ADP1-WT	895911	895915
UN	4856	.	ADP1-WT	895917	895925
UN	4857	.	ADP1-WT	895929	895929
UN	4858	.	ADP1-WT	895934	895942
UN	4859	.	ADP1-WT	895944	895944
UN	4860	.	ADP1-WT	895953	895953
UN	4861	.	ADP1-WT	895956	895960
UN	4862	.	ADP1-WT	895963	895963
UN	4863	.	ADP1-WT	895965	895966
UN	4864	.	ADP1-WT	895974	895974
UN	4865	.	ADP1-WT	896175	896175
UN	4866	.	ADP1-WT	896178	896180
UN	4867	.	ADP1-WT	896628	896629
UN	4868	.	ADP1-WT	896632	896632
UN	4869	.	ADP1-WT	896871	896871
UN	4870	.	ADP1-WT	896895	896895
UN	4871	.	ADP1-WT	896898	896900
UN	4872	.	ADP1-WT	896905	896905
UN	4873	.	ADP1-WT	896909	896918
UN	4874	.	ADP1-WT	896920	896924
UN	4875	.	ADP1-WT	896935	896939
UN	4876	.	ADP1-WT	896941	896943
UN	4877	.	ADP1-WT	896952	896952
UN	4878	.	ADP1-WT	896960	896968
UN	4879	.	ADP1-WT	896970	896971
UN	4880	.	ADP1-WT	896978	896978
UN	4881	.	ADP1-WT	896981	896981
UN	4882	.	ADP1-WT	896983	896983
UN	4883	.	ADP1-WT	896989	896990
UN	4884	.	ADP1-WT	896995	896995
UN	4885	.	ADP1-WT	896998	896999
UN	4886	.	ADP1-WT	897152	897175
UN	4887	.	ADP1-WT	897195	897197
UN	4888	.	ADP1-WT	897201	897201
UN	4889	.	ADP1-WT	897207	897207
UN	4890	.	ADP1-WT	898119	898119
UN	4891	.	ADP1-WT	898121	898147
UN	4892	.	ADP1-WT	898150	898150
UN	4893	.	ADP1-WT	898408	898452
UN	4894	.	ADP1-WT	898476	898476
UN	4895	.	ADP1-WT	898480	898480
UN	4896	.	ADP1-WT	898483	898483
UN	4897	.	ADP1-WT	898485	898485
UN	4898	.	ADP1-WT	898488	898488
UN	4899	.	ADP1-WT	900304	900343
UN	4900	.	ADP1-WT	900346	900347
UN	4901	.	ADP1-WT	900411	900411
UN	4902	.	ADP1-WT	900416	900416
UN	4903	.	ADP1-WT	900734	900734
UN	4904	.	ADP1-WT	900983	900984
UN	4905	.	ADP1-WT	900986	900986
UN	4906	.	ADP1-WT	900988	900989
UN	4907	.	ADP1-WT	901231	901231
UN	4908	.	ADP1-WT	901248	901251
UN	4909	.	ADP1-WT	901254	901254
UN	4910	.	ADP1-WT	901256	901256
UN	4911	.	ADP1-WT	901258	901258
UN	4912	.	ADP1-WT	901264	901264
UN	4913	.	ADP1-WT	901267	901267
UN	4914	.	ADP1-WT	901273	901274
UN	4915	.	ADP1-WT	901288	901288
UN	4916	.	ADP1-WT	901297	901298
UN	4917	.	ADP1-WT	901300	901343
UN	4918	.	ADP1-WT	901345	901346
UN	4919	.	ADP1-WT	901348	901354
UN	4920	.	ADP1-WT	904696	904698
UN	4921	.	ADP1-WT	904700	904700
UN	4922	.	ADP1-WT	904877	904877
UN	4923	.	ADP1-WT	904884	904884
UN	4924	.	ADP1-WT	904886	904887
UN	4925	.	ADP1-WT	904894	904894
UN	4926	.	ADP1-WT	904897	904897
UN	4927	.	ADP1-WT	904899	904902
UN	4928	.	ADP1-WT	904904	904904
UN	4929	.	ADP1-WT	904906	904951
UN	4930	.	ADP1-WT	904955	904955
UN	4931	.	ADP1-WT	904959	904959
UN	4932	.	ADP1-WT	904962	904972
UN	4933	.	ADP1-WT	904974	904977
UN	4934	.	ADP1-WT	904979	904979
UN	4935	.	ADP1-WT	904986	905009
UN	4936	.	ADP1-WT	905011	905027
UN	4937	.	ADP1-WT	905458	905458
UN	4938	.	ADP1-WT	905474	905475
UN	4939	.	ADP1-WT	905478	905478
UN	4940	.	ADP1-WT	905480	905485
UN	4941	.	ADP1-WT	905488	905489
UN	4942	.	ADP1-WT	905495	905495
UN	4943	.	ADP1-WT	905497	905497
UN	4944	.	ADP1-WT	905500	905500
UN	4945	.	ADP1-WT	905515	905525
UN	4946	.	ADP1-WT	905527	905527
UN	4947	.	ADP1-WT	905529	905540
UN	4948	.	ADP1-WT	905543	905543
UN	4949	.	ADP1-WT	905806	905806
UN	4950	.	ADP1-WT	905813	905816
UN	4951	.	ADP1-WT	905818	905829
UN	4952	.	ADP1-WT	905832	905832
UN	4953	.	ADP1-WT	905835	905836
UN	4954	.	ADP1-WT	905843	905844
UN	4955	.	ADP1-WT	905847	905848
UN	4956	.	ADP1-WT	907662	907662
UN	4957	.	ADP1-WT	907665	907666
UN	4958	.	ADP1-WT	907670	907671
UN	4959	.	ADP1-WT	907674	907674
UN	4960	.	ADP1-WT	907679	907679
UN	4961	.	ADP1-WT	907682	907685
UN	4962	.	ADP1-WT	907687	907687
UN	4963	.	ADP1-WT	907701	907711
UN	4964	.	ADP1-WT	907714	907714
UN	4965	.	ADP1-WT	907717	907717
UN	4966	.	ADP1-WT	907740	907741
UN	4967	.	ADP1-WT	907743	907744
UN	4968	.	ADP1-WT	907747	907750
UN	4969	.	ADP1-WT	907756	907759
UN	4970	.	ADP1-WT	907762	907763
UN	4971	.	ADP1-WT	907765	907765
UN	4972	.	ADP1-WT	907767	907774
UN	4973	.	ADP1-WT	907777	907777
UN	4974	.	ADP1-WT	907780	907786
UN	4975	.	ADP1-WT	907792	907793
UN	4976	.	ADP1-WT	907795	907795
UN	4977	.	ADP1-WT	907835	907835
UN	4978	.	ADP1-WT	907837	907839
UN	4979	.	ADP1-WT	907842	907843
UN	4980	.	ADP1-WT	907850	907853
UN	4981	.	ADP1-WT	907857	907868
UN	4982	.	ADP1-WT	907878	907878
UN	4983	.	ADP1-WT	907882	907882
UN	4984	.	ADP1-WT	907941	907941
UN	4985	.	ADP1-WT	907943	907944
UN	4986	.	ADP1-WT	908855	908855
UN	4987	.	ADP1-WT	908865	908876
UN	4988	.	ADP1-WT	908887	908887
UN	4989	.	ADP1-WT	910071	910073
UN	4990	.	ADP1-WT	910075	910075
UN	4991	.	ADP1-WT	910079	910080
UN	4992	.	ADP1-WT	910089	910099
UN	4993	.	ADP1-WT	910101	910101
UN	4994	.	ADP1-WT	910103	910115
UN	4995	.	ADP1-WT	910118	910119
UN	4996	.	ADP1-WT	910126	910126
UN	4997	.	ADP1-WT	910139	910149
UN	4998	.	ADP1-WT	910151	910165
UN	4999	.	ADP1-WT	910167	910191
UN	5000	.	ADP1-WT	910193	910196
UN	5001	.	ADP1-WT	910198	910204
UN	5002	.	ADP1-WT	910206	910206
UN	5003	.	ADP1-WT	910212	910212
UN	5004	.	ADP1-WT	910233	910233
UN	5005	.	ADP1-WT	910241	910241
UN	5006	.	ADP1-WT	910247	910442
UN	5007	.	ADP1-WT	910444	910445
UN	5008	.	ADP1-WT	910447	910448
UN	5009	.	ADP1-WT	910453	910453
UN	5010	.	ADP1-WT	910455	910458
UN	5011	.	ADP1-WT	910460	910461
UN	5012	.	ADP1-WT	910527	910528
UN	5013	.	ADP1-WT	910530	910530
UN	5014	.	ADP1-WT	910534	910534
UN	5015	.	ADP1-WT	910538	910538
UN	5016	.	ADP1-WT	910540	910540
UN	5017	.	ADP1-WT	910695	910695
UN	5018	.	ADP1-WT	910697	910699
UN	5019	.	ADP1-WT	910702	910703
UN	5020	.	ADP1-WT	910705	910711
UN	5021	.	ADP1-WT	910713	910714
UN	5022	.	ADP1-WT	911298	911298
UN	5023	.	ADP1-WT	911939	911942
UN	5024	.	ADP1-WT	911945	911945
UN	5025	.	ADP1-WT	911969	911969
UN	5026	.	ADP1-WT	911971	911972
UN	5027	.	ADP1-WT	912001	912004
UN	5028	.	ADP1-WT	912006	912006
UN	5029	.	ADP1-WT	912008	912151
UN	5030	.	ADP1-WT	912155	912155
UN	5031	.	ADP1-WT	912308	912309
UN	5032	.	ADP1-WT	913174	913175
UN	5033	.	ADP1-WT	913177	913178
UN	5034	.	ADP1-WT	913180	913278
UN	5035	.	ADP1-WT	913282	913282
UN	5036	.	ADP1-WT	913284	913284
UN	5037	.	ADP1-WT	913293	913297
UN	5038	.	ADP1-WT	913304	913305
UN	5039	.	ADP1-WT	913307	913307
UN	5040	.	ADP1-WT	914848	914852
UN	5041	.	ADP1-WT	914885	914888
UN	5042	.	ADP1-WT	915089	915090
UN	5043	.	ADP1-WT	915093	915093
UN	5044	.	ADP1-WT	915096	915096
UN	5045	.	ADP1-WT	915101	915101
UN	5046	.	ADP1-WT	915561	915561
UN	5047	.	ADP1-WT	916802	916802
UN	5048	.	ADP1-WT	917397	917409
UN	5049	.	ADP1-WT	917411	917411
UN	5050	.	ADP1-WT	917657	917672
UN	5051	.	ADP1-WT	918292	918307
UN	5052	.	ADP1-WT	918309	918310
UN	5053	.	ADP1-WT	918312	918316
UN	5054	.	ADP1-WT	919810	919922
UN	5055	.	ADP1-WT	919925	919925
UN	5056	.	ADP1-WT	919928	919933
UN	5057	.	ADP1-WT	921070	921070
UN	5058	.	ADP1-WT	921079	921079
UN	5059	.	ADP1-WT	922358	922358
UN	5060	.	ADP1-WT	922360	922360
UN	5061	.	ADP1-WT	922362	922370
UN	5062	.	ADP1-WT	922372	922375
UN	5063	.	ADP1-WT	922825	922827
UN	5064	.	ADP1-WT	922831	922832
UN	5065	.	ADP1-WT	922834	922835
UN	5066	.	ADP1-WT	922893	922893
UN	5067	.	ADP1-WT	922895	922895
UN	5068	.	ADP1-WT	922903	922903
UN	5069	.	ADP1-WT	922909	922909
UN	5070	.	ADP1-WT	922911	922915
UN	5071	.	ADP1-WT	922918	922918
UN	5072	.	ADP1-WT	922923	922923
UN	5073	.	ADP1-WT	922925	922926
UN	5074	.	ADP1-WT	922928	922929
UN	5075	.	ADP1-WT	922933	922933
UN	5076	.	ADP1-WT	922935	922935
UN	5077	.	ADP1-WT	922992	922992
UN	5078	.	ADP1-WT	922994	922995
UN	5079	.	ADP1-WT	922997	922997
UN	5080	.	ADP1-WT	923323	923323
UN	5081	.	ADP1-WT	923326	923326
UN	5082	.	ADP1-WT	923478	923507
UN	5083	.	ADP1-WT	923510	923510
UN	5084	.	ADP1-WT	924222	924226
UN	5085	.	ADP1-WT	926062	926064
UN	5086	.	ADP1-WT	926066	926073
UN	5087	.	ADP1-WT	926075	926076
UN	5088	.	ADP1-WT	926078	926080
UN	5089	.	ADP1-WT	926082	926089
UN	5090	.	ADP1-WT	926092	926092
UN	5091	.	ADP1-WT	926094	926095
UN	5092	.	ADP1-WT	926097	926098
UN	5093	.	ADP1-WT	926153	926155
UN	5094	.	ADP1-WT	926617	926617
UN	5095	.	ADP1-WT	926900	926901
UN	5096	.	ADP1-WT	927189	927189
UN	5097	.	ADP1-WT	927191	927191
UN	5098	.	ADP1-WT	927194	927195
UN	5099	.	ADP1-WT	927204	927206
UN	5100	.	ADP1-WT	927208	927242
UN	5101	.	ADP1-WT	927245	927247
UN	5102	.	ADP1-WT	927251	927253
UN	5103	.	ADP1-WT	927978	927978
UN	5104	.	ADP1-WT	927990	927990
UN	5105	.	ADP1-WT	927993	927993
UN	5106	.	ADP1-WT	929522	929593
UN	5107	.	ADP1-WT	929597	929597
UN	5108	.	ADP1-WT	929611	929611
UN	5109	.	ADP1-WT	929621	929621
UN	5110	.	ADP1-WT	930248	930248
UN	5111	.	ADP1-WT	930255	930255
UN	5112	.	ADP1-WT	931388	931388
UN	5113	.	ADP1-WT	931392	931393
UN	5114	.	ADP1-WT	931395	931395
UN	5115	.	ADP1-WT	931397	931397
UN	5116	.	ADP1-WT	931399	931399
UN	5117	.	ADP1-WT	931401	931463
UN	5118	.	ADP1-WT	931467	931467
UN	5119	.	ADP1-WT	931469	931473
UN	5120	.	ADP1-WT	931475	931475
UN	5121	.	ADP1-WT	931612	931612
UN	5122	.	ADP1-WT	931617	931620
UN	5123	.	ADP1-WT	931632	931632
UN	5124	.	ADP1-WT	931635	931635
UN	5125	.	ADP1-WT	931816	931816
UN	5126	.	ADP1-WT	941306	944854
UN	5127	.	ADP1-WT	945466	945467
UN	5128	.	ADP1-WT	945470	945477
UN	5129	.	ADP1-WT	945479	945479
UN	5130	.	ADP1-WT	945483	945489
UN	5131	.	ADP1-WT	945497	945501
UN	5132	.	ADP1-WT	945511	945522
UN	5133	.	ADP1-WT	945526	945526
UN	5134	.	ADP1-WT	945531	945534
UN	5135	.	ADP1-WT	945540	945540
UN	5136	.	ADP1-WT	945550	945550
UN	5137	.	ADP1-WT	947374	947379
UN	5138	.	ADP1-WT	947398	947398
UN	5139	.	ADP1-WT	947409	947409
UN	5140	.	ADP1-WT	947416	947416
UN	5141	.	ADP1-WT	948257	948257
UN	5142	.	ADP1-WT	948260	948260
UN	5143	.	ADP1-WT	948665	948677
UN	5144	.	ADP1-WT	948679	948679
UN	5145	.	ADP1-WT	949314	949324
UN	5146	.	ADP1-WT	949565	949566
UN	5147	.	ADP1-WT	949569	949569
UN	5148	.	ADP1-WT	951558	951558
UN	5149	.	ADP1-WT	951560	951560
UN	5150	.	ADP1-WT	951562	951570
UN	5151	.	ADP1-WT	951572	951573
UN	5152	.	ADP1-WT	951576	951576
UN	5153	.	ADP1-WT	952772	952772
UN	5154	.	ADP1-WT	953169	953169
UN	5155	.	ADP1-WT	953175	953175
UN	5156	.	ADP1-WT	953179	953181
UN	5157	.	ADP1-WT	953795	953795
UN	5158	.	ADP1-WT	953797	953799
UN	5159	.	ADP1-WT	954028	954030
UN	5160	.	ADP1-WT	954032	954032
UN	5161	.	ADP1-WT	954038	954039
UN	5162	.	ADP1-WT	954041	954041
UN	5163	.	ADP1-WT	954050	954050
UN	5164	.	ADP1-WT	954055	954081
UN	5165	.	ADP1-WT	954094	954094
UN	5166	.	ADP1-WT	954098	954099
UN	5167	.	ADP1-WT	954103	954103
UN	5168	.	ADP1-WT	954646	954648
UN	5169	.	ADP1-WT	954650	954651
UN	5170	.	ADP1-WT	954666	954666
UN	5171	.	ADP1-WT	954668	954669
UN	5172	.	ADP1-WT	954671	954675
UN	5173	.	ADP1-WT	954677	954682
UN	5174	.	ADP1-WT	955547	955638
UN	5175	.	ADP1-WT	955640	955641
UN	5176	.	ADP1-WT	955643	955643
UN	5177	.	ADP1-WT	955645	955646
UN	5178	.	ADP1-WT	955649	955649
UN	5179	.	ADP1-WT	955651	955656
UN	5180	.	ADP1-WT	955658	955662
UN	5181	.	ADP1-WT	955664	955664
UN	5182	.	ADP1-WT	955666	955668
UN	5183	.	ADP1-WT	955870	955873
UN	5184	.	ADP1-WT	956882	956882
UN	5185	.	ADP1-WT	956889	956889
UN	5186	.	ADP1-WT	956895	956895
UN	5187	.	ADP1-WT	956900	956901
UN	5188	.	ADP1-WT	956912	956912
UN	5189	.	ADP1-WT	956915	956919
UN	5190	.	ADP1-WT	956921	956921
UN	5191	.	ADP1-WT	956923	956936
UN	5192	.	ADP1-WT	956993	956993
UN	5193	.	ADP1-WT	956997	956998
UN	5194	.	ADP1-WT	957158	957168
UN	5195	.	ADP1-WT	957214	957215
UN	5196	.	ADP1-WT	959402	959402
UN	5197	.	ADP1-WT	959418	959429
UN	5198	.	ADP1-WT	959432	959433
UN	5199	.	ADP1-WT	959435	959438
UN	5200	.	ADP1-WT	959440	959440
UN	5201	.	ADP1-WT	959443	959444
UN	5202	.	ADP1-WT	959451	959452
UN	5203	.	ADP1-WT	959454	959454
UN	5204	.	ADP1-WT	959456	959458
UN	5205	.	ADP1-WT	959461	959461
UN	5206	.	ADP1-WT	959463	959463
UN	5207	.	ADP1-WT	959467	959611
UN	5208	.	ADP1-WT	959613	959614
UN	5209	.	ADP1-WT	959619	959622
UN	5210	.	ADP1-WT	959628	959628
UN	5211	.	ADP1-WT	959632	959636
UN	5212	.	ADP1-WT	959640	959640
UN	5213	.	ADP1-WT	959642	959667
UN	5214	.	ADP1-WT	959669	959669
UN	5215	.	ADP1-WT	959671	959679
UN	5216	.	ADP1-WT	959681	959690
UN	5217	.	ADP1-WT	959692	959694
UN	5218	.	ADP1-WT	959696	959697
UN	5219	.	ADP1-WT	959699	959700
UN	5220	.	ADP1-WT	959702	959703
UN	5221	.	ADP1-WT	959705	959718
UN	5222	.	ADP1-WT	959731	959731
UN	5223	.	ADP1-WT	959760	959781
UN	5224	.	ADP1-WT	959794	959794
UN	5225	.	ADP1-WT	959799	959799
UN	5226	.	ADP1-WT	959802	959802
UN	5227	.	ADP1-WT	959804	959804
UN	5228	.	ADP1-WT	959806	959847
UN	5229	.	ADP1-WT	959849	959849
UN	5230	.	ADP1-WT	959851	959853
UN	5231	.	ADP1-WT	959855	959855
UN	5232	.	ADP1-WT	959857	959859
UN	5233	.	ADP1-WT	959888	959888
UN	5234	.	ADP1-WT	962777	962777
UN	5235	.	ADP1-WT	963132	963144
UN	5236	.	ADP1-WT	963147	963148
UN	5237	.	ADP1-WT	963152	963152
UN	5238	.	ADP1-WT	963154	963154
UN	5239	.	ADP1-WT	963156	963164
UN	5240	.	ADP1-WT	964163	964163
UN	5241	.	ADP1-WT	964167	964169
UN	5242	.	ADP1-WT	964174	964174
UN	5243	.	ADP1-WT	964181	964246
UN	5244	.	ADP1-WT	964249	964249
UN	5245	.	ADP1-WT	964255	964256
UN	5246	.	ADP1-WT	964281	964282
UN	5247	.	ADP1-WT	964292	964292
UN	5248	.	ADP1-WT	964296	964296
UN	5249	.	ADP1-WT	964807	964807
UN	5250	.	ADP1-WT	964812	964812
UN	5251	.	ADP1-WT	964815	964815
UN	5252	.	ADP1-WT	964819	964819
UN	5253	.	ADP1-WT	964823	964823
UN	5254	.	ADP1-WT	964829	964829
UN	5255	.	ADP1-WT	964834	964835
UN	5256	.	ADP1-WT	964837	964837
UN	5257	.	ADP1-WT	964839	964839
UN	5258	.	ADP1-WT	964858	964859
UN	5259	.	ADP1-WT	964865	964866
UN	5260	.	ADP1-WT	964868	964869
UN	5261	.	ADP1-WT	964872	964872
UN	5262	.	ADP1-WT	964875	964876
UN	5263	.	ADP1-WT	964890	964890
UN	5264	.	ADP1-WT	964892	964970
UN	5265	.	ADP1-WT	964977	964977
UN	5266	.	ADP1-WT	964988	964988
UN	5267	.	ADP1-WT	964990	964990
UN	5268	.	ADP1-WT	964992	964992
UN	5269	.	ADP1-WT	964994	964997
UN	5270	.	ADP1-WT	964999	965000
UN	5271	.	ADP1-WT	965003	965003
UN	5272	.	ADP1-WT	965006	965007
UN	5273	.	ADP1-WT	965009	965013
UN	5274	.	ADP1-WT	965015	965015
UN	5275	.	ADP1-WT	965018	965018
UN	5276	.	ADP1-WT	965022	965022
UN	5277	.	ADP1-WT	965026	965034
UN	5278	.	ADP1-WT	965036	965048
UN	5279	.	ADP1-WT	965050	965054
UN	5280	.	ADP1-WT	965057	965059
UN	5281	.	ADP1-WT	965062	965063
UN	5282	.	ADP1-WT	965597	965597
UN	5283	.	ADP1-WT	966872	966880
UN	5284	.	ADP1-WT	966883	966883
UN	5285	.	ADP1-WT	966906	966906
UN	5286	.	ADP1-WT	966910	966910
UN	5287	.	ADP1-WT	967249	967249
UN	5288	.	ADP1-WT	967288	967288
UN	5289	.	ADP1-WT	967290	967290
UN	5290	.	ADP1-WT	967292	967292
UN	5291	.	ADP1-WT	967298	967310
UN	5292	.	ADP1-WT	967314	967314
UN	5293	.	ADP1-WT	967316	967318
UN	5294	.	ADP1-WT	967330	967330
UN	5295	.	ADP1-WT	967337	967337
UN	5296	.	ADP1-WT	967348	967349
UN	5297	.	ADP1-WT	967353	967355
UN	5298	.	ADP1-WT	967357	967357
UN	5299	.	ADP1-WT	967471	967471
UN	5300	.	ADP1-WT	967492	967492
UN	5301	.	ADP1-WT	967494	967501
UN	5302	.	ADP1-WT	967503	967503
UN	5303	.	ADP1-WT	967507	967507
UN	5304	.	ADP1-WT	967509	967510
UN	5305	.	ADP1-WT	967512	967522
UN	5306	.	ADP1-WT	968656	968656
UN	5307	.	ADP1-WT	968681	968688
UN	5308	.	ADP1-WT	968690	968697
UN	5309	.	ADP1-WT	968699	968726
UN	5310	.	ADP1-WT	968744	968749
UN	5311	.	ADP1-WT	969331	969333
UN	5312	.	ADP1-WT	969336	969343
UN	5313	.	ADP1-WT	969356	969392
UN	5314	.	ADP1-WT	970429	970429
UN	5315	.	ADP1-WT	970431	970431
UN	5316	.	ADP1-WT	970433	970433
UN	5317	.	ADP1-WT	970435	970437
UN	5318	.	ADP1-WT	970439	970439
UN	5319	.	ADP1-WT	970442	970442
UN	5320	.	ADP1-WT	970445	970461
UN	5321	.	ADP1-WT	970467	970468
UN	5322	.	ADP1-WT	970474	970475
UN	5323	.	ADP1-WT	970479	970481
UN	5324	.	ADP1-WT	970483	970484
UN	5325	.	ADP1-WT	970486	970486
UN	5326	.	ADP1-WT	970496	970496
UN	5327	.	ADP1-WT	970498	970498
UN	5328	.	ADP1-WT	970504	970504
UN	5329	.	ADP1-WT	970522	970522
UN	5330	.	ADP1-WT	970525	970525
UN	5331	.	ADP1-WT	970527	970527
UN	5332	.	ADP1-WT	970529	970531
UN	5333	.	ADP1-WT	970533	970535
UN	5334	.	ADP1-WT	970537	970542
UN	5335	.	ADP1-WT	970547	970547
UN	5336	.	ADP1-WT	970554	970554
UN	5337	.	ADP1-WT	971342	971342
UN	5338	.	ADP1-WT	971345	971345
UN	5339	.	ADP1-WT	971392	971392
UN	5340	.	ADP1-WT	971396	971398
UN	5341	.	ADP1-WT	971751	971756
UN	5342	.	ADP1-WT	971758	971758
UN	5343	.	ADP1-WT	971760	971760
UN	5344	.	ADP1-WT	971762	971763
UN	5345	.	ADP1-WT	971765	971768
UN	5346	.	ADP1-WT	971771	971788
UN	5347	.	ADP1-WT	971791	971791
UN	5348	.	ADP1-WT	971915	971915
UN	5349	.	ADP1-WT	971921	971921
UN	5350	.	ADP1-WT	971928	971928
UN	5351	.	ADP1-WT	971936	971936
UN	5352	.	ADP1-WT	971938	971939
UN	5353	.	ADP1-WT	971942	971942
UN	5354	.	ADP1-WT	971946	972045
UN	5355	.	ADP1-WT	972080	972080
UN	5356	.	ADP1-WT	973782	973782
UN	5357	.	ADP1-WT	974831	974831
UN	5358	.	ADP1-WT	974837	974838
UN	5359	.	ADP1-WT	974853	974856
UN	5360	.	ADP1-WT	974887	974894
UN	5361	.	ADP1-WT	974896	974903
UN	5362	.	ADP1-WT	974909	974913
UN	5363	.	ADP1-WT	974915	974923
UN	5364	.	ADP1-WT	975079	975080
UN	5365	.	ADP1-WT	975083	975084
UN	5366	.	ADP1-WT	975106	975106
UN	5367	.	ADP1-WT	975117	975117
UN	5368	.	ADP1-WT	975124	975124
UN	5369	.	ADP1-WT	975128	975128
UN	5370	.	ADP1-WT	975132	975158
UN	5371	.	ADP1-WT	975163	975164
UN	5372	.	ADP1-WT	975168	975168
UN	5373	.	ADP1-WT	975248	975248
UN	5374	.	ADP1-WT	975306	975335
UN	5375	.	ADP1-WT	975337	975338
UN	5376	.	ADP1-WT	975604	975604
UN	5377	.	ADP1-WT	977713	977718
UN	5378	.	ADP1-WT	977720	977723
UN	5379	.	ADP1-WT	977730	977730
UN	5380	.	ADP1-WT	977999	977999
UN	5381	.	ADP1-WT	978001	978003
UN	5382	.	ADP1-WT	978025	978054
UN	5383	.	ADP1-WT	978058	978058
UN	5384	.	ADP1-WT	978060	978061
UN	5385	.	ADP1-WT	978069	978069
UN	5386	.	ADP1-WT	978071	978071
UN	5387	.	ADP1-WT	978073	978073
UN	5388	.	ADP1-WT	978075	978075
UN	5389	.	ADP1-WT	978077	978085
UN	5390	.	ADP1-WT	978387	978468
UN	5391	.	ADP1-WT	978471	978472
UN	5392	.	ADP1-WT	978493	978493
UN	5393	.	ADP1-WT	978883	978888
UN	5394	.	ADP1-WT	978895	978908
UN	5395	.	ADP1-WT	978910	978915
UN	5396	.	ADP1-WT	978917	978926
UN	5397	.	ADP1-WT	978928	978933
UN	5398	.	ADP1-WT	978955	978955
UN	5399	.	ADP1-WT	978961	978961
UN	5400	.	ADP1-WT	979573	979573
UN	5401	.	ADP1-WT	979579	979579
UN	5402	.	ADP1-WT	979583	979584
UN	5403	.	ADP1-WT	979587	979587
UN	5404	.	ADP1-WT	979590	979590
UN	5405	.	ADP1-WT	979593	979625
UN	5406	.	ADP1-WT	979829	979831
UN	5407	.	ADP1-WT	979833	979833
UN	5408	.	ADP1-WT	979850	979850
UN	5409	.	ADP1-WT	979854	979854
UN	5410	.	ADP1-WT	979896	979896
UN	5411	.	ADP1-WT	980725	980725
UN	5412	.	ADP1-WT	980728	980728
UN	5413	.	ADP1-WT	980732	980732
UN	5414	.	ADP1-WT	980737	980737
UN	5415	.	ADP1-WT	981392	981392
UN	5416	.	ADP1-WT	981396	981396
UN	5417	.	ADP1-WT	981398	981398
UN	5418	.	ADP1-WT	981402	981402
UN	5419	.	ADP1-WT	981405	981406
UN	5420	.	ADP1-WT	981411	981411
UN	5421	.	ADP1-WT	981415	981415
UN	5422	.	ADP1-WT	981428	981428
UN	5423	.	ADP1-WT	981435	981441
UN	5424	.	ADP1-WT	981443	981443
UN	5425	.	ADP1-WT	981447	981451
UN	5426	.	ADP1-WT	981454	981460
UN	5427	.	ADP1-WT	981462	981479
UN	5428	.	ADP1-WT	981481	981496
UN	5429	.	ADP1-WT	981498	981499
UN	5430	.	ADP1-WT	981511	981511
UN	5431	.	ADP1-WT	981719	981729
UN	5432	.	ADP1-WT	981731	981735
UN	5433	.	ADP1-WT	981738	981739
UN	5434	.	ADP1-WT	981742	981742
UN	5435	.	ADP1-WT	981744	981744
UN	5436	.	ADP1-WT	981748	981750
UN	5437	.	ADP1-WT	982100	982103
UN	5438	.	ADP1-WT	982105	982107
UN	5439	.	ADP1-WT	982109	982113
UN	5440	.	ADP1-WT	982115	982163
UN	5441	.	ADP1-WT	982316	982316
UN	5442	.	ADP1-WT	982327	982327
UN	5443	.	ADP1-WT	982330	982335
UN	5444	.	ADP1-WT	982338	982338
UN	5445	.	ADP1-WT	982348	982348
UN	5446	.	ADP1-WT	982544	982545
UN	5447	.	ADP1-WT	982568	982569
UN	5448	.	ADP1-WT	982577	982577
UN	5449	.	ADP1-WT	983480	983480
UN	5450	.	ADP1-WT	983486	983486
UN	5451	.	ADP1-WT	983489	983491
UN	5452	.	ADP1-WT	983493	983520
UN	5453	.	ADP1-WT	983522	983528
UN	5454	.	ADP1-WT	983530	983532
UN	5455	.	ADP1-WT	983535	983548
UN	5456	.	ADP1-WT	983687	983687
UN	5457	.	ADP1-WT	983692	983692
UN	5458	.	ADP1-WT	983694	983703
UN	5459	.	ADP1-WT	983708	983708
UN	5460	.	ADP1-WT	983710	983775
UN	5461	.	ADP1-WT	983777	983783
UN	5462	.	ADP1-WT	983785	983790
UN	5463	.	ADP1-WT	983793	983793
UN	5464	.	ADP1-WT	983796	983796
UN	5465	.	ADP1-WT	983798	983807
UN	5466	.	ADP1-WT	983809	983809
UN	5467	.	ADP1-WT	984018	984020
UN	5468	.	ADP1-WT	984024	984026
UN	5469	.	ADP1-WT	984372	984372
UN	5470	.	ADP1-WT	984613	984630
UN	5471	.	ADP1-WT	984780	984833
UN	5472	.	ADP1-WT	984841	984842
UN	5473	.	ADP1-WT	984844	984844
UN	5474	.	ADP1-WT	984846	984851
UN	5475	.	ADP1-WT	984854	984861
UN	5476	.	ADP1-WT	984866	984866
UN	5477	.	ADP1-WT	984868	984868
UN	5478	.	ADP1-WT	984888	984888
UN	5479	.	ADP1-WT	984901	984901
UN	5480	.	ADP1-WT	984905	984906
UN	5481	.	ADP1-WT	984908	984924
UN	5482	.	ADP1-WT	984926	984930
UN	5483	.	ADP1-WT	984932	984933
UN	5484	.	ADP1-WT	984935	984935
UN	5485	.	ADP1-WT	984937	984937
UN	5486	.	ADP1-WT	984940	984940
UN	5487	.	ADP1-WT	984942	984942
UN	5488	.	ADP1-WT	984948	984948
UN	5489	.	ADP1-WT	984952	984952
UN	5490	.	ADP1-WT	984959	984961
UN	5491	.	ADP1-WT	984980	984996
UN	5492	.	ADP1-WT	985000	985002
UN	5493	.	ADP1-WT	985007	985008
UN	5494	.	ADP1-WT	985011	985064
UN	5495	.	ADP1-WT	985067	985068
UN	5496	.	ADP1-WT	985070	985183
UN	5497	.	ADP1-WT	985188	985188
UN	5498	.	ADP1-WT	985190	985195
UN	5499	.	ADP1-WT	985197	985198
UN	5500	.	ADP1-WT	985200	985223
UN	5501	.	ADP1-WT	985226	985226
UN	5502	.	ADP1-WT	985409	985409
UN	5503	.	ADP1-WT	985423	985423
UN	5504	.	ADP1-WT	985965	985966
UN	5505	.	ADP1-WT	985968	985980
UN	5506	.	ADP1-WT	985983	985985
UN	5507	.	ADP1-WT	986155	986155
UN	5508	.	ADP1-WT	986162	986162
UN	5509	.	ADP1-WT	986166	986166
UN	5510	.	ADP1-WT	986168	986168
UN	5511	.	ADP1-WT	986171	986171
UN	5512	.	ADP1-WT	986174	986177
UN	5513	.	ADP1-WT	986182	986182
UN	5514	.	ADP1-WT	987251	987252
UN	5515	.	ADP1-WT	987287	987287
UN	5516	.	ADP1-WT	987291	987291
UN	5517	.	ADP1-WT	987301	987304
UN	5518	.	ADP1-WT	987314	987314
UN	5519	.	ADP1-WT	987317	987317
UN	5520	.	ADP1-WT	987322	987323
UN	5521	.	ADP1-WT	987327	987330
UN	5522	.	ADP1-WT	987506	987506
UN	5523	.	ADP1-WT	987509	987586
UN	5524	.	ADP1-WT	987597	987597
UN	5525	.	ADP1-WT	987600	987602
UN	5526	.	ADP1-WT	987608	987640
UN	5527	.	ADP1-WT	988639	988646
UN	5528	.	ADP1-WT	988648	988650
UN	5529	.	ADP1-WT	990725	990725
UN	5530	.	ADP1-WT	990728	990736
UN	5531	.	ADP1-WT	990740	990740
UN	5532	.	ADP1-WT	990742	990742
UN	5533	.	ADP1-WT	990746	990746
UN	5534	.	ADP1-WT	990753	990753
UN	5535	.	ADP1-WT	990768	990769
UN	5536	.	ADP1-WT	990788	990788
UN	5537	.	ADP1-WT	993989	993990
UN	5538	.	ADP1-WT	993992	993992
UN	5539	.	ADP1-WT	993998	994000
UN	5540	.	ADP1-WT	994046	994047
UN	5541	.	ADP1-WT	994060	994060
UN	5542	.	ADP1-WT	994063	994064
UN	5543	.	ADP1-WT	994070	994071
UN	5544	.	ADP1-WT	994073	994073
UN	5545	.	ADP1-WT	994077	994077
UN	5546	.	ADP1-WT	994080	994081
UN	5547	.	ADP1-WT	994086	994087
UN	5548	.	ADP1-WT	994089	994089
UN	5549	.	ADP1-WT	994094	994094
UN	5550	.	ADP1-WT	994097	994097
UN	5551	.	ADP1-WT	994099	994099
UN	5552	.	ADP1-WT	995037	995037
UN	5553	.	ADP1-WT	995116	995117
UN	5554	.	ADP1-WT	995903	995903
UN	5555	.	ADP1-WT	998315	998315
UN	5556	.	ADP1-WT	998322	998323
UN	5557	.	ADP1-WT	998325	998325
UN	5558	.	ADP1-WT	998327	998328
UN	5559	.	ADP1-WT	998626	998626
UN	5560	.	ADP1-WT	998644	998644
UN	5561	.	ADP1-WT	998646	998647
UN	5562	.	ADP1-WT	998658	998658
UN	5563	.	ADP1-WT	998660	998661
UN	5564	.	ADP1-WT	998665	998666
UN	5565	.	ADP1-WT	998670	998672
UN	5566	.	ADP1-WT	998736	998736
UN	5567	.	ADP1-WT	998740	998740
UN	5568	.	ADP1-WT	998742	998744
UN	5569	.	ADP1-WT	998979	998979
UN	5570	.	ADP1-WT	998987	998987
UN	5571	.	ADP1-WT	999022	999022
UN	5572	.	ADP1-WT	999228	999228
UN	5573	.	ADP1-WT	999240	999242
UN	5574	.	ADP1-WT	999257	999257
UN	5575	.	ADP1-WT	999260	999260
UN	5576	.	ADP1-WT	999262	999262
UN	5577	.	ADP1-WT	999269	999288
UN	5578	.	ADP1-WT	999290	999298
UN	5579	.	ADP1-WT	999314	999315
UN	5580	.	ADP1-WT	999318	999319
UN	5581	.	ADP1-WT	999321	999321
UN	5582	.	ADP1-WT	999323	999323
UN	5583	.	ADP1-WT	999326	999326
UN	5584	.	ADP1-WT	999331	999339
UN	5585	.	ADP1-WT	999351	999354
UN	5586	.	ADP1-WT	999357	999357
UN	5587	.	ADP1-WT	999359	999359
UN	5588	.	ADP1-WT	999366	999368
UN	5589	.	ADP1-WT	999375	999385
UN	5590	.	ADP1-WT	999387	999387
UN	5591	.	ADP1-WT	999390	999396
UN	5592	.	ADP1-WT	999404	999405
UN	5593	.	ADP1-WT	999408	999409
UN	5594	.	ADP1-WT	999412	999413
UN	5595	.	ADP1-WT	999415	999424
UN	5596	.	ADP1-WT	999581	999581
UN	5597	.	ADP1-WT	999598	999605
UN	5598	.	ADP1-WT	999609	999609
UN	5599	.	ADP1-WT	999615	999616
UN	5600	.	ADP1-WT	999931	999933
UN	5601	.	ADP1-WT	999936	999944
UN	5602	.	ADP1-WT	999954	999954
UN	5603	.	ADP1-WT	1000444	1000444
UN	5604	.	ADP1-WT	1000451	1000455
UN	5605	.	ADP1-WT	1001406	1001411
UN	5606	.	ADP1-WT	1001572	1001574
UN	5607	.	ADP1-WT	1002244	1002244
UN	5608	.	ADP1-WT	1002248	1002248
UN	5609	.	ADP1-WT	1002275	1002286
UN	5610	.	ADP1-WT	1002453	1002453
UN	5611	.	ADP1-WT	1002455	1002455
UN	5612	.	ADP1-WT	1002457	1002458
UN	5613	.	ADP1-WT	1002462	1002462
UN	5614	.	ADP1-WT	1002464	1002465
UN	5615	.	ADP1-WT	1002467	1002467
UN	5616	.	ADP1-WT	1002470	1002471
UN	5617	.	ADP1-WT	1002473	1002473
UN	5618	.	ADP1-WT	1002476	1002476
UN	5619	.	ADP1-WT	1002478	1002479
UN	5620	.	ADP1-WT	1002481	1002483
UN	5621	.	ADP1-WT	1002485	1002485
UN	5622	.	ADP1-WT	1002487	1002552
UN	5623	.	ADP1-WT	1002555	1002557
UN	5624	.	ADP1-WT	1002796	1002797
UN	5625	.	ADP1-WT	1002809	1002809
UN	5626	.	ADP1-WT	1002963	1002963
UN	5627	.	ADP1-WT	1002965	1002965
UN	5628	.	ADP1-WT	1002990	1002990
UN	5629	.	ADP1-WT	1002992	1002994
UN	5630	.	ADP1-WT	1002998	1002998
UN	5631	.	ADP1-WT	1003000	1003000
UN	5632	.	ADP1-WT	1003004	1003004
UN	5633	.	ADP1-WT	1003008	1003008
UN	5634	.	ADP1-WT	1003010	1003012
UN	5635	.	ADP1-WT	1003014	1003016
UN	5636	.	ADP1-WT	1003018	1003038
UN	5637	.	ADP1-WT	1003045	1003054
UN	5638	.	ADP1-WT	1003056	1003061
UN	5639	.	ADP1-WT	1003063	1003063
UN	5640	.	ADP1-WT	1003066	1003066
UN	5641	.	ADP1-WT	1003069	1003073
UN	5642	.	ADP1-WT	1003076	1003076
UN	5643	.	ADP1-WT	1003078	1003080
UN	5644	.	ADP1-WT	1003082	1003086
UN	5645	.	ADP1-WT	1003674	1003674
UN	5646	.	ADP1-WT	1003691	1003910
UN	5647	.	ADP1-WT	1003949	1003949
UN	5648	.	ADP1-WT	1003952	1003952
UN	5649	.	ADP1-WT	1003954	1003955
UN	5650	.	ADP1-WT	1004407	1004408
UN	5651	.	ADP1-WT	1004410	1004411
UN	5652	.	ADP1-WT	1005589	1005589
UN	5653	.	ADP1-WT	1005598	1005598
UN	5654	.	ADP1-WT	1005712	1005712
UN	5655	.	ADP1-WT	1005730	1005730
UN	5656	.	ADP1-WT	1005796	1005802
UN	5657	.	ADP1-WT	1005805	1005806
UN	5658	.	ADP1-WT	1005837	1005837
UN	5659	.	ADP1-WT	1006072	1006072
UN	5660	.	ADP1-WT	1006954	1006954
UN	5661	.	ADP1-WT	1006973	1006973
UN	5662	.	ADP1-WT	1006984	1007092
UN	5663	.	ADP1-WT	1007222	1007222
UN	5664	.	ADP1-WT	1007232	1007238
UN	5665	.	ADP1-WT	1007241	1007261
UN	5666	.	ADP1-WT	1007263	1007263
UN	5667	.	ADP1-WT	1008387	1008387
UN	5668	.	ADP1-WT	1008393	1008393
UN	5669	.	ADP1-WT	1008403	1008404
UN	5670	.	ADP1-WT	1008420	1008420
UN	5671	.	ADP1-WT	1008425	1008426
UN	5672	.	ADP1-WT	1008428	1008428
UN	5673	.	ADP1-WT	1008432	1008435
UN	5674	.	ADP1-WT	1008440	1008440
UN	5675	.	ADP1-WT	1009263	1009266
UN	5676	.	ADP1-WT	1009271	1009290
UN	5677	.	ADP1-WT	1009295	1009303
UN	5678	.	ADP1-WT	1009491	1009491
UN	5679	.	ADP1-WT	1009498	1009498
UN	5680	.	ADP1-WT	1009505	1009505
UN	5681	.	ADP1-WT	1009508	1009508
UN	5682	.	ADP1-WT	1009510	1009510
UN	5683	.	ADP1-WT	1009515	1009518
UN	5684	.	ADP1-WT	1010008	1010008
UN	5685	.	ADP1-WT	1010014	1010014
UN	5686	.	ADP1-WT	1010021	1010036
UN	5687	.	ADP1-WT	1010038	1010038
UN	5688	.	ADP1-WT	1010871	1010871
UN	5689	.	ADP1-WT	1010878	1010880
UN	5690	.	ADP1-WT	1010882	1010882
UN	5691	.	ADP1-WT	1010884	1010884
UN	5692	.	ADP1-WT	1010887	1010887
UN	5693	.	ADP1-WT	1010899	1010899
UN	5694	.	ADP1-WT	1010903	1010912
UN	5695	.	ADP1-WT	1010916	1010920
UN	5696	.	ADP1-WT	1010922	1010922
UN	5697	.	ADP1-WT	1010941	1010953
UN	5698	.	ADP1-WT	1010955	1010956
UN	5699	.	ADP1-WT	1010958	1010959
UN	5700	.	ADP1-WT	1010961	1010961
UN	5701	.	ADP1-WT	1010963	1010967
UN	5702	.	ADP1-WT	1010969	1010972
UN	5703	.	ADP1-WT	1011056	1011059
UN	5704	.	ADP1-WT	1011064	1011064
UN	5705	.	ADP1-WT	1011067	1011099
UN	5706	.	ADP1-WT	1011101	1011102
UN	5707	.	ADP1-WT	1011104	1011108
UN	5708	.	ADP1-WT	1011110	1011116
UN	5709	.	ADP1-WT	1011119	1011119
UN	5710	.	ADP1-WT	1011121	1011167
UN	5711	.	ADP1-WT	1011548	1011548
UN	5712	.	ADP1-WT	1011767	1011768
UN	5713	.	ADP1-WT	1011770	1011771
UN	5714	.	ADP1-WT	1011775	1011775
UN	5715	.	ADP1-WT	1011777	1011777
UN	5716	.	ADP1-WT	1011782	1011783
UN	5717	.	ADP1-WT	1011785	1011787
UN	5718	.	ADP1-WT	1011818	1011828
UN	5719	.	ADP1-WT	1011830	1011830
UN	5720	.	ADP1-WT	1011832	1011833
UN	5721	.	ADP1-WT	1011838	1011838
UN	5722	.	ADP1-WT	1012130	1012130
UN	5723	.	ADP1-WT	1012132	1012139
UN	5724	.	ADP1-WT	1012766	1012766
UN	5725	.	ADP1-WT	1012770	1012771
UN	5726	.	ADP1-WT	1012776	1012776
UN	5727	.	ADP1-WT	1012780	1012781
UN	5728	.	ADP1-WT	1012783	1012894
UN	5729	.	ADP1-WT	1013197	1013197
UN	5730	.	ADP1-WT	1013203	1013203
UN	5731	.	ADP1-WT	1013205	1013205
UN	5732	.	ADP1-WT	1013208	1013318
UN	5733	.	ADP1-WT	1013463	1013463
UN	5734	.	ADP1-WT	1014004	1014004
UN	5735	.	ADP1-WT	1014011	1014011
UN	5736	.	ADP1-WT	1014021	1014022
UN	5737	.	ADP1-WT	1015563	1015565
UN	5738	.	ADP1-WT	1015569	1015576
UN	5739	.	ADP1-WT	1015578	1015626
UN	5740	.	ADP1-WT	1016291	1016291
UN	5741	.	ADP1-WT	1016610	1016611
UN	5742	.	ADP1-WT	1016615	1016615
UN	5743	.	ADP1-WT	1016617	1016617
UN	5744	.	ADP1-WT	1016619	1016619
UN	5745	.	ADP1-WT	1016621	1016622
UN	5746	.	ADP1-WT	1016625	1016626
UN	5747	.	ADP1-WT	1016696	1016696
UN	5748	.	ADP1-WT	1016704	1016728
UN	5749	.	ADP1-WT	1016730	1016731
UN	5750	.	ADP1-WT	1018002	1018003
UN	5751	.	ADP1-WT	1018006	1018007
UN	5752	.	ADP1-WT	1018594	1018594
UN	5753	.	ADP1-WT	1018598	1018598
UN	5754	.	ADP1-WT	1018601	1018601
UN	5755	.	ADP1-WT	1018603	1018603
UN	5756	.	ADP1-WT	1022205	1022206
UN	5757	.	ADP1-WT	1022212	1022216
UN	5758	.	ADP1-WT	1022218	1022222
UN	5759	.	ADP1-WT	1022224	1022231
UN	5760	.	ADP1-WT	1022233	1022237
UN	5761	.	ADP1-WT	1022252	1022272
UN	5762	.	ADP1-WT	1022977	1023047
UN	5763	.	ADP1-WT	1023587	1023587
UN	5764	.	ADP1-WT	1023602	1023602
UN	5765	.	ADP1-WT	1023606	1023607
UN	5766	.	ADP1-WT	1023611	1023613
UN	5767	.	ADP1-WT	1023616	1023617
UN	5768	.	ADP1-WT	1023619	1023620
UN	5769	.	ADP1-WT	1023685	1023685
UN	5770	.	ADP1-WT	1023697	1023697
UN	5771	.	ADP1-WT	1024367	1024367
UN	5772	.	ADP1-WT	1025355	1025355
UN	5773	.	ADP1-WT	1026123	1026123
UN	5774	.	ADP1-WT	1027255	1027255
UN	5775	.	ADP1-WT	1027259	1027259
UN	5776	.	ADP1-WT	1027269	1027269
UN	5777	.	ADP1-WT	1027271	1027272
UN	5778	.	ADP1-WT	1027276	1027276
UN	5779	.	ADP1-WT	1027287	1027290
UN	5780	.	ADP1-WT	1027292	1027342
UN	5781	.	ADP1-WT	1027345	1027356
UN	5782	.	ADP1-WT	1027361	1027361
UN	5783	.	ADP1-WT	1027363	1027363
UN	5784	.	ADP1-WT	1027366	1027366
UN	5785	.	ADP1-WT	1027522	1027522
UN	5786	.	ADP1-WT	1027526	1027526
UN	5787	.	ADP1-WT	1027531	1027531
UN	5788	.	ADP1-WT	1027536	1027581
UN	5789	.	ADP1-WT	1028214	1028215
UN	5790	.	ADP1-WT	1028217	1028217
UN	5791	.	ADP1-WT	1028224	1028226
UN	5792	.	ADP1-WT	1028229	1028253
UN	5793	.	ADP1-WT	1028255	1028255
UN	5794	.	ADP1-WT	1028533	1028533
UN	5795	.	ADP1-WT	1028535	1028535
UN	5796	.	ADP1-WT	1028537	1028539
UN	5797	.	ADP1-WT	1028541	1028545
UN	5798	.	ADP1-WT	1028547	1028549
UN	5799	.	ADP1-WT	1028551	1028551
UN	5800	.	ADP1-WT	1028555	1028557
UN	5801	.	ADP1-WT	1028559	1028559
UN	5802	.	ADP1-WT	1028561	1028570
UN	5803	.	ADP1-WT	1028573	1028576
UN	5804	.	ADP1-WT	1028578	1028581
UN	5805	.	ADP1-WT	1028583	1028586
UN	5806	.	ADP1-WT	1028588	1028589
UN	5807	.	ADP1-WT	1028591	1028594
UN	5808	.	ADP1-WT	1028596	1028601
UN	5809	.	ADP1-WT	1028603	1028605
UN	5810	.	ADP1-WT	1028607	1028609
UN	5811	.	ADP1-WT	1028611	1028613
UN	5812	.	ADP1-WT	1028615	1028616
UN	5813	.	ADP1-WT	1028622	1028624
UN	5814	.	ADP1-WT	1028626	1028639
UN	5815	.	ADP1-WT	1028641	1028641
UN	5816	.	ADP1-WT	1028644	1028644
UN	5817	.	ADP1-WT	1028646	1028648
UN	5818	.	ADP1-WT	1028650	1028652
UN	5819	.	ADP1-WT	1028654	1028655
UN	5820	.	ADP1-WT	1028671	1028671
UN	5821	.	ADP1-WT	1029935	1029935
UN	5822	.	ADP1-WT	1029938	1029953
UN	5823	.	ADP1-WT	1029956	1029957
UN	5824	.	ADP1-WT	1029961	1029961
UN	5825	.	ADP1-WT	1029964	1029964
UN	5826	.	ADP1-WT	1029966	1029966
UN	5827	.	ADP1-WT	1029968	1029968
UN	5828	.	ADP1-WT	1029982	1029982
UN	5829	.	ADP1-WT	1029985	1029985
UN	5830	.	ADP1-WT	1029992	1029992
UN	5831	.	ADP1-WT	1029994	1030029
UN	5832	.	ADP1-WT	1030032	1030032
UN	5833	.	ADP1-WT	1030035	1030035
UN	5834	.	ADP1-WT	1030037	1030039
UN	5835	.	ADP1-WT	1030041	1030041
UN	5836	.	ADP1-WT	1032299	1032405
UN	5837	.	ADP1-WT	1032743	1032743
UN	5838	.	ADP1-WT	1032759	1032761
UN	5839	.	ADP1-WT	1032771	1032773
UN	5840	.	ADP1-WT	1032792	1032792
UN	5841	.	ADP1-WT	1032815	1032815
UN	5842	.	ADP1-WT	1032817	1032817
UN	5843	.	ADP1-WT	1032829	1032829
UN	5844	.	ADP1-WT	1032834	1032834
UN	5845	.	ADP1-WT	1032843	1032843
UN	5846	.	ADP1-WT	1032851	1032851
UN	5847	.	ADP1-WT	1033415	1033416
UN	5848	.	ADP1-WT	1033426	1033426
UN	5849	.	ADP1-WT	1033429	1033430
UN	5850	.	ADP1-WT	1033446	1033449
UN	5851	.	ADP1-WT	1033451	1033453
UN	5852	.	ADP1-WT	1033456	1033457
UN	5853	.	ADP1-WT	1033459	1033459
UN	5854	.	ADP1-WT	1033466	1033485
UN	5855	.	ADP1-WT	1033487	1033487
UN	5856	.	ADP1-WT	1034640	1034640
UN	5857	.	ADP1-WT	1034642	1034642
UN	5858	.	ADP1-WT	1034644	1034645
UN	5859	.	ADP1-WT	1034647	1034647
UN	5860	.	ADP1-WT	1034649	1034657
UN	5861	.	ADP1-WT	1035198	1035198
UN	5862	.	ADP1-WT	1035201	1035214
UN	5863	.	ADP1-WT	1035221	1035223
UN	5864	.	ADP1-WT	1035225	1035225
UN	5865	.	ADP1-WT	1035232	1035232
UN	5866	.	ADP1-WT	1035235	1035262
UN	5867	.	ADP1-WT	1035267	1035267
UN	5868	.	ADP1-WT	1036102	1036102
UN	5869	.	ADP1-WT	1036104	1036105
UN	5870	.	ADP1-WT	1036107	1036107
UN	5871	.	ADP1-WT	1036110	1036112
UN	5872	.	ADP1-WT	1036114	1036114
UN	5873	.	ADP1-WT	1036116	1036116
UN	5874	.	ADP1-WT	1036118	1036118
UN	5875	.	ADP1-WT	1036128	1036128
UN	5876	.	ADP1-WT	1036369	1036370
UN	5877	.	ADP1-WT	1036845	1036855
UN	5878	.	ADP1-WT	1037170	1037170
UN	5879	.	ADP1-WT	1037178	1037180
UN	5880	.	ADP1-WT	1037184	1037184
UN	5881	.	ADP1-WT	1037186	1037187
UN	5882	.	ADP1-WT	1037190	1037190
UN	5883	.	ADP1-WT	1037193	1037193
UN	5884	.	ADP1-WT	1037199	1037199
UN	5885	.	ADP1-WT	1037202	1037202
UN	5886	.	ADP1-WT	1037204	1037205
UN	5887	.	ADP1-WT	1037208	1037208
UN	5888	.	ADP1-WT	1037211	1037235
UN	5889	.	ADP1-WT	1037520	1037520
UN	5890	.	ADP1-WT	1037526	1037526
UN	5891	.	ADP1-WT	1037528	1037536
UN	5892	.	ADP1-WT	1038208	1038213
UN	5893	.	ADP1-WT	1038215	1038224
UN	5894	.	ADP1-WT	1038389	1038392
UN	5895	.	ADP1-WT	1038402	1038402
UN	5896	.	ADP1-WT	1038412	1038412
UN	5897	.	ADP1-WT	1038417	1038418
UN	5898	.	ADP1-WT	1038421	1038421
UN	5899	.	ADP1-WT	1038434	1038435
UN	5900	.	ADP1-WT	1038437	1038439
UN	5901	.	ADP1-WT	1038443	1038444
UN	5902	.	ADP1-WT	1038446	1038446
UN	5903	.	ADP1-WT	1038448	1038451
UN	5904	.	ADP1-WT	1038454	1038455
UN	5905	.	ADP1-WT	1038457	1038557
UN	5906	.	ADP1-WT	1038561	1038564
UN	5907	.	ADP1-WT	1038566	1038568
UN	5908	.	ADP1-WT	1038570	1038572
UN	5909	.	ADP1-WT	1038576	1038579
UN	5910	.	ADP1-WT	1038777	1038778
UN	5911	.	ADP1-WT	1038780	1038780
UN	5912	.	ADP1-WT	1038782	1038783
UN	5913	.	ADP1-WT	1038787	1038794
UN	5914	.	ADP1-WT	1038808	1038808
UN	5915	.	ADP1-WT	1039071	1039071
UN	5916	.	ADP1-WT	1039079	1039089
UN	5917	.	ADP1-WT	1039091	1039093
UN	5918	.	ADP1-WT	1039096	1039097
UN	5919	.	ADP1-WT	1039100	1039104
UN	5920	.	ADP1-WT	1039106	1039125
UN	5921	.	ADP1-WT	1039139	1039139
UN	5922	.	ADP1-WT	1039141	1039141
UN	5923	.	ADP1-WT	1039143	1039143
UN	5924	.	ADP1-WT	1039145	1039145
UN	5925	.	ADP1-WT	1039237	1039241
UN	5926	.	ADP1-WT	1039243	1039247
UN	5927	.	ADP1-WT	1039250	1039254
UN	5928	.	ADP1-WT	1039274	1039274
UN	5929	.	ADP1-WT	1039284	1039284
UN	5930	.	ADP1-WT	1039314	1039314
UN	5931	.	ADP1-WT	1039319	1039319
UN	5932	.	ADP1-WT	1039595	1039595
UN	5933	.	ADP1-WT	1039599	1039599
UN	5934	.	ADP1-WT	1039601	1039602
UN	5935	.	ADP1-WT	1039610	1039610
UN	5936	.	ADP1-WT	1039613	1039614
UN	5937	.	ADP1-WT	1039618	1039618
UN	5938	.	ADP1-WT	1039620	1039710
UN	5939	.	ADP1-WT	1039712	1039713
UN	5940	.	ADP1-WT	1039715	1039715
UN	5941	.	ADP1-WT	1039717	1039717
UN	5942	.	ADP1-WT	1039726	1039726
UN	5943	.	ADP1-WT	1039728	1039728
UN	5944	.	ADP1-WT	1039730	1039730
UN	5945	.	ADP1-WT	1039736	1039737
UN	5946	.	ADP1-WT	1039742	1039742
UN	5947	.	ADP1-WT	1039747	1039747
UN	5948	.	ADP1-WT	1039751	1039751
UN	5949	.	ADP1-WT	1039756	1039756
UN	5950	.	ADP1-WT	1039759	1039760
UN	5951	.	ADP1-WT	1039762	1039763
UN	5952	.	ADP1-WT	1039765	1039768
UN	5953	.	ADP1-WT	1039772	1039772
UN	5954	.	ADP1-WT	1039774	1039775
UN	5955	.	ADP1-WT	1040130	1040130
UN	5956	.	ADP1-WT	1040153	1040153
UN	5957	.	ADP1-WT	1040162	1040164
UN	5958	.	ADP1-WT	1040166	1040187
UN	5959	.	ADP1-WT	1040458	1040458
UN	5960	.	ADP1-WT	1040471	1040471
UN	5961	.	ADP1-WT	1040892	1040892
UN	5962	.	ADP1-WT	1040895	1040895
UN	5963	.	ADP1-WT	1040898	1040899
UN	5964	.	ADP1-WT	1040902	1040904
UN	5965	.	ADP1-WT	1040906	1040906
UN	5966	.	ADP1-WT	1043350	1043351
UN	5967	.	ADP1-WT	1043355	1043368
UN	5968	.	ADP1-WT	1043370	1043370
UN	5969	.	ADP1-WT	1043372	1043373
UN	5970	.	ADP1-WT	1043376	1043376
UN	5971	.	ADP1-WT	1045045	1045078
UN	5972	.	ADP1-WT	1045080	1045089
UN	5973	.	ADP1-WT	1045277	1045277
UN	5974	.	ADP1-WT	1045281	1045281
UN	5975	.	ADP1-WT	1045288	1045290
UN	5976	.	ADP1-WT	1045293	1045310
UN	5977	.	ADP1-WT	1045312	1045314
UN	5978	.	ADP1-WT	1045316	1045316
UN	5979	.	ADP1-WT	1045320	1045345
UN	5980	.	ADP1-WT	1045349	1045352
UN	5981	.	ADP1-WT	1045354	1045356
UN	5982	.	ADP1-WT	1045358	1045365
UN	5983	.	ADP1-WT	1045368	1045368
UN	5984	.	ADP1-WT	1045372	1045398
UN	5985	.	ADP1-WT	1045400	1045401
UN	5986	.	ADP1-WT	1045405	1045405
UN	5987	.	ADP1-WT	1045408	1045408
UN	5988	.	ADP1-WT	1045412	1045413
UN	5989	.	ADP1-WT	1045415	1045415
UN	5990	.	ADP1-WT	1045418	1045418
UN	5991	.	ADP1-WT	1045428	1045428
UN	5992	.	ADP1-WT	1045434	1045434
UN	5993	.	ADP1-WT	1045437	1045439
UN	5994	.	ADP1-WT	1045692	1045692
UN	5995	.	ADP1-WT	1045695	1045695
UN	5996	.	ADP1-WT	1046192	1046192
UN	5997	.	ADP1-WT	1046207	1046207
UN	5998	.	ADP1-WT	1046211	1046217
UN	5999	.	ADP1-WT	1046219	1046220
UN	6000	.	ADP1-WT	1046222	1046222
UN	6001	.	ADP1-WT	1046228	1046228
UN	6002	.	ADP1-WT	1046234	1046235
UN	6003	.	ADP1-WT	1046380	1046472
UN	6004	.	ADP1-WT	1046474	1046474
UN	6005	.	ADP1-WT	1046476	1046488
UN	6006	.	ADP1-WT	1046490	1046490
UN	6007	.	ADP1-WT	1046493	1046493
UN	6008	.	ADP1-WT	1046496	1046496
UN	6009	.	ADP1-WT	1048483	1048487
UN	6010	.	ADP1-WT	1049990	1049990
UN	6011	.	ADP1-WT	1050067	1050067
UN	6012	.	ADP1-WT	1050467	1050468
UN	6013	.	ADP1-WT	1050470	1050470
UN	6014	.	ADP1-WT	1050473	1050473
UN	6015	.	ADP1-WT	1050503	1050503
UN	6016	.	ADP1-WT	1050507	1050531
UN	6017	.	ADP1-WT	1050534	1050550
UN	6018	.	ADP1-WT	1050552	1050553
UN	6019	.	ADP1-WT	1050734	1050736
UN	6020	.	ADP1-WT	1050739	1050740
UN	6021	.	ADP1-WT	1051911	1051911
UN	6022	.	ADP1-WT	1051913	1051914
UN	6023	.	ADP1-WT	1051916	1051916
UN	6024	.	ADP1-WT	1052244	1052245
UN	6025	.	ADP1-WT	1052247	1052248
UN	6026	.	ADP1-WT	1052250	1052250
UN	6027	.	ADP1-WT	1052335	1052335
UN	6028	.	ADP1-WT	1052385	1052388
UN	6029	.	ADP1-WT	1052921	1052921
UN	6030	.	ADP1-WT	1052924	1052924
UN	6031	.	ADP1-WT	1052962	1052963
UN	6032	.	ADP1-WT	1052965	1052965
UN	6033	.	ADP1-WT	1052969	1052969
UN	6034	.	ADP1-WT	1052971	1052972
UN	6035	.	ADP1-WT	1052974	1052974
UN	6036	.	ADP1-WT	1052977	1052978
UN	6037	.	ADP1-WT	1052980	1052980
UN	6038	.	ADP1-WT	1053522	1053522
UN	6039	.	ADP1-WT	1053524	1053525
UN	6040	.	ADP1-WT	1053527	1053527
UN	6041	.	ADP1-WT	1053529	1053530
UN	6042	.	ADP1-WT	1053533	1053533
UN	6043	.	ADP1-WT	1053857	1053857
UN	6044	.	ADP1-WT	1053868	1053868
UN	6045	.	ADP1-WT	1053873	1053873
UN	6046	.	ADP1-WT	1054919	1054921
UN	6047	.	ADP1-WT	1054926	1054926
UN	6048	.	ADP1-WT	1054929	1054931
UN	6049	.	ADP1-WT	1054934	1054937
UN	6050	.	ADP1-WT	1054947	1054947
UN	6051	.	ADP1-WT	1054950	1054950
UN	6052	.	ADP1-WT	1055592	1055592
UN	6053	.	ADP1-WT	1055633	1055633
UN	6054	.	ADP1-WT	1055643	1055643
UN	6055	.	ADP1-WT	1056443	1056446
UN	6056	.	ADP1-WT	1056448	1056498
UN	6057	.	ADP1-WT	1057993	1057993
UN	6058	.	ADP1-WT	1058021	1058021
UN	6059	.	ADP1-WT	1058636	1058636
UN	6060	.	ADP1-WT	1061240	1061240
UN	6061	.	ADP1-WT	1061245	1061245
UN	6062	.	ADP1-WT	1061256	1061256
UN	6063	.	ADP1-WT	1061258	1061258
UN	6064	.	ADP1-WT	1061260	1061260
UN	6065	.	ADP1-WT	1061269	1061269
UN	6066	.	ADP1-WT	1061272	1061272
UN	6067	.	ADP1-WT	1061281	1061282
UN	6068	.	ADP1-WT	1061284	1061285
UN	6069	.	ADP1-WT	1061289	1061289
UN	6070	.	ADP1-WT	1061297	1061297
UN	6071	.	ADP1-WT	1061301	1061314
UN	6072	.	ADP1-WT	1061321	1061321
UN	6073	.	ADP1-WT	1061333	1061334
UN	6074	.	ADP1-WT	1061336	1061355
UN	6075	.	ADP1-WT	1061357	1061364
UN	6076	.	ADP1-WT	1061366	1061366
UN	6077	.	ADP1-WT	1061368	1061371
UN	6078	.	ADP1-WT	1061373	1061373
UN	6079	.	ADP1-WT	1061376	1061376
UN	6080	.	ADP1-WT	1061378	1061380
UN	6081	.	ADP1-WT	1061383	1061384
UN	6082	.	ADP1-WT	1061386	1061389
UN	6083	.	ADP1-WT	1061396	1061396
UN	6084	.	ADP1-WT	1061580	1061580
UN	6085	.	ADP1-WT	1061592	1061597
UN	6086	.	ADP1-WT	1061599	1061601
UN	6087	.	ADP1-WT	1061603	1061607
UN	6088	.	ADP1-WT	1061611	1061617
UN	6089	.	ADP1-WT	1061634	1061634
UN	6090	.	ADP1-WT	1061636	1061644
UN	6091	.	ADP1-WT	1061651	1061654
UN	6092	.	ADP1-WT	1061657	1061758
UN	6093	.	ADP1-WT	1061762	1061762
UN	6094	.	ADP1-WT	1061764	1061765
UN	6095	.	ADP1-WT	1061767	1061768
UN	6096	.	ADP1-WT	1061778	1061778
UN	6097	.	ADP1-WT	1061795	1061795
UN	6098	.	ADP1-WT	1061797	1061798
UN	6099	.	ADP1-WT	1061800	1061801
UN	6100	.	ADP1-WT	1061804	1061804
UN	6101	.	ADP1-WT	1061807	1061809
UN	6102	.	ADP1-WT	1061811	1061811
UN	6103	.	ADP1-WT	1061813	1061818
UN	6104	.	ADP1-WT	1061822	1061825
UN	6105	.	ADP1-WT	1061828	1061829
UN	6106	.	ADP1-WT	1061832	1061832
UN	6107	.	ADP1-WT	1061835	1061835
UN	6108	.	ADP1-WT	1061837	1061838
UN	6109	.	ADP1-WT	1061840	1061840
UN	6110	.	ADP1-WT	1061913	1061913
UN	6111	.	ADP1-WT	1061926	1061932
UN	6112	.	ADP1-WT	1061934	1061934
UN	6113	.	ADP1-WT	1061937	1061973
UN	6114	.	ADP1-WT	1061977	1061979
UN	6115	.	ADP1-WT	1062017	1062017
UN	6116	.	ADP1-WT	1062021	1062021
UN	6117	.	ADP1-WT	1062023	1062027
UN	6118	.	ADP1-WT	1062029	1062029
UN	6119	.	ADP1-WT	1062033	1062033
UN	6120	.	ADP1-WT	1062036	1062036
UN	6121	.	ADP1-WT	1062056	1062056
UN	6122	.	ADP1-WT	1062059	1062059
UN	6123	.	ADP1-WT	1062065	1062065
UN	6124	.	ADP1-WT	1062070	1062074
UN	6125	.	ADP1-WT	1062078	1062078
UN	6126	.	ADP1-WT	1062084	1062084
UN	6127	.	ADP1-WT	1062086	1062086
UN	6128	.	ADP1-WT	1062089	1062089
UN	6129	.	ADP1-WT	1062113	1062114
UN	6130	.	ADP1-WT	1062122	1062171
UN	6131	.	ADP1-WT	1062173	1062176
UN	6132	.	ADP1-WT	1062179	1062183
UN	6133	.	ADP1-WT	1062185	1062206
UN	6134	.	ADP1-WT	1063846	1063846
UN	6135	.	ADP1-WT	1063866	1063867
UN	6136	.	ADP1-WT	1063886	1063886
UN	6137	.	ADP1-WT	1063889	1063889
UN	6138	.	ADP1-WT	1063892	1063892
UN	6139	.	ADP1-WT	1063895	1063896
UN	6140	.	ADP1-WT	1063898	1063898
UN	6141	.	ADP1-WT	1064310	1064312
UN	6142	.	ADP1-WT	1064316	1064317
UN	6143	.	ADP1-WT	1064322	1064379
UN	6144	.	ADP1-WT	1064381	1064386
UN	6145	.	ADP1-WT	1064407	1064408
UN	6146	.	ADP1-WT	1064437	1064437
UN	6147	.	ADP1-WT	1064601	1064637
UN	6148	.	ADP1-WT	1064647	1064647
UN	6149	.	ADP1-WT	1064649	1064651
UN	6150	.	ADP1-WT	1064653	1064653
UN	6151	.	ADP1-WT	1064655	1064655
UN	6152	.	ADP1-WT	1064657	1064657
UN	6153	.	ADP1-WT	1065494	1065495
UN	6154	.	ADP1-WT	1065501	1065501
UN	6155	.	ADP1-WT	1065504	1065506
UN	6156	.	ADP1-WT	1065509	1065510
UN	6157	.	ADP1-WT	1065513	1065556
UN	6158	.	ADP1-WT	1065559	1065559
UN	6159	.	ADP1-WT	1065561	1065564
UN	6160	.	ADP1-WT	1065567	1065571
UN	6161	.	ADP1-WT	1065573	1065575
UN	6162	.	ADP1-WT	1065577	1065581
UN	6163	.	ADP1-WT	1065592	1065592
UN	6164	.	ADP1-WT	1065598	1065601
UN	6165	.	ADP1-WT	1065603	1065627
UN	6166	.	ADP1-WT	1065630	1065635
UN	6167	.	ADP1-WT	1065637	1065643
UN	6168	.	ADP1-WT	1065645	1065649
UN	6169	.	ADP1-WT	1065651	1065663
UN	6170	.	ADP1-WT	1065666	1065668
UN	6171	.	ADP1-WT	1065670	1065670
UN	6172	.	ADP1-WT	1065672	1065672
UN	6173	.	ADP1-WT	1065674	1065674
UN	6174	.	ADP1-WT	1065679	1065682
UN	6175	.	ADP1-WT	1065684	1065684
UN	6176	.	ADP1-WT	1065686	1065690
UN	6177	.	ADP1-WT	1065695	1065696
UN	6178	.	ADP1-WT	1065698	1065725
UN	6179	.	ADP1-WT	1065735	1065735
UN	6180	.	ADP1-WT	1065738	1065738
UN	6181	.	ADP1-WT	1065763	1065764
UN	6182	.	ADP1-WT	1065769	1065831
UN	6183	.	ADP1-WT	1065835	1065835
UN	6184	.	ADP1-WT	1065837	1065838
UN	6185	.	ADP1-WT	1065854	1065859
UN	6186	.	ADP1-WT	1066082	1066084
UN	6187	.	ADP1-WT	1066086	1066087
UN	6188	.	ADP1-WT	1066091	1066091
UN	6189	.	ADP1-WT	1066975	1066984
UN	6190	.	ADP1-WT	1066986	1067002
UN	6191	.	ADP1-WT	1067025	1067025
UN	6192	.	ADP1-WT	1067298	1067299
UN	6193	.	ADP1-WT	1067303	1067303
UN	6194	.	ADP1-WT	1067306	1067306
UN	6195	.	ADP1-WT	1067329	1067330
UN	6196	.	ADP1-WT	1067342	1067344
UN	6197	.	ADP1-WT	1067350	1067350
UN	6198	.	ADP1-WT	1067557	1067558
UN	6199	.	ADP1-WT	1067562	1067574
UN	6200	.	ADP1-WT	1067577	1067578
UN	6201	.	ADP1-WT	1067586	1067586
UN	6202	.	ADP1-WT	1067588	1067588
UN	6203	.	ADP1-WT	1067633	1067633
UN	6204	.	ADP1-WT	1067662	1067663
UN	6205	.	ADP1-WT	1067668	1067668
UN	6206	.	ADP1-WT	1067670	1067670
UN	6207	.	ADP1-WT	1068879	1068880
UN	6208	.	ADP1-WT	1068887	1068888
UN	6209	.	ADP1-WT	1068895	1068895
UN	6210	.	ADP1-WT	1068897	1068897
UN	6211	.	ADP1-WT	1068901	1068901
UN	6212	.	ADP1-WT	1068905	1068905
UN	6213	.	ADP1-WT	1068907	1068912
UN	6214	.	ADP1-WT	1068915	1068921
UN	6215	.	ADP1-WT	1068925	1068926
UN	6216	.	ADP1-WT	1068931	1068931
UN	6217	.	ADP1-WT	1068933	1068945
UN	6218	.	ADP1-WT	1068947	1068952
UN	6219	.	ADP1-WT	1068989	1068990
UN	6220	.	ADP1-WT	1068992	1068992
UN	6221	.	ADP1-WT	1068995	1068995
UN	6222	.	ADP1-WT	1068998	1068999
UN	6223	.	ADP1-WT	1069003	1069005
UN	6224	.	ADP1-WT	1069008	1069008
UN	6225	.	ADP1-WT	1069010	1069014
UN	6226	.	ADP1-WT	1069076	1069076
UN	6227	.	ADP1-WT	1069080	1069083
UN	6228	.	ADP1-WT	1069087	1069087
UN	6229	.	ADP1-WT	1069089	1069098
UN	6230	.	ADP1-WT	1069102	1069111
UN	6231	.	ADP1-WT	1069114	1069114
UN	6232	.	ADP1-WT	1069118	1069120
UN	6233	.	ADP1-WT	1069122	1069214
UN	6234	.	ADP1-WT	1069217	1069218
UN	6235	.	ADP1-WT	1069221	1069222
UN	6236	.	ADP1-WT	1069233	1069233
UN	6237	.	ADP1-WT	1069236	1069236
UN	6238	.	ADP1-WT	1069240	1069240
UN	6239	.	ADP1-WT	1069242	1069242
UN	6240	.	ADP1-WT	1069244	1069244
UN	6241	.	ADP1-WT	1069248	1069248
UN	6242	.	ADP1-WT	1069252	1069254
UN	6243	.	ADP1-WT	1069259	1069259
UN	6244	.	ADP1-WT	1069266	1069266
UN	6245	.	ADP1-WT	1069269	1069269
UN	6246	.	ADP1-WT	1069272	1069275
UN	6247	.	ADP1-WT	1069287	1069287
UN	6248	.	ADP1-WT	1069346	1069346
UN	6249	.	ADP1-WT	1069348	1069349
UN	6250	.	ADP1-WT	1069353	1069354
UN	6251	.	ADP1-WT	1069358	1069588
UN	6252	.	ADP1-WT	1069593	1069593
UN	6253	.	ADP1-WT	1069595	1069595
UN	6254	.	ADP1-WT	1069599	1069601
UN	6255	.	ADP1-WT	1069604	1069604
UN	6256	.	ADP1-WT	1069609	1069609
UN	6257	.	ADP1-WT	1069612	1069612
UN	6258	.	ADP1-WT	1069788	1069788
UN	6259	.	ADP1-WT	1069790	1069792
UN	6260	.	ADP1-WT	1069858	1069858
UN	6261	.	ADP1-WT	1070454	1070462
UN	6262	.	ADP1-WT	1070464	1070467
UN	6263	.	ADP1-WT	1070953	1070954
UN	6264	.	ADP1-WT	1071483	1071483
UN	6265	.	ADP1-WT	1071637	1071639
UN	6266	.	ADP1-WT	1071641	1071642
UN	6267	.	ADP1-WT	1072199	1072199
UN	6268	.	ADP1-WT	1072201	1072201
UN	6269	.	ADP1-WT	1072205	1072207
UN	6270	.	ADP1-WT	1072229	1072229
UN	6271	.	ADP1-WT	1076759	1076765
UN	6272	.	ADP1-WT	1076816	1076823
UN	6273	.	ADP1-WT	1076840	1076850
UN	6274	.	ADP1-WT	1076853	1076853
UN	6275	.	ADP1-WT	1076871	1076872
UN	6276	.	ADP1-WT	1077493	1077493
UN	6277	.	ADP1-WT	1077495	1077496
UN	6278	.	ADP1-WT	1077506	1077506
UN	6279	.	ADP1-WT	1077524	1077524
UN	6280	.	ADP1-WT	1077550	1077550
UN	6281	.	ADP1-WT	1077897	1077897
UN	6282	.	ADP1-WT	1077901	1077901
UN	6283	.	ADP1-WT	1077906	1077906
UN	6284	.	ADP1-WT	1077909	1077909
UN	6285	.	ADP1-WT	1077938	1077939
UN	6286	.	ADP1-WT	1077941	1077964
UN	6287	.	ADP1-WT	1077968	1077969
UN	6288	.	ADP1-WT	1077971	1077976
UN	6289	.	ADP1-WT	1077980	1077980
UN	6290	.	ADP1-WT	1077983	1077984
UN	6291	.	ADP1-WT	1077986	1077987
UN	6292	.	ADP1-WT	1077990	1077991
UN	6293	.	ADP1-WT	1077994	1077994
UN	6294	.	ADP1-WT	1077996	1078001
UN	6295	.	ADP1-WT	1078003	1078011
UN	6296	.	ADP1-WT	1078196	1078196
UN	6297	.	ADP1-WT	1078233	1078233
UN	6298	.	ADP1-WT	1078254	1078254
UN	6299	.	ADP1-WT	1078257	1078257
UN	6300	.	ADP1-WT	1078374	1078374
UN	6301	.	ADP1-WT	1081039	1081079
UN	6302	.	ADP1-WT	1081082	1081086
UN	6303	.	ADP1-WT	1081088	1081088
UN	6304	.	ADP1-WT	1081090	1081092
UN	6305	.	ADP1-WT	1081259	1081264
UN	6306	.	ADP1-WT	1082034	1082046
UN	6307	.	ADP1-WT	1082049	1082103
UN	6308	.	ADP1-WT	1082105	1082106
UN	6309	.	ADP1-WT	1082109	1082109
UN	6310	.	ADP1-WT	1082111	1082113
UN	6311	.	ADP1-WT	1082115	1082115
UN	6312	.	ADP1-WT	1082126	1082126
UN	6313	.	ADP1-WT	1082129	1082129
UN	6314	.	ADP1-WT	1083265	1083266
UN	6315	.	ADP1-WT	1083269	1083270
UN	6316	.	ADP1-WT	1083272	1083272
UN	6317	.	ADP1-WT	1083274	1083276
UN	6318	.	ADP1-WT	1083278	1083280
UN	6319	.	ADP1-WT	1083283	1083287
UN	6320	.	ADP1-WT	1083289	1083298
UN	6321	.	ADP1-WT	1083316	1083316
UN	6322	.	ADP1-WT	1083319	1083320
UN	6323	.	ADP1-WT	1083322	1083323
UN	6324	.	ADP1-WT	1083328	1083330
UN	6325	.	ADP1-WT	1083332	1083332
UN	6326	.	ADP1-WT	1083336	1083337
UN	6327	.	ADP1-WT	1083339	1083361
UN	6328	.	ADP1-WT	1084159	1084160
UN	6329	.	ADP1-WT	1085433	1085458
UN	6330	.	ADP1-WT	1085460	1085460
UN	6331	.	ADP1-WT	1085518	1085518
UN	6332	.	ADP1-WT	1085683	1085683
UN	6333	.	ADP1-WT	1085688	1085688
UN	6334	.	ADP1-WT	1085691	1085691
UN	6335	.	ADP1-WT	1085695	1085748
UN	6336	.	ADP1-WT	1085750	1085750
UN	6337	.	ADP1-WT	1085753	1085753
UN	6338	.	ADP1-WT	1085755	1085757
UN	6339	.	ADP1-WT	1085760	1085763
UN	6340	.	ADP1-WT	1085766	1085774
UN	6341	.	ADP1-WT	1085776	1085777
UN	6342	.	ADP1-WT	1085784	1085796
UN	6343	.	ADP1-WT	1085822	1085824
UN	6344	.	ADP1-WT	1085826	1085827
UN	6345	.	ADP1-WT	1085858	1085858
UN	6346	.	ADP1-WT	1086928	1086928
UN	6347	.	ADP1-WT	1086932	1086932
UN	6348	.	ADP1-WT	1086939	1086939
UN	6349	.	ADP1-WT	1087034	1087039
UN	6350	.	ADP1-WT	1087041	1087043
UN	6351	.	ADP1-WT	1087045	1087049
UN	6352	.	ADP1-WT	1087053	1087054
UN	6353	.	ADP1-WT	1087058	1087062
UN	6354	.	ADP1-WT	1087064	1087064
UN	6355	.	ADP1-WT	1087067	1087074
UN	6356	.	ADP1-WT	1087451	1087451
UN	6357	.	ADP1-WT	1087454	1087455
UN	6358	.	ADP1-WT	1087458	1087513
UN	6359	.	ADP1-WT	1087515	1087516
UN	6360	.	ADP1-WT	1087518	1087584
UN	6361	.	ADP1-WT	1087586	1087587
UN	6362	.	ADP1-WT	1087589	1087589
UN	6363	.	ADP1-WT	1087863	1087863
UN	6364	.	ADP1-WT	1087873	1087887
UN	6365	.	ADP1-WT	1087889	1087902
UN	6366	.	ADP1-WT	1088326	1088326
UN	6367	.	ADP1-WT	1088328	1088329
UN	6368	.	ADP1-WT	1088337	1088345
UN	6369	.	ADP1-WT	1088349	1088349
UN	6370	.	ADP1-WT	1088353	1088353
UN	6371	.	ADP1-WT	1088358	1088358
UN	6372	.	ADP1-WT	1088361	1088362
UN	6373	.	ADP1-WT	1088364	1088364
UN	6374	.	ADP1-WT	1088671	1088671
UN	6375	.	ADP1-WT	1088703	1088703
UN	6376	.	ADP1-WT	1088707	1088709
UN	6377	.	ADP1-WT	1088711	1088711
UN	6378	.	ADP1-WT	1088716	1088722
UN	6379	.	ADP1-WT	1088725	1088725
UN	6380	.	ADP1-WT	1088728	1088728
UN	6381	.	ADP1-WT	1088730	1088730
UN	6382	.	ADP1-WT	1088733	1088836
UN	6383	.	ADP1-WT	1088838	1088841
UN	6384	.	ADP1-WT	1088847	1088849
UN	6385	.	ADP1-WT	1088851	1088851
UN	6386	.	ADP1-WT	1088854	1088854
UN	6387	.	ADP1-WT	1088856	1088857
UN	6388	.	ADP1-WT	1089047	1089048
UN	6389	.	ADP1-WT	1089050	1089050
UN	6390	.	ADP1-WT	1090165	1090165
UN	6391	.	ADP1-WT	1090599	1090599
UN	6392	.	ADP1-WT	1090606	1090606
UN	6393	.	ADP1-WT	1090642	1090643
UN	6394	.	ADP1-WT	1090645	1090662
UN	6395	.	ADP1-WT	1090664	1090664
UN	6396	.	ADP1-WT	1090666	1090667
UN	6397	.	ADP1-WT	1090680	1090680
UN	6398	.	ADP1-WT	1090682	1090682
UN	6399	.	ADP1-WT	1090684	1090689
UN	6400	.	ADP1-WT	1090691	1090696
UN	6401	.	ADP1-WT	1090698	1090698
UN	6402	.	ADP1-WT	1090701	1090701
UN	6403	.	ADP1-WT	1090779	1090781
UN	6404	.	ADP1-WT	1090785	1090785
UN	6405	.	ADP1-WT	1090787	1090787
UN	6406	.	ADP1-WT	1090818	1090819
UN	6407	.	ADP1-WT	1090822	1090822
UN	6408	.	ADP1-WT	1090825	1090827
UN	6409	.	ADP1-WT	1090830	1090838
UN	6410	.	ADP1-WT	1090840	1090841
UN	6411	.	ADP1-WT	1090843	1090843
UN	6412	.	ADP1-WT	1090846	1090848
UN	6413	.	ADP1-WT	1090852	1090870
UN	6414	.	ADP1-WT	1090885	1090885
UN	6415	.	ADP1-WT	1091022	1091022
UN	6416	.	ADP1-WT	1091025	1091026
UN	6417	.	ADP1-WT	1091028	1091028
UN	6418	.	ADP1-WT	1091035	1091036
UN	6419	.	ADP1-WT	1091046	1091057
UN	6420	.	ADP1-WT	1091061	1091061
UN	6421	.	ADP1-WT	1091064	1091065
UN	6422	.	ADP1-WT	1091067	1091067
UN	6423	.	ADP1-WT	1091084	1091084
UN	6424	.	ADP1-WT	1091746	1091747
UN	6425	.	ADP1-WT	1091751	1091752
UN	6426	.	ADP1-WT	1091759	1091760
UN	6427	.	ADP1-WT	1091763	1091763
UN	6428	.	ADP1-WT	1091778	1091823
UN	6429	.	ADP1-WT	1092231	1092231
UN	6430	.	ADP1-WT	1092637	1092741
UN	6431	.	ADP1-WT	1092743	1092744
UN	6432	.	ADP1-WT	1092746	1092747
UN	6433	.	ADP1-WT	1092751	1092751
UN	6434	.	ADP1-WT	1093478	1093478
UN	6435	.	ADP1-WT	1093487	1093487
UN	6436	.	ADP1-WT	1093494	1093495
UN	6437	.	ADP1-WT	1093497	1093497
UN	6438	.	ADP1-WT	1093734	1093738
UN	6439	.	ADP1-WT	1093740	1093746
UN	6440	.	ADP1-WT	1094479	1094479
UN	6441	.	ADP1-WT	1094488	1094491
UN	6442	.	ADP1-WT	1094494	1094496
UN	6443	.	ADP1-WT	1094499	1094508
UN	6444	.	ADP1-WT	1094510	1094511
UN	6445	.	ADP1-WT	1094514	1094514
UN	6446	.	ADP1-WT	1095081	1095081
UN	6447	.	ADP1-WT	1095099	1095099
UN	6448	.	ADP1-WT	1095396	1095396
UN	6449	.	ADP1-WT	1095400	1095401
UN	6450	.	ADP1-WT	1095403	1095404
UN	6451	.	ADP1-WT	1095424	1095425
UN	6452	.	ADP1-WT	1095427	1095427
UN	6453	.	ADP1-WT	1095429	1095429
UN	6454	.	ADP1-WT	1095432	1095435
UN	6455	.	ADP1-WT	1095441	1095444
UN	6456	.	ADP1-WT	1095447	1095448
UN	6457	.	ADP1-WT	1095454	1095454
UN	6458	.	ADP1-WT	1095648	1095648
UN	6459	.	ADP1-WT	1095659	1095659
UN	6460	.	ADP1-WT	1095663	1095666
UN	6461	.	ADP1-WT	1095679	1095679
UN	6462	.	ADP1-WT	1095688	1095689
UN	6463	.	ADP1-WT	1097237	1097238
UN	6464	.	ADP1-WT	1097241	1097241
UN	6465	.	ADP1-WT	1098195	1098197
UN	6466	.	ADP1-WT	1098199	1098201
UN	6467	.	ADP1-WT	1098204	1098204
UN	6468	.	ADP1-WT	1098207	1098207
UN	6469	.	ADP1-WT	1098210	1098211
UN	6470	.	ADP1-WT	1098213	1098228
UN	6471	.	ADP1-WT	1098230	1098230
UN	6472	.	ADP1-WT	1098753	1098773
UN	6473	.	ADP1-WT	1098775	1098776
UN	6474	.	ADP1-WT	1098781	1098784
UN	6475	.	ADP1-WT	1098959	1098959
UN	6476	.	ADP1-WT	1099739	1099739
UN	6477	.	ADP1-WT	1099744	1099744
UN	6478	.	ADP1-WT	1102850	1102987
UN	6479	.	ADP1-WT	1102990	1102990
UN	6480	.	ADP1-WT	1102992	1102992
UN	6481	.	ADP1-WT	1102995	1102995
UN	6482	.	ADP1-WT	1103003	1103005
UN	6483	.	ADP1-WT	1103007	1103007
UN	6484	.	ADP1-WT	1103009	1103009
UN	6485	.	ADP1-WT	1103171	1103188
UN	6486	.	ADP1-WT	1103191	1103192
UN	6487	.	ADP1-WT	1103715	1103718
UN	6488	.	ADP1-WT	1103724	1103724
UN	6489	.	ADP1-WT	1104755	1104755
UN	6490	.	ADP1-WT	1104757	1104757
UN	6491	.	ADP1-WT	1105069	1105069
UN	6492	.	ADP1-WT	1105071	1105071
UN	6493	.	ADP1-WT	1105283	1105283
UN	6494	.	ADP1-WT	1105288	1105288
UN	6495	.	ADP1-WT	1105291	1105291
UN	6496	.	ADP1-WT	1105293	1105305
UN	6497	.	ADP1-WT	1105307	1105309
UN	6498	.	ADP1-WT	1105529	1105529
UN	6499	.	ADP1-WT	1105532	1105532
UN	6500	.	ADP1-WT	1105534	1105534
UN	6501	.	ADP1-WT	1105723	1105723
UN	6502	.	ADP1-WT	1106292	1106292
UN	6503	.	ADP1-WT	1106303	1106305
UN	6504	.	ADP1-WT	1106307	1106307
UN	6505	.	ADP1-WT	1106310	1106445
UN	6506	.	ADP1-WT	1106447	1106460
UN	6507	.	ADP1-WT	1106462	1106462
UN	6508	.	ADP1-WT	1106464	1106472
UN	6509	.	ADP1-WT	1106474	1106476
UN	6510	.	ADP1-WT	1107313	1107313
UN	6511	.	ADP1-WT	1107318	1107332
UN	6512	.	ADP1-WT	1107338	1107338
UN	6513	.	ADP1-WT	1107341	1107341
UN	6514	.	ADP1-WT	1107344	1107344
UN	6515	.	ADP1-WT	1107348	1107348
UN	6516	.	ADP1-WT	1107351	1107352
UN	6517	.	ADP1-WT	1107354	1107354
UN	6518	.	ADP1-WT	1107359	1107361
UN	6519	.	ADP1-WT	1107366	1107368
UN	6520	.	ADP1-WT	1107370	1107371
UN	6521	.	ADP1-WT	1107373	1107373
UN	6522	.	ADP1-WT	1107377	1107378
UN	6523	.	ADP1-WT	1107383	1107383
UN	6524	.	ADP1-WT	1107404	1107408
UN	6525	.	ADP1-WT	1107411	1107411
UN	6526	.	ADP1-WT	1107415	1107415
UN	6527	.	ADP1-WT	1107571	1107572
UN	6528	.	ADP1-WT	1107574	1107574
UN	6529	.	ADP1-WT	1107822	1107822
UN	6530	.	ADP1-WT	1107824	1107827
UN	6531	.	ADP1-WT	1107829	1107971
UN	6532	.	ADP1-WT	1108257	1108257
UN	6533	.	ADP1-WT	1108259	1108323
UN	6534	.	ADP1-WT	1108325	1108325
UN	6535	.	ADP1-WT	1108330	1108331
UN	6536	.	ADP1-WT	1108333	1108335
UN	6537	.	ADP1-WT	1108337	1108337
UN	6538	.	ADP1-WT	1108340	1108340
UN	6539	.	ADP1-WT	1108343	1108377
UN	6540	.	ADP1-WT	1108383	1108385
UN	6541	.	ADP1-WT	1108387	1108391
UN	6542	.	ADP1-WT	1109469	1109471
UN	6543	.	ADP1-WT	1109473	1109473
UN	6544	.	ADP1-WT	1109475	1109478
UN	6545	.	ADP1-WT	1109480	1109481
UN	6546	.	ADP1-WT	1109483	1109486
UN	6547	.	ADP1-WT	1109489	1109668
UN	6548	.	ADP1-WT	1109678	1109678
UN	6549	.	ADP1-WT	1109684	1109684
UN	6550	.	ADP1-WT	1109686	1109686
UN	6551	.	ADP1-WT	1110174	1110175
UN	6552	.	ADP1-WT	1110178	1110179
UN	6553	.	ADP1-WT	1110181	1110181
UN	6554	.	ADP1-WT	1110183	1110186
UN	6555	.	ADP1-WT	1110189	1110197
UN	6556	.	ADP1-WT	1110199	1110227
UN	6557	.	ADP1-WT	1110229	1110229
UN	6558	.	ADP1-WT	1110232	1110253
UN	6559	.	ADP1-WT	1110255	1110259
UN	6560	.	ADP1-WT	1110261	1110262
UN	6561	.	ADP1-WT	1110264	1110270
UN	6562	.	ADP1-WT	1111411	1111411
UN	6563	.	ADP1-WT	1111436	1111441
UN	6564	.	ADP1-WT	1111443	1111449
UN	6565	.	ADP1-WT	1111459	1111465
UN	6566	.	ADP1-WT	1111469	1111476
UN	6567	.	ADP1-WT	1111478	1111479
UN	6568	.	ADP1-WT	1111492	1111492
UN	6569	.	ADP1-WT	1111499	1111499
UN	6570	.	ADP1-WT	1111509	1111509
UN	6571	.	ADP1-WT	1112373	1112373
UN	6572	.	ADP1-WT	1112375	1112378
UN	6573	.	ADP1-WT	1112408	1112409
UN	6574	.	ADP1-WT	1112411	1112415
UN	6575	.	ADP1-WT	1112417	1112425
UN	6576	.	ADP1-WT	1112428	1112428
UN	6577	.	ADP1-WT	1112430	1112558
UN	6578	.	ADP1-WT	1112575	1112575
UN	6579	.	ADP1-WT	1112703	1112703
UN	6580	.	ADP1-WT	1112910	1112911
UN	6581	.	ADP1-WT	1112913	1112916
UN	6582	.	ADP1-WT	1112918	1112919
UN	6583	.	ADP1-WT	1112925	1112937
UN	6584	.	ADP1-WT	1112943	1112945
UN	6585	.	ADP1-WT	1112947	1112948
UN	6586	.	ADP1-WT	1112951	1112952
UN	6587	.	ADP1-WT	1112955	1112956
UN	6588	.	ADP1-WT	1112959	1112962
UN	6589	.	ADP1-WT	1112985	1112987
UN	6590	.	ADP1-WT	1112989	1112989
UN	6591	.	ADP1-WT	1112992	1112993
UN	6592	.	ADP1-WT	1112996	1112997
UN	6593	.	ADP1-WT	1112999	1112999
UN	6594	.	ADP1-WT	1113001	1113001
UN	6595	.	ADP1-WT	1113030	1113030
UN	6596	.	ADP1-WT	1113032	1113039
UN	6597	.	ADP1-WT	1113041	1113072
UN	6598	.	ADP1-WT	1113079	1113080
UN	6599	.	ADP1-WT	1113720	1113720
UN	6600	.	ADP1-WT	1113726	1113726
UN	6601	.	ADP1-WT	1114110	1114110
UN	6602	.	ADP1-WT	1114290	1114291
UN	6603	.	ADP1-WT	1114294	1114332
UN	6604	.	ADP1-WT	1114343	1114395
UN	6605	.	ADP1-WT	1114397	1114405
UN	6606	.	ADP1-WT	1114408	1114408
UN	6607	.	ADP1-WT	1114627	1114629
UN	6608	.	ADP1-WT	1114631	1114634
UN	6609	.	ADP1-WT	1114638	1114798
UN	6610	.	ADP1-WT	1114800	1114801
UN	6611	.	ADP1-WT	1114803	1114804
UN	6612	.	ADP1-WT	1114807	1114807
UN	6613	.	ADP1-WT	1114813	1114813
UN	6614	.	ADP1-WT	1114818	1114818
UN	6615	.	ADP1-WT	1114829	1114829
UN	6616	.	ADP1-WT	1114840	1114840
UN	6617	.	ADP1-WT	1114842	1114842
UN	6618	.	ADP1-WT	1114846	1114846
UN	6619	.	ADP1-WT	1114849	1114849
UN	6620	.	ADP1-WT	1114852	1114852
UN	6621	.	ADP1-WT	1114857	1114857
UN	6622	.	ADP1-WT	1114864	1114924
UN	6623	.	ADP1-WT	1114931	1114931
UN	6624	.	ADP1-WT	1114947	1114947
UN	6625	.	ADP1-WT	1116336	1116467
UN	6626	.	ADP1-WT	1116469	1116469
UN	6627	.	ADP1-WT	1116474	1116477
UN	6628	.	ADP1-WT	1116480	1116481
UN	6629	.	ADP1-WT	1116483	1116485
UN	6630	.	ADP1-WT	1116488	1116490
UN	6631	.	ADP1-WT	1116492	1116492
UN	6632	.	ADP1-WT	1116496	1116496
UN	6633	.	ADP1-WT	1116501	1116503
UN	6634	.	ADP1-WT	1116505	1116505
UN	6635	.	ADP1-WT	1116507	1116507
UN	6636	.	ADP1-WT	1116511	1116511
UN	6637	.	ADP1-WT	1116513	1116513
UN	6638	.	ADP1-WT	1116520	1116565
UN	6639	.	ADP1-WT	1116805	1116805
UN	6640	.	ADP1-WT	1116807	1116825
UN	6641	.	ADP1-WT	1116857	1116857
UN	6642	.	ADP1-WT	1116865	1116865
UN	6643	.	ADP1-WT	1116871	1116871
UN	6644	.	ADP1-WT	1116875	1116875
UN	6645	.	ADP1-WT	1116879	1116887
UN	6646	.	ADP1-WT	1116889	1116889
UN	6647	.	ADP1-WT	1116891	1116891
UN	6648	.	ADP1-WT	1116893	1116898
UN	6649	.	ADP1-WT	1116900	1116929
UN	6650	.	ADP1-WT	1116931	1116938
UN	6651	.	ADP1-WT	1116940	1116940
UN	6652	.	ADP1-WT	1116942	1116942
UN	6653	.	ADP1-WT	1116944	1116945
UN	6654	.	ADP1-WT	1116948	1116948
UN	6655	.	ADP1-WT	1116953	1116953
UN	6656	.	ADP1-WT	1116960	1116961
UN	6657	.	ADP1-WT	1116964	1116964
UN	6658	.	ADP1-WT	1116966	1116967
UN	6659	.	ADP1-WT	1116969	1116970
UN	6660	.	ADP1-WT	1116972	1116977
UN	6661	.	ADP1-WT	1116981	1116981
UN	6662	.	ADP1-WT	1116983	1116983
UN	6663	.	ADP1-WT	1116987	1116989
UN	6664	.	ADP1-WT	1116993	1117028
UN	6665	.	ADP1-WT	1117032	1117032
UN	6666	.	ADP1-WT	1117036	1117036
UN	6667	.	ADP1-WT	1117038	1117038
UN	6668	.	ADP1-WT	1117041	1117041
UN	6669	.	ADP1-WT	1117044	1117044
UN	6670	.	ADP1-WT	1117046	1117046
UN	6671	.	ADP1-WT	1117051	1117051
UN	6672	.	ADP1-WT	1117053	1117053
UN	6673	.	ADP1-WT	1117059	1117059
UN	6674	.	ADP1-WT	1117063	1117063
UN	6675	.	ADP1-WT	1117071	1117071
UN	6676	.	ADP1-WT	1117073	1117073
UN	6677	.	ADP1-WT	1117078	1117113
UN	6678	.	ADP1-WT	1117435	1117565
UN	6679	.	ADP1-WT	1117567	1117569
UN	6680	.	ADP1-WT	1117572	1117588
UN	6681	.	ADP1-WT	1117590	1117592
UN	6682	.	ADP1-WT	1117594	1117594
UN	6683	.	ADP1-WT	1117597	1117609
UN	6684	.	ADP1-WT	1117611	1117611
UN	6685	.	ADP1-WT	1117613	1117623
UN	6686	.	ADP1-WT	1117626	1117628
UN	6687	.	ADP1-WT	1117630	1117631
UN	6688	.	ADP1-WT	1117651	1117651
UN	6689	.	ADP1-WT	1117655	1117860
UN	6690	.	ADP1-WT	1117863	1117863
UN	6691	.	ADP1-WT	1117868	1117869
UN	6692	.	ADP1-WT	1117871	1117872
UN	6693	.	ADP1-WT	1117874	1117874
UN	6694	.	ADP1-WT	1117876	1117879
UN	6695	.	ADP1-WT	1117911	1117911
UN	6696	.	ADP1-WT	1117920	1117920
UN	6697	.	ADP1-WT	1117923	1117932
UN	6698	.	ADP1-WT	1117934	1117935
UN	6699	.	ADP1-WT	1117937	1117938
UN	6700	.	ADP1-WT	1117943	1117946
UN	6701	.	ADP1-WT	1117948	1118036
UN	6702	.	ADP1-WT	1118187	1118191
UN	6703	.	ADP1-WT	1119142	1119143
UN	6704	.	ADP1-WT	1119163	1119163
UN	6705	.	ADP1-WT	1119175	1119175
UN	6706	.	ADP1-WT	1120825	1120825
UN	6707	.	ADP1-WT	1120829	1120837
UN	6708	.	ADP1-WT	1120845	1120845
UN	6709	.	ADP1-WT	1120847	1120847
UN	6710	.	ADP1-WT	1120849	1120849
UN	6711	.	ADP1-WT	1121322	1121322
UN	6712	.	ADP1-WT	1122851	1122851
UN	6713	.	ADP1-WT	1122858	1122859
UN	6714	.	ADP1-WT	1122861	1122862
UN	6715	.	ADP1-WT	1122865	1122867
UN	6716	.	ADP1-WT	1122870	1122870
UN	6717	.	ADP1-WT	1122872	1122882
UN	6718	.	ADP1-WT	1122885	1122886
UN	6719	.	ADP1-WT	1122888	1122890
UN	6720	.	ADP1-WT	1122892	1122897
UN	6721	.	ADP1-WT	1123588	1123588
UN	6722	.	ADP1-WT	1124921	1124921
UN	6723	.	ADP1-WT	1124932	1124933
UN	6724	.	ADP1-WT	1124935	1124938
UN	6725	.	ADP1-WT	1124940	1124940
UN	6726	.	ADP1-WT	1124966	1124966
UN	6727	.	ADP1-WT	1124969	1124972
UN	6728	.	ADP1-WT	1124974	1124983
UN	6729	.	ADP1-WT	1124985	1124991
UN	6730	.	ADP1-WT	1124994	1124995
UN	6731	.	ADP1-WT	1125010	1125010
UN	6732	.	ADP1-WT	1125056	1125056
UN	6733	.	ADP1-WT	1125460	1125461
UN	6734	.	ADP1-WT	1125463	1125463
UN	6735	.	ADP1-WT	1125950	1125950
UN	6736	.	ADP1-WT	1125953	1125978
UN	6737	.	ADP1-WT	1125981	1125981
UN	6738	.	ADP1-WT	1126141	1126141
UN	6739	.	ADP1-WT	1126680	1126694
UN	6740	.	ADP1-WT	1126785	1126785
UN	6741	.	ADP1-WT	1126788	1126788
UN	6742	.	ADP1-WT	1126790	1126791
UN	6743	.	ADP1-WT	1127340	1127340
UN	6744	.	ADP1-WT	1127386	1127436
UN	6745	.	ADP1-WT	1127473	1127473
UN	6746	.	ADP1-WT	1127475	1127475
UN	6747	.	ADP1-WT	1127499	1127499
UN	6748	.	ADP1-WT	1127974	1127974
UN	6749	.	ADP1-WT	1127983	1127984
UN	6750	.	ADP1-WT	1129629	1129629
UN	6751	.	ADP1-WT	1129631	1129631
UN	6752	.	ADP1-WT	1129634	1129634
UN	6753	.	ADP1-WT	1129636	1129640
UN	6754	.	ADP1-WT	1130035	1130035
UN	6755	.	ADP1-WT	1130042	1130042
UN	6756	.	ADP1-WT	1130046	1130109
UN	6757	.	ADP1-WT	1130112	1130112
UN	6758	.	ADP1-WT	1130125	1130129
UN	6759	.	ADP1-WT	1130135	1130135
UN	6760	.	ADP1-WT	1130147	1130147
UN	6761	.	ADP1-WT	1130173	1130173
UN	6762	.	ADP1-WT	1130443	1130451
UN	6763	.	ADP1-WT	1130453	1130454
UN	6764	.	ADP1-WT	1130459	1130459
UN	6765	.	ADP1-WT	1130461	1130461
UN	6766	.	ADP1-WT	1130471	1130471
UN	6767	.	ADP1-WT	1130476	1130476
UN	6768	.	ADP1-WT	1130478	1130478
UN	6769	.	ADP1-WT	1130638	1130638
UN	6770	.	ADP1-WT	1130641	1130644
UN	6771	.	ADP1-WT	1130931	1130932
UN	6772	.	ADP1-WT	1131026	1131026
UN	6773	.	ADP1-WT	1131044	1131044
UN	6774	.	ADP1-WT	1131892	1131893
UN	6775	.	ADP1-WT	1131898	1131898
UN	6776	.	ADP1-WT	1131900	1131901
UN	6777	.	ADP1-WT	1131908	1131908
UN	6778	.	ADP1-WT	1131949	1131949
UN	6779	.	ADP1-WT	1132551	1132564
UN	6780	.	ADP1-WT	1132570	1132570
UN	6781	.	ADP1-WT	1132756	1132781
UN	6782	.	ADP1-WT	1132785	1132785
UN	6783	.	ADP1-WT	1132791	1132792
UN	6784	.	ADP1-WT	1133220	1133225
UN	6785	.	ADP1-WT	1133227	1133230
UN	6786	.	ADP1-WT	1133237	1133249
UN	6787	.	ADP1-WT	1133251	1133251
UN	6788	.	ADP1-WT	1133253	1133256
UN	6789	.	ADP1-WT	1134887	1134887
UN	6790	.	ADP1-WT	1134890	1134890
UN	6791	.	ADP1-WT	1134892	1134892
UN	6792	.	ADP1-WT	1134894	1134894
UN	6793	.	ADP1-WT	1135427	1135427
UN	6794	.	ADP1-WT	1135469	1135469
UN	6795	.	ADP1-WT	1135480	1135480
UN	6796	.	ADP1-WT	1135490	1135490
UN	6797	.	ADP1-WT	1135570	1135573
UN	6798	.	ADP1-WT	1135614	1135614
UN	6799	.	ADP1-WT	1136029	1136058
UN	6800	.	ADP1-WT	1136060	1136060
UN	6801	.	ADP1-WT	1136062	1136063
UN	6802	.	ADP1-WT	1137998	1137999
UN	6803	.	ADP1-WT	1138007	1138007
UN	6804	.	ADP1-WT	1138010	1138010
UN	6805	.	ADP1-WT	1138013	1138017
UN	6806	.	ADP1-WT	1138410	1138411
UN	6807	.	ADP1-WT	1138413	1138413
UN	6808	.	ADP1-WT	1138416	1138416
UN	6809	.	ADP1-WT	1138418	1138420
UN	6810	.	ADP1-WT	1138424	1138425
UN	6811	.	ADP1-WT	1138442	1138447
UN	6812	.	ADP1-WT	1138449	1138449
UN	6813	.	ADP1-WT	1138622	1138622
UN	6814	.	ADP1-WT	1138626	1138663
UN	6815	.	ADP1-WT	1138667	1138667
UN	6816	.	ADP1-WT	1138670	1138674
UN	6817	.	ADP1-WT	1138681	1138681
UN	6818	.	ADP1-WT	1138683	1138683
UN	6819	.	ADP1-WT	1138693	1138693
UN	6820	.	ADP1-WT	1138699	1138699
UN	6821	.	ADP1-WT	1138701	1138702
UN	6822	.	ADP1-WT	1138707	1138707
UN	6823	.	ADP1-WT	1138709	1138710
UN	6824	.	ADP1-WT	1138712	1138712
UN	6825	.	ADP1-WT	1138714	1138715
UN	6826	.	ADP1-WT	1138717	1138717
UN	6827	.	ADP1-WT	1138731	1138731
UN	6828	.	ADP1-WT	1139028	1139035
UN	6829	.	ADP1-WT	1139038	1139039
UN	6830	.	ADP1-WT	1139041	1139044
UN	6831	.	ADP1-WT	1139257	1139292
UN	6832	.	ADP1-WT	1139439	1139439
UN	6833	.	ADP1-WT	1139491	1139491
UN	6834	.	ADP1-WT	1139495	1139496
UN	6835	.	ADP1-WT	1139498	1139563
UN	6836	.	ADP1-WT	1139598	1139598
UN	6837	.	ADP1-WT	1139613	1139613
UN	6838	.	ADP1-WT	1139761	1139761
UN	6839	.	ADP1-WT	1139775	1139775
UN	6840	.	ADP1-WT	1139777	1139778
UN	6841	.	ADP1-WT	1139807	1139807
UN	6842	.	ADP1-WT	1139811	1139811
UN	6843	.	ADP1-WT	1139814	1139924
UN	6844	.	ADP1-WT	1139927	1139927
UN	6845	.	ADP1-WT	1140072	1140072
UN	6846	.	ADP1-WT	1140082	1140083
UN	6847	.	ADP1-WT	1140086	1140086
UN	6848	.	ADP1-WT	1140088	1140090
UN	6849	.	ADP1-WT	1140092	1140153
UN	6850	.	ADP1-WT	1140155	1140155
UN	6851	.	ADP1-WT	1140157	1140157
UN	6852	.	ADP1-WT	1140160	1140162
UN	6853	.	ADP1-WT	1140164	1140164
UN	6854	.	ADP1-WT	1140304	1140304
UN	6855	.	ADP1-WT	1140308	1140308
UN	6856	.	ADP1-WT	1140310	1140310
UN	6857	.	ADP1-WT	1140319	1140322
UN	6858	.	ADP1-WT	1140324	1140325
UN	6859	.	ADP1-WT	1140327	1140333
UN	6860	.	ADP1-WT	1140335	1140345
UN	6861	.	ADP1-WT	1140347	1140350
UN	6862	.	ADP1-WT	1140352	1140541
UN	6863	.	ADP1-WT	1140543	1140543
UN	6864	.	ADP1-WT	1140546	1140547
UN	6865	.	ADP1-WT	1140550	1140550
UN	6866	.	ADP1-WT	1140578	1140578
UN	6867	.	ADP1-WT	1140616	1140634
UN	6868	.	ADP1-WT	1140636	1140636
UN	6869	.	ADP1-WT	1140641	1140642
UN	6870	.	ADP1-WT	1140644	1140645
UN	6871	.	ADP1-WT	1140686	1140686
UN	6872	.	ADP1-WT	1140688	1140688
UN	6873	.	ADP1-WT	1140690	1140690
UN	6874	.	ADP1-WT	1140694	1140721
UN	6875	.	ADP1-WT	1140801	1140801
UN	6876	.	ADP1-WT	1140831	1140831
UN	6877	.	ADP1-WT	1140833	1140837
UN	6878	.	ADP1-WT	1140840	1140841
UN	6879	.	ADP1-WT	1140843	1140843
UN	6880	.	ADP1-WT	1140846	1140847
UN	6881	.	ADP1-WT	1140849	1140849
UN	6882	.	ADP1-WT	1140851	1140851
UN	6883	.	ADP1-WT	1140858	1140858
UN	6884	.	ADP1-WT	1140867	1140867
UN	6885	.	ADP1-WT	1140870	1140875
UN	6886	.	ADP1-WT	1140879	1140879
UN	6887	.	ADP1-WT	1140881	1140881
UN	6888	.	ADP1-WT	1140883	1140884
UN	6889	.	ADP1-WT	1140886	1140899
UN	6890	.	ADP1-WT	1141434	1141434
UN	6891	.	ADP1-WT	1141438	1141438
UN	6892	.	ADP1-WT	1141446	1141446
UN	6893	.	ADP1-WT	1141450	1141450
UN	6894	.	ADP1-WT	1141454	1141454
UN	6895	.	ADP1-WT	1142235	1142237
UN	6896	.	ADP1-WT	1142240	1142250
UN	6897	.	ADP1-WT	1142252	1142253
UN	6898	.	ADP1-WT	1142257	1142257
UN	6899	.	ADP1-WT	1142282	1142283
UN	6900	.	ADP1-WT	1142446	1142446
UN	6901	.	ADP1-WT	1142454	1142456
UN	6902	.	ADP1-WT	1142463	1142463
UN	6903	.	ADP1-WT	1142509	1142509
UN	6904	.	ADP1-WT	1142982	1142982
UN	6905	.	ADP1-WT	1142984	1142985
UN	6906	.	ADP1-WT	1142988	1142988
UN	6907	.	ADP1-WT	1142990	1142991
UN	6908	.	ADP1-WT	1142993	1143000
UN	6909	.	ADP1-WT	1143002	1143004
UN	6910	.	ADP1-WT	1143008	1143133
UN	6911	.	ADP1-WT	1143426	1143496
UN	6912	.	ADP1-WT	1143500	1143502
UN	6913	.	ADP1-WT	1143508	1143508
UN	6914	.	ADP1-WT	1143510	1143510
UN	6915	.	ADP1-WT	1143515	1143515
UN	6916	.	ADP1-WT	1143543	1143543
UN	6917	.	ADP1-WT	1143547	1143547
UN	6918	.	ADP1-WT	1143550	1143556
UN	6919	.	ADP1-WT	1143560	1143560
UN	6920	.	ADP1-WT	1143563	1143564
UN	6921	.	ADP1-WT	1143572	1143573
UN	6922	.	ADP1-WT	1143575	1143579
UN	6923	.	ADP1-WT	1143581	1143608
UN	6924	.	ADP1-WT	1143610	1143648
UN	6925	.	ADP1-WT	1143656	1143657
UN	6926	.	ADP1-WT	1143659	1143673
UN	6927	.	ADP1-WT	1143677	1143679
UN	6928	.	ADP1-WT	1143682	1143682
UN	6929	.	ADP1-WT	1143687	1143687
UN	6930	.	ADP1-WT	1143700	1143700
UN	6931	.	ADP1-WT	1143714	1143714
UN	6932	.	ADP1-WT	1143820	1143820
UN	6933	.	ADP1-WT	1143866	1143867
UN	6934	.	ADP1-WT	1143870	1143870
UN	6935	.	ADP1-WT	1143876	1143876
UN	6936	.	ADP1-WT	1143892	1143893
UN	6937	.	ADP1-WT	1143896	1143897
UN	6938	.	ADP1-WT	1143899	1143901
UN	6939	.	ADP1-WT	1143908	1143941
UN	6940	.	ADP1-WT	1143947	1143948
UN	6941	.	ADP1-WT	1144378	1144378
UN	6942	.	ADP1-WT	1144399	1144460
UN	6943	.	ADP1-WT	1144462	1144462
UN	6944	.	ADP1-WT	1144464	1144468
UN	6945	.	ADP1-WT	1144470	1144472
UN	6946	.	ADP1-WT	1144474	1144475
UN	6947	.	ADP1-WT	1144477	1144478
UN	6948	.	ADP1-WT	1144480	1144480
UN	6949	.	ADP1-WT	1144483	1144483
UN	6950	.	ADP1-WT	1144496	1144496
UN	6951	.	ADP1-WT	1144858	1144858
UN	6952	.	ADP1-WT	1144863	1144864
UN	6953	.	ADP1-WT	1144866	1144870
UN	6954	.	ADP1-WT	1144884	1144884
UN	6955	.	ADP1-WT	1144887	1144888
UN	6956	.	ADP1-WT	1144890	1144890
UN	6957	.	ADP1-WT	1144895	1144895
UN	6958	.	ADP1-WT	1145750	1145750
UN	6959	.	ADP1-WT	1145757	1145757
UN	6960	.	ADP1-WT	1145789	1145789
UN	6961	.	ADP1-WT	1145791	1145792
UN	6962	.	ADP1-WT	1145849	1145849
UN	6963	.	ADP1-WT	1145852	1145852
UN	6964	.	ADP1-WT	1146083	1146192
UN	6965	.	ADP1-WT	1146194	1146201
UN	6966	.	ADP1-WT	1146204	1146204
UN	6967	.	ADP1-WT	1146207	1146213
UN	6968	.	ADP1-WT	1146215	1146228
UN	6969	.	ADP1-WT	1146236	1146237
UN	6970	.	ADP1-WT	1146249	1146250
UN	6971	.	ADP1-WT	1146843	1146843
UN	6972	.	ADP1-WT	1146864	1146876
UN	6973	.	ADP1-WT	1146878	1146909
UN	6974	.	ADP1-WT	1146913	1146913
UN	6975	.	ADP1-WT	1146917	1146917
UN	6976	.	ADP1-WT	1146919	1146919
UN	6977	.	ADP1-WT	1146944	1146944
UN	6978	.	ADP1-WT	1146946	1146946
UN	6979	.	ADP1-WT	1146949	1146949
UN	6980	.	ADP1-WT	1146957	1146957
UN	6981	.	ADP1-WT	1146960	1146960
UN	6982	.	ADP1-WT	1147304	1147304
UN	6983	.	ADP1-WT	1147559	1147559
UN	6984	.	ADP1-WT	1147564	1147651
UN	6985	.	ADP1-WT	1147653	1147654
UN	6986	.	ADP1-WT	1147657	1147657
UN	6987	.	ADP1-WT	1147659	1147659
UN	6988	.	ADP1-WT	1147663	1147664
UN	6989	.	ADP1-WT	1147666	1147666
UN	6990	.	ADP1-WT	1147669	1147671
UN	6991	.	ADP1-WT	1147675	1147675
UN	6992	.	ADP1-WT	1147677	1147677
UN	6993	.	ADP1-WT	1147809	1147809
UN	6994	.	ADP1-WT	1147838	1147839
UN	6995	.	ADP1-WT	1147844	1147844
UN	6996	.	ADP1-WT	1148134	1148277
UN	6997	.	ADP1-WT	1148946	1148946
UN	6998	.	ADP1-WT	1148953	1148953
UN	6999	.	ADP1-WT	1148957	1148957
UN	7000	.	ADP1-WT	1148959	1149015
UN	7001	.	ADP1-WT	1149025	1149025
UN	7002	.	ADP1-WT	1149027	1149028
UN	7003	.	ADP1-WT	1149030	1149039
UN	7004	.	ADP1-WT	1149041	1149042
UN	7005	.	ADP1-WT	1149122	1149123
UN	7006	.	ADP1-WT	1149131	1149131
UN	7007	.	ADP1-WT	1149137	1149138
UN	7008	.	ADP1-WT	1149143	1149143
UN	7009	.	ADP1-WT	1149145	1149145
UN	7010	.	ADP1-WT	1149148	1149152
UN	7011	.	ADP1-WT	1149154	1149154
UN	7012	.	ADP1-WT	1149156	1149156
UN	7013	.	ADP1-WT	1149159	1149170
UN	7014	.	ADP1-WT	1149410	1149410
UN	7015	.	ADP1-WT	1150586	1150588
UN	7016	.	ADP1-WT	1150615	1150615
UN	7017	.	ADP1-WT	1150635	1150635
UN	7018	.	ADP1-WT	1150653	1150654
UN	7019	.	ADP1-WT	1150658	1150659
UN	7020	.	ADP1-WT	1150667	1150667
UN	7021	.	ADP1-WT	1150669	1150670
UN	7022	.	ADP1-WT	1150675	1150675
UN	7023	.	ADP1-WT	1150678	1150680
UN	7024	.	ADP1-WT	1150704	1150705
UN	7025	.	ADP1-WT	1151150	1151155
UN	7026	.	ADP1-WT	1151173	1151178
UN	7027	.	ADP1-WT	1151182	1151182
UN	7028	.	ADP1-WT	1151198	1151198
UN	7029	.	ADP1-WT	1151205	1151205
UN	7030	.	ADP1-WT	1151329	1151331
UN	7031	.	ADP1-WT	1151334	1151337
UN	7032	.	ADP1-WT	1151339	1151341
UN	7033	.	ADP1-WT	1151343	1151380
UN	7034	.	ADP1-WT	1151389	1151389
UN	7035	.	ADP1-WT	1151443	1151443
UN	7036	.	ADP1-WT	1151445	1151447
UN	7037	.	ADP1-WT	1151449	1151451
UN	7038	.	ADP1-WT	1151458	1151458
UN	7039	.	ADP1-WT	1151461	1151461
UN	7040	.	ADP1-WT	1152149	1152149
UN	7041	.	ADP1-WT	1152155	1152155
UN	7042	.	ADP1-WT	1152161	1152161
UN	7043	.	ADP1-WT	1152167	1152168
UN	7044	.	ADP1-WT	1152172	1152173
UN	7045	.	ADP1-WT	1153842	1153842
UN	7046	.	ADP1-WT	1153846	1153846
UN	7047	.	ADP1-WT	1153849	1153849
UN	7048	.	ADP1-WT	1153852	1153853
UN	7049	.	ADP1-WT	1153859	1153860
UN	7050	.	ADP1-WT	1153865	1153866
UN	7051	.	ADP1-WT	1153901	1153901
UN	7052	.	ADP1-WT	1153917	1153917
UN	7053	.	ADP1-WT	1153950	1153950
UN	7054	.	ADP1-WT	1153953	1153954
UN	7055	.	ADP1-WT	1153956	1153956
UN	7056	.	ADP1-WT	1153958	1153958
UN	7057	.	ADP1-WT	1153961	1153971
UN	7058	.	ADP1-WT	1153973	1153984
UN	7059	.	ADP1-WT	1155429	1155429
UN	7060	.	ADP1-WT	1157323	1157323
UN	7061	.	ADP1-WT	1157377	1157377
UN	7062	.	ADP1-WT	1158595	1158595
UN	7063	.	ADP1-WT	1159963	1159963
UN	7064	.	ADP1-WT	1159969	1159969
UN	7065	.	ADP1-WT	1159978	1159978
UN	7066	.	ADP1-WT	1159983	1159984
UN	7067	.	ADP1-WT	1159986	1160003
UN	7068	.	ADP1-WT	1165836	1165836
UN	7069	.	ADP1-WT	1165960	1165960
UN	7070	.	ADP1-WT	1165962	1165962
UN	7071	.	ADP1-WT	1165964	1165964
UN	7072	.	ADP1-WT	1165966	1165967
UN	7073	.	ADP1-WT	1165969	1165969
UN	7074	.	ADP1-WT	1166077	1166077
UN	7075	.	ADP1-WT	1166082	1166082
UN	7076	.	ADP1-WT	1166085	1166085
UN	7077	.	ADP1-WT	1166087	1166087
UN	7078	.	ADP1-WT	1166090	1166090
UN	7079	.	ADP1-WT	1166092	1166092
UN	7080	.	ADP1-WT	1166096	1166096
UN	7081	.	ADP1-WT	1166101	1166101
UN	7082	.	ADP1-WT	1166321	1166321
UN	7083	.	ADP1-WT	1166326	1166326
UN	7084	.	ADP1-WT	1166347	1166371
UN	7085	.	ADP1-WT	1166373	1166373
UN	7086	.	ADP1-WT	1166376	1166378
UN	7087	.	ADP1-WT	1166385	1166386
UN	7088	.	ADP1-WT	1166389	1166391
UN	7089	.	ADP1-WT	1166394	1166396
UN	7090	.	ADP1-WT	1166398	1166414
UN	7091	.	ADP1-WT	1166416	1166418
UN	7092	.	ADP1-WT	1166421	1166421
UN	7093	.	ADP1-WT	1166429	1166431
UN	7094	.	ADP1-WT	1166433	1166468
UN	7095	.	ADP1-WT	1166470	1166471
UN	7096	.	ADP1-WT	1166473	1166473
UN	7097	.	ADP1-WT	1166476	1166476
UN	7098	.	ADP1-WT	1166478	1166478
UN	7099	.	ADP1-WT	1166480	1166481
UN	7100	.	ADP1-WT	1166483	1166487
UN	7101	.	ADP1-WT	1166492	1166493
UN	7102	.	ADP1-WT	1166496	1166500
UN	7103	.	ADP1-WT	1166502	1166502
UN	7104	.	ADP1-WT	1166505	1166509
UN	7105	.	ADP1-WT	1166511	1166511
UN	7106	.	ADP1-WT	1166514	1166514
UN	7107	.	ADP1-WT	1167198	1167220
UN	7108	.	ADP1-WT	1167230	1167230
UN	7109	.	ADP1-WT	1167255	1167255
UN	7110	.	ADP1-WT	1167261	1167273
UN	7111	.	ADP1-WT	1167275	1167275
UN	7112	.	ADP1-WT	1167278	1167278
UN	7113	.	ADP1-WT	1167756	1167756
UN	7114	.	ADP1-WT	1167801	1167802
UN	7115	.	ADP1-WT	1167805	1167805
UN	7116	.	ADP1-WT	1167807	1167807
UN	7117	.	ADP1-WT	1167809	1167809
UN	7118	.	ADP1-WT	1167845	1167845
UN	7119	.	ADP1-WT	1167878	1167878
UN	7120	.	ADP1-WT	1167880	1167889
UN	7121	.	ADP1-WT	1167891	1167895
UN	7122	.	ADP1-WT	1167897	1167903
UN	7123	.	ADP1-WT	1167909	1167911
UN	7124	.	ADP1-WT	1167915	1167915
UN	7125	.	ADP1-WT	1167920	1167920
UN	7126	.	ADP1-WT	1167964	1167965
UN	7127	.	ADP1-WT	1167968	1167968
UN	7128	.	ADP1-WT	1167971	1167971
UN	7129	.	ADP1-WT	1167974	1167995
UN	7130	.	ADP1-WT	1168013	1168014
UN	7131	.	ADP1-WT	1168171	1168179
UN	7132	.	ADP1-WT	1168211	1168215
UN	7133	.	ADP1-WT	1168217	1168217
UN	7134	.	ADP1-WT	1168219	1168220
UN	7135	.	ADP1-WT	1168222	1168222
UN	7136	.	ADP1-WT	1168225	1168227
UN	7137	.	ADP1-WT	1168231	1168232
UN	7138	.	ADP1-WT	1168519	1168520
UN	7139	.	ADP1-WT	1168527	1168527
UN	7140	.	ADP1-WT	1168529	1168650
UN	7141	.	ADP1-WT	1168652	1168672
UN	7142	.	ADP1-WT	1168682	1168682
UN	7143	.	ADP1-WT	1168686	1168687
UN	7144	.	ADP1-WT	1168689	1168694
UN	7145	.	ADP1-WT	1168696	1168696
UN	7146	.	ADP1-WT	1168698	1168705
UN	7147	.	ADP1-WT	1169678	1169678
UN	7148	.	ADP1-WT	1169680	1169682
UN	7149	.	ADP1-WT	1169684	1169687
UN	7150	.	ADP1-WT	1169692	1169693
UN	7151	.	ADP1-WT	1169701	1169703
UN	7152	.	ADP1-WT	1169705	1169705
UN	7153	.	ADP1-WT	1169707	1169762
UN	7154	.	ADP1-WT	1169764	1169765
UN	7155	.	ADP1-WT	1169767	1169774
UN	7156	.	ADP1-WT	1169776	1169776
UN	7157	.	ADP1-WT	1170735	1170735
UN	7158	.	ADP1-WT	1170740	1170740
UN	7159	.	ADP1-WT	1170742	1170745
UN	7160	.	ADP1-WT	1170751	1170783
UN	7161	.	ADP1-WT	1170788	1170788
UN	7162	.	ADP1-WT	1171796	1171797
UN	7163	.	ADP1-WT	1171799	1171799
UN	7164	.	ADP1-WT	1171802	1171803
UN	7165	.	ADP1-WT	1171807	1171863
UN	7166	.	ADP1-WT	1171877	1171877
UN	7167	.	ADP1-WT	1172855	1172855
UN	7168	.	ADP1-WT	1173426	1173426
UN	7169	.	ADP1-WT	1173432	1173439
UN	7170	.	ADP1-WT	1173441	1173448
UN	7171	.	ADP1-WT	1173450	1173467
UN	7172	.	ADP1-WT	1173469	1173511
UN	7173	.	ADP1-WT	1173513	1173513
UN	7174	.	ADP1-WT	1173515	1173515
UN	7175	.	ADP1-WT	1173517	1173520
UN	7176	.	ADP1-WT	1173994	1173994
UN	7177	.	ADP1-WT	1174068	1174068
UN	7178	.	ADP1-WT	1174075	1174075
UN	7179	.	ADP1-WT	1174078	1174079
UN	7180	.	ADP1-WT	1174084	1174084
UN	7181	.	ADP1-WT	1174124	1174124
UN	7182	.	ADP1-WT	1174924	1174925
UN	7183	.	ADP1-WT	1174927	1174927
UN	7184	.	ADP1-WT	1174929	1174929
UN	7185	.	ADP1-WT	1174931	1174933
UN	7186	.	ADP1-WT	1174965	1174965
UN	7187	.	ADP1-WT	1174967	1174967
UN	7188	.	ADP1-WT	1174970	1174970
UN	7189	.	ADP1-WT	1175021	1175022
UN	7190	.	ADP1-WT	1175024	1175025
UN	7191	.	ADP1-WT	1175033	1175034
UN	7192	.	ADP1-WT	1175036	1175036
UN	7193	.	ADP1-WT	1175041	1175041
UN	7194	.	ADP1-WT	1175089	1175089
UN	7195	.	ADP1-WT	1175100	1175177
UN	7196	.	ADP1-WT	1175363	1175363
UN	7197	.	ADP1-WT	1175365	1175370
UN	7198	.	ADP1-WT	1175373	1175373
UN	7199	.	ADP1-WT	1175376	1175378
UN	7200	.	ADP1-WT	1175381	1175383
UN	7201	.	ADP1-WT	1175560	1175560
UN	7202	.	ADP1-WT	1175734	1175736
UN	7203	.	ADP1-WT	1175738	1175891
UN	7204	.	ADP1-WT	1175895	1175895
UN	7205	.	ADP1-WT	1175897	1175898
UN	7206	.	ADP1-WT	1175910	1175910
UN	7207	.	ADP1-WT	1175913	1175914
UN	7208	.	ADP1-WT	1175917	1175917
UN	7209	.	ADP1-WT	1175948	1175948
UN	7210	.	ADP1-WT	1175954	1175959
UN	7211	.	ADP1-WT	1176488	1176525
UN	7212	.	ADP1-WT	1176528	1176535
UN	7213	.	ADP1-WT	1176537	1176538
UN	7214	.	ADP1-WT	1176541	1176541
UN	7215	.	ADP1-WT	1176544	1176545
UN	7216	.	ADP1-WT	1176547	1176547
UN	7217	.	ADP1-WT	1176550	1176551
UN	7218	.	ADP1-WT	1176553	1176553
UN	7219	.	ADP1-WT	1176555	1176556
UN	7220	.	ADP1-WT	1176558	1176561
UN	7221	.	ADP1-WT	1176575	1176575
UN	7222	.	ADP1-WT	1176577	1176578
UN	7223	.	ADP1-WT	1176580	1176580
UN	7224	.	ADP1-WT	1176738	1176738
UN	7225	.	ADP1-WT	1176743	1176743
UN	7226	.	ADP1-WT	1176750	1176750
UN	7227	.	ADP1-WT	1176755	1176757
UN	7228	.	ADP1-WT	1176759	1176760
UN	7229	.	ADP1-WT	1176763	1176770
UN	7230	.	ADP1-WT	1176772	1176775
UN	7231	.	ADP1-WT	1176777	1176783
UN	7232	.	ADP1-WT	1176785	1176788
UN	7233	.	ADP1-WT	1176790	1176810
UN	7234	.	ADP1-WT	1176812	1176835
UN	7235	.	ADP1-WT	1176837	1176843
UN	7236	.	ADP1-WT	1176846	1176847
UN	7237	.	ADP1-WT	1176849	1176859
UN	7238	.	ADP1-WT	1176862	1176864
UN	7239	.	ADP1-WT	1176866	1176878
UN	7240	.	ADP1-WT	1177359	1177360
UN	7241	.	ADP1-WT	1177367	1177369
UN	7242	.	ADP1-WT	1177372	1177373
UN	7243	.	ADP1-WT	1177375	1177394
UN	7244	.	ADP1-WT	1177396	1177397
UN	7245	.	ADP1-WT	1177399	1177399
UN	7246	.	ADP1-WT	1177410	1177410
UN	7247	.	ADP1-WT	1177412	1177412
UN	7248	.	ADP1-WT	1177417	1177417
UN	7249	.	ADP1-WT	1177421	1177425
UN	7250	.	ADP1-WT	1177429	1177437
UN	7251	.	ADP1-WT	1179221	1179221
UN	7252	.	ADP1-WT	1179224	1179225
UN	7253	.	ADP1-WT	1179232	1179235
UN	7254	.	ADP1-WT	1179290	1179291
UN	7255	.	ADP1-WT	1179294	1179294
UN	7256	.	ADP1-WT	1179335	1179335
UN	7257	.	ADP1-WT	1179339	1179339
UN	7258	.	ADP1-WT	1179798	1179798
UN	7259	.	ADP1-WT	1180140	1180140
UN	7260	.	ADP1-WT	1180151	1180153
UN	7261	.	ADP1-WT	1180156	1180158
UN	7262	.	ADP1-WT	1180162	1180164
UN	7263	.	ADP1-WT	1180184	1180185
UN	7264	.	ADP1-WT	1180508	1180508
UN	7265	.	ADP1-WT	1180799	1180803
UN	7266	.	ADP1-WT	1180805	1180806
UN	7267	.	ADP1-WT	1180808	1180811
UN	7268	.	ADP1-WT	1181266	1181268
UN	7269	.	ADP1-WT	1181273	1181273
UN	7270	.	ADP1-WT	1181279	1181279
UN	7271	.	ADP1-WT	1181281	1181281
UN	7272	.	ADP1-WT	1181283	1181284
UN	7273	.	ADP1-WT	1181288	1181289
UN	7274	.	ADP1-WT	1181291	1181291
UN	7275	.	ADP1-WT	1181301	1181301
UN	7276	.	ADP1-WT	1181330	1181330
UN	7277	.	ADP1-WT	1181588	1181588
UN	7278	.	ADP1-WT	1181590	1181590
UN	7279	.	ADP1-WT	1182124	1182124
UN	7280	.	ADP1-WT	1182141	1182141
UN	7281	.	ADP1-WT	1182144	1182144
UN	7282	.	ADP1-WT	1182146	1182152
UN	7283	.	ADP1-WT	1182155	1182155
UN	7284	.	ADP1-WT	1182157	1182157
UN	7285	.	ADP1-WT	1182160	1182161
UN	7286	.	ADP1-WT	1182163	1182164
UN	7287	.	ADP1-WT	1182167	1182181
UN	7288	.	ADP1-WT	1182414	1182414
UN	7289	.	ADP1-WT	1182436	1182436
UN	7290	.	ADP1-WT	1182440	1182520
UN	7291	.	ADP1-WT	1182527	1182530
UN	7292	.	ADP1-WT	1182534	1182534
UN	7293	.	ADP1-WT	1182537	1182550
UN	7294	.	ADP1-WT	1183060	1183061
UN	7295	.	ADP1-WT	1183064	1183065
UN	7296	.	ADP1-WT	1183075	1183075
UN	7297	.	ADP1-WT	1183079	1183079
UN	7298	.	ADP1-WT	1183090	1183090
UN	7299	.	ADP1-WT	1183103	1183103
UN	7300	.	ADP1-WT	1183120	1183144
UN	7301	.	ADP1-WT	1183146	1183187
UN	7302	.	ADP1-WT	1183190	1183200
UN	7303	.	ADP1-WT	1183203	1183207
UN	7304	.	ADP1-WT	1183209	1183209
UN	7305	.	ADP1-WT	1183211	1183211
UN	7306	.	ADP1-WT	1183213	1183230
UN	7307	.	ADP1-WT	1183232	1183235
UN	7308	.	ADP1-WT	1183237	1183243
UN	7309	.	ADP1-WT	1183245	1183249
UN	7310	.	ADP1-WT	1183251	1183251
UN	7311	.	ADP1-WT	1183261	1183261
UN	7312	.	ADP1-WT	1183267	1183267
UN	7313	.	ADP1-WT	1185208	1185222
UN	7314	.	ADP1-WT	1185396	1185396
UN	7315	.	ADP1-WT	1185401	1185401
UN	7316	.	ADP1-WT	1185404	1185404
UN	7317	.	ADP1-WT	1185408	1185408
UN	7318	.	ADP1-WT	1185411	1185411
UN	7319	.	ADP1-WT	1185415	1185415
UN	7320	.	ADP1-WT	1185418	1185418
UN	7321	.	ADP1-WT	1185420	1185420
UN	7322	.	ADP1-WT	1185423	1185423
UN	7323	.	ADP1-WT	1185426	1185427
UN	7324	.	ADP1-WT	1185440	1185440
UN	7325	.	ADP1-WT	1185443	1185443
UN	7326	.	ADP1-WT	1185617	1185617
UN	7327	.	ADP1-WT	1185679	1185680
UN	7328	.	ADP1-WT	1185682	1185682
UN	7329	.	ADP1-WT	1185696	1185711
UN	7330	.	ADP1-WT	1185713	1185719
UN	7331	.	ADP1-WT	1185721	1185727
UN	7332	.	ADP1-WT	1185729	1185735
UN	7333	.	ADP1-WT	1186202	1186202
UN	7334	.	ADP1-WT	1186642	1186642
UN	7335	.	ADP1-WT	1186645	1186645
UN	7336	.	ADP1-WT	1186648	1186650
UN	7337	.	ADP1-WT	1186653	1186653
UN	7338	.	ADP1-WT	1186656	1186802
UN	7339	.	ADP1-WT	1186806	1186806
UN	7340	.	ADP1-WT	1186867	1186868
UN	7341	.	ADP1-WT	1186873	1186876
UN	7342	.	ADP1-WT	1186879	1186879
UN	7343	.	ADP1-WT	1186881	1186883
UN	7344	.	ADP1-WT	1186886	1186888
UN	7345	.	ADP1-WT	1186894	1186895
UN	7346	.	ADP1-WT	1186897	1186897
UN	7347	.	ADP1-WT	1186902	1186902
UN	7348	.	ADP1-WT	1186906	1186909
UN	7349	.	ADP1-WT	1186911	1186911
UN	7350	.	ADP1-WT	1186914	1186914
UN	7351	.	ADP1-WT	1186919	1186919
UN	7352	.	ADP1-WT	1186922	1186926
UN	7353	.	ADP1-WT	1186928	1186928
UN	7354	.	ADP1-WT	1186943	1186944
UN	7355	.	ADP1-WT	1186946	1187065
UN	7356	.	ADP1-WT	1187067	1187067
UN	7357	.	ADP1-WT	1187070	1187088
UN	7358	.	ADP1-WT	1187254	1187254
UN	7359	.	ADP1-WT	1187300	1187302
UN	7360	.	ADP1-WT	1187306	1187306
UN	7361	.	ADP1-WT	1187339	1187339
UN	7362	.	ADP1-WT	1187342	1187356
UN	7363	.	ADP1-WT	1187363	1187363
UN	7364	.	ADP1-WT	1187365	1187366
UN	7365	.	ADP1-WT	1187368	1187368
UN	7366	.	ADP1-WT	1187376	1187376
UN	7367	.	ADP1-WT	1187458	1187458
UN	7368	.	ADP1-WT	1187485	1187485
UN	7369	.	ADP1-WT	1187487	1187489
UN	7370	.	ADP1-WT	1187494	1187497
UN	7371	.	ADP1-WT	1187504	1187504
UN	7372	.	ADP1-WT	1187507	1187508
UN	7373	.	ADP1-WT	1187510	1187510
UN	7374	.	ADP1-WT	1187512	1187513
UN	7375	.	ADP1-WT	1187516	1187538
UN	7376	.	ADP1-WT	1187896	1187896
UN	7377	.	ADP1-WT	1187898	1187912
UN	7378	.	ADP1-WT	1187914	1187921
UN	7379	.	ADP1-WT	1187924	1187933
UN	7380	.	ADP1-WT	1187935	1187937
UN	7381	.	ADP1-WT	1187939	1187950
UN	7382	.	ADP1-WT	1187952	1187956
UN	7383	.	ADP1-WT	1187958	1187968
UN	7384	.	ADP1-WT	1187970	1187973
UN	7385	.	ADP1-WT	1187979	1188047
UN	7386	.	ADP1-WT	1188049	1188049
UN	7387	.	ADP1-WT	1188052	1188052
UN	7388	.	ADP1-WT	1188061	1188061
UN	7389	.	ADP1-WT	1189088	1189093
UN	7390	.	ADP1-WT	1189281	1189523
UN	7391	.	ADP1-WT	1189526	1189527
UN	7392	.	ADP1-WT	1189750	1189751
UN	7393	.	ADP1-WT	1189758	1189758
UN	7394	.	ADP1-WT	1189772	1189775
UN	7395	.	ADP1-WT	1189782	1189782
UN	7396	.	ADP1-WT	1189789	1189793
UN	7397	.	ADP1-WT	1189795	1189803
UN	7398	.	ADP1-WT	1189806	1189807
UN	7399	.	ADP1-WT	1189812	1189812
UN	7400	.	ADP1-WT	1189817	1189818
UN	7401	.	ADP1-WT	1189823	1189823
UN	7402	.	ADP1-WT	1189826	1189826
UN	7403	.	ADP1-WT	1189828	1189828
UN	7404	.	ADP1-WT	1189830	1189830
UN	7405	.	ADP1-WT	1189832	1189832
UN	7406	.	ADP1-WT	1189834	1189857
UN	7407	.	ADP1-WT	1189860	1189881
UN	7408	.	ADP1-WT	1189883	1189883
UN	7409	.	ADP1-WT	1189885	1189885
UN	7410	.	ADP1-WT	1189889	1189889
UN	7411	.	ADP1-WT	1189893	1189897
UN	7412	.	ADP1-WT	1189906	1189906
UN	7413	.	ADP1-WT	1189908	1189908
UN	7414	.	ADP1-WT	1190349	1190350
UN	7415	.	ADP1-WT	1190354	1190354
UN	7416	.	ADP1-WT	1190361	1190361
UN	7417	.	ADP1-WT	1190363	1190363
UN	7418	.	ADP1-WT	1190365	1190365
UN	7419	.	ADP1-WT	1190367	1190367
UN	7420	.	ADP1-WT	1190369	1190371
UN	7421	.	ADP1-WT	1190376	1190395
UN	7422	.	ADP1-WT	1190400	1190400
UN	7423	.	ADP1-WT	1190402	1190404
UN	7424	.	ADP1-WT	1190408	1190408
UN	7425	.	ADP1-WT	1190412	1190472
UN	7426	.	ADP1-WT	1190474	1190475
UN	7427	.	ADP1-WT	1190491	1190491
UN	7428	.	ADP1-WT	1190817	1190817
UN	7429	.	ADP1-WT	1190926	1190926
UN	7430	.	ADP1-WT	1190986	1190989
UN	7431	.	ADP1-WT	1191273	1191273
UN	7432	.	ADP1-WT	1191279	1191289
UN	7433	.	ADP1-WT	1191291	1191291
UN	7434	.	ADP1-WT	1191293	1191293
UN	7435	.	ADP1-WT	1191295	1191296
UN	7436	.	ADP1-WT	1191301	1191302
UN	7437	.	ADP1-WT	1191304	1191306
UN	7438	.	ADP1-WT	1191309	1191310
UN	7439	.	ADP1-WT	1191312	1191312
UN	7440	.	ADP1-WT	1191316	1191316
UN	7441	.	ADP1-WT	1191318	1191320
UN	7442	.	ADP1-WT	1191359	1191368
UN	7443	.	ADP1-WT	1191400	1191400
UN	7444	.	ADP1-WT	1191432	1191432
UN	7445	.	ADP1-WT	1191446	1191446
UN	7446	.	ADP1-WT	1191450	1191450
UN	7447	.	ADP1-WT	1191452	1191452
UN	7448	.	ADP1-WT	1191456	1191457
UN	7449	.	ADP1-WT	1191460	1191460
UN	7450	.	ADP1-WT	1191463	1191503
UN	7451	.	ADP1-WT	1191521	1191521
UN	7452	.	ADP1-WT	1191681	1191683
UN	7453	.	ADP1-WT	1191685	1191685
UN	7454	.	ADP1-WT	1191688	1191688
UN	7455	.	ADP1-WT	1191691	1191691
UN	7456	.	ADP1-WT	1191777	1191777
UN	7457	.	ADP1-WT	1192427	1192427
UN	7458	.	ADP1-WT	1192444	1192447
UN	7459	.	ADP1-WT	1192452	1192452
UN	7460	.	ADP1-WT	1192454	1192457
UN	7461	.	ADP1-WT	1192826	1192826
UN	7462	.	ADP1-WT	1192873	1192873
UN	7463	.	ADP1-WT	1193011	1193026
UN	7464	.	ADP1-WT	1193897	1193928
UN	7465	.	ADP1-WT	1194050	1194050
UN	7466	.	ADP1-WT	1194053	1194053
UN	7467	.	ADP1-WT	1194121	1194121
UN	7468	.	ADP1-WT	1194124	1194124
UN	7469	.	ADP1-WT	1194131	1194131
UN	7470	.	ADP1-WT	1194134	1194136
UN	7471	.	ADP1-WT	1194138	1194138
UN	7472	.	ADP1-WT	1194140	1194140
UN	7473	.	ADP1-WT	1194773	1194775
UN	7474	.	ADP1-WT	1194777	1194777
UN	7475	.	ADP1-WT	1194782	1194800
UN	7476	.	ADP1-WT	1194802	1194805
UN	7477	.	ADP1-WT	1194816	1194816
UN	7478	.	ADP1-WT	1194819	1194860
UN	7479	.	ADP1-WT	1194862	1194864
UN	7480	.	ADP1-WT	1194871	1194871
UN	7481	.	ADP1-WT	1194879	1194879
UN	7482	.	ADP1-WT	1194884	1194884
UN	7483	.	ADP1-WT	1194887	1194888
UN	7484	.	ADP1-WT	1195881	1195881
UN	7485	.	ADP1-WT	1195883	1195884
UN	7486	.	ADP1-WT	1195888	1195890
UN	7487	.	ADP1-WT	1195892	1195892
UN	7488	.	ADP1-WT	1195898	1195898
UN	7489	.	ADP1-WT	1195900	1195903
UN	7490	.	ADP1-WT	1195906	1195906
UN	7491	.	ADP1-WT	1195908	1195909
UN	7492	.	ADP1-WT	1195912	1195912
UN	7493	.	ADP1-WT	1195919	1195919
UN	7494	.	ADP1-WT	1195925	1195925
UN	7495	.	ADP1-WT	1195934	1195935
UN	7496	.	ADP1-WT	1195940	1195940
UN	7497	.	ADP1-WT	1196264	1196264
UN	7498	.	ADP1-WT	1196294	1196297
UN	7499	.	ADP1-WT	1196576	1196576
UN	7500	.	ADP1-WT	1196579	1196579
UN	7501	.	ADP1-WT	1196625	1196637
UN	7502	.	ADP1-WT	1196640	1196641
UN	7503	.	ADP1-WT	1196643	1196659
UN	7504	.	ADP1-WT	1197232	1197232
UN	7505	.	ADP1-WT	1197234	1197234
UN	7506	.	ADP1-WT	1198180	1198180
UN	7507	.	ADP1-WT	1198186	1198186
UN	7508	.	ADP1-WT	1198194	1198194
UN	7509	.	ADP1-WT	1198292	1198292
UN	7510	.	ADP1-WT	1198294	1198298
UN	7511	.	ADP1-WT	1198300	1198301
UN	7512	.	ADP1-WT	1198303	1198303
UN	7513	.	ADP1-WT	1198305	1198305
UN	7514	.	ADP1-WT	1198514	1198514
UN	7515	.	ADP1-WT	1198516	1198516
UN	7516	.	ADP1-WT	1198524	1198524
UN	7517	.	ADP1-WT	1198598	1198602
UN	7518	.	ADP1-WT	1198604	1198606
UN	7519	.	ADP1-WT	1198608	1198609
UN	7520	.	ADP1-WT	1198612	1198612
UN	7521	.	ADP1-WT	1198614	1198614
UN	7522	.	ADP1-WT	1198620	1198620
UN	7523	.	ADP1-WT	1198627	1198627
UN	7524	.	ADP1-WT	1198631	1198631
UN	7525	.	ADP1-WT	1198633	1198635
UN	7526	.	ADP1-WT	1198639	1198639
UN	7527	.	ADP1-WT	1198643	1198644
UN	7528	.	ADP1-WT	1198647	1198647
UN	7529	.	ADP1-WT	1198649	1198649
UN	7530	.	ADP1-WT	1198652	1198652
UN	7531	.	ADP1-WT	1198659	1198659
UN	7532	.	ADP1-WT	1198662	1198663
UN	7533	.	ADP1-WT	1198666	1198669
UN	7534	.	ADP1-WT	1198671	1198671
UN	7535	.	ADP1-WT	1199121	1199122
UN	7536	.	ADP1-WT	1199125	1199152
UN	7537	.	ADP1-WT	1199157	1199160
UN	7538	.	ADP1-WT	1199163	1199174
UN	7539	.	ADP1-WT	1199177	1199180
UN	7540	.	ADP1-WT	1199187	1199188
UN	7541	.	ADP1-WT	1199192	1199195
UN	7542	.	ADP1-WT	1199197	1199213
UN	7543	.	ADP1-WT	1199215	1199216
UN	7544	.	ADP1-WT	1199218	1199221
UN	7545	.	ADP1-WT	1199223	1199225
UN	7546	.	ADP1-WT	1199231	1199232
UN	7547	.	ADP1-WT	1199240	1199240
UN	7548	.	ADP1-WT	1199328	1199328
UN	7549	.	ADP1-WT	1199330	1199330
UN	7550	.	ADP1-WT	1199335	1199335
UN	7551	.	ADP1-WT	1199785	1199790
UN	7552	.	ADP1-WT	1199792	1199795
UN	7553	.	ADP1-WT	1199808	1199811
UN	7554	.	ADP1-WT	1199814	1199815
UN	7555	.	ADP1-WT	1199820	1199820
UN	7556	.	ADP1-WT	1201396	1201396
UN	7557	.	ADP1-WT	1201429	1201429
UN	7558	.	ADP1-WT	1201469	1201469
UN	7559	.	ADP1-WT	1201471	1201472
UN	7560	.	ADP1-WT	1201478	1201480
UN	7561	.	ADP1-WT	1201482	1201486
UN	7562	.	ADP1-WT	1201488	1201491
UN	7563	.	ADP1-WT	1201494	1201494
UN	7564	.	ADP1-WT	1201500	1201500
UN	7565	.	ADP1-WT	1201504	1201504
UN	7566	.	ADP1-WT	1201517	1201517
UN	7567	.	ADP1-WT	1201521	1201521
UN	7568	.	ADP1-WT	1201527	1201527
UN	7569	.	ADP1-WT	1201531	1201531
UN	7570	.	ADP1-WT	1201533	1201533
UN	7571	.	ADP1-WT	1203063	1203063
UN	7572	.	ADP1-WT	1203069	1203069
UN	7573	.	ADP1-WT	1203072	1203072
UN	7574	.	ADP1-WT	1203074	1203103
UN	7575	.	ADP1-WT	1203105	1203106
UN	7576	.	ADP1-WT	1203114	1203114
UN	7577	.	ADP1-WT	1203130	1203131
UN	7578	.	ADP1-WT	1203183	1203184
UN	7579	.	ADP1-WT	1203556	1203556
UN	7580	.	ADP1-WT	1203566	1203566
UN	7581	.	ADP1-WT	1203577	1203577
UN	7582	.	ADP1-WT	1203581	1203581
UN	7583	.	ADP1-WT	1203586	1203586
UN	7584	.	ADP1-WT	1203706	1203706
UN	7585	.	ADP1-WT	1203708	1203708
UN	7586	.	ADP1-WT	1203715	1203715
UN	7587	.	ADP1-WT	1203721	1203721
UN	7588	.	ADP1-WT	1203723	1203723
UN	7589	.	ADP1-WT	1203726	1203726
UN	7590	.	ADP1-WT	1203732	1203732
UN	7591	.	ADP1-WT	1203738	1203738
UN	7592	.	ADP1-WT	1203741	1203793
UN	7593	.	ADP1-WT	1203804	1203804
UN	7594	.	ADP1-WT	1205175	1205175
UN	7595	.	ADP1-WT	1205196	1205196
UN	7596	.	ADP1-WT	1205759	1205760
UN	7597	.	ADP1-WT	1205766	1205766
UN	7598	.	ADP1-WT	1205769	1205769
UN	7599	.	ADP1-WT	1205793	1205793
UN	7600	.	ADP1-WT	1205796	1205796
UN	7601	.	ADP1-WT	1205813	1205814
UN	7602	.	ADP1-WT	1205819	1205819
UN	7603	.	ADP1-WT	1206305	1206307
UN	7604	.	ADP1-WT	1206310	1206440
UN	7605	.	ADP1-WT	1206915	1206915
UN	7606	.	ADP1-WT	1207646	1207648
UN	7607	.	ADP1-WT	1207650	1207682
UN	7608	.	ADP1-WT	1207965	1207966
UN	7609	.	ADP1-WT	1207975	1207976
UN	7610	.	ADP1-WT	1207978	1207978
UN	7611	.	ADP1-WT	1207981	1207986
UN	7612	.	ADP1-WT	1207988	1207989
UN	7613	.	ADP1-WT	1208085	1208088
UN	7614	.	ADP1-WT	1208091	1208092
UN	7615	.	ADP1-WT	1208094	1208096
UN	7616	.	ADP1-WT	1208098	1208098
UN	7617	.	ADP1-WT	1208103	1208103
UN	7618	.	ADP1-WT	1208105	1208105
UN	7619	.	ADP1-WT	1208122	1208122
UN	7620	.	ADP1-WT	1208134	1208136
UN	7621	.	ADP1-WT	1208138	1208143
UN	7622	.	ADP1-WT	1208146	1208147
UN	7623	.	ADP1-WT	1208192	1208192
UN	7624	.	ADP1-WT	1209135	1209135
UN	7625	.	ADP1-WT	1209140	1209140
UN	7626	.	ADP1-WT	1209759	1209761
UN	7627	.	ADP1-WT	1209764	1209764
UN	7628	.	ADP1-WT	1209798	1209799
UN	7629	.	ADP1-WT	1209808	1209808
UN	7630	.	ADP1-WT	1210010	1210014
UN	7631	.	ADP1-WT	1210016	1210016
UN	7632	.	ADP1-WT	1210021	1210021
UN	7633	.	ADP1-WT	1210028	1210029
UN	7634	.	ADP1-WT	1210034	1210034
UN	7635	.	ADP1-WT	1210037	1210041
UN	7636	.	ADP1-WT	1210044	1210045
UN	7637	.	ADP1-WT	1210047	1210047
UN	7638	.	ADP1-WT	1210245	1210245
UN	7639	.	ADP1-WT	1210247	1210253
UN	7640	.	ADP1-WT	1210255	1210256
UN	7641	.	ADP1-WT	1210259	1210259
UN	7642	.	ADP1-WT	1210262	1210290
UN	7643	.	ADP1-WT	1210292	1210293
UN	7644	.	ADP1-WT	1210834	1210844
UN	7645	.	ADP1-WT	1210846	1210847
UN	7646	.	ADP1-WT	1210853	1210857
UN	7647	.	ADP1-WT	1210859	1210860
UN	7648	.	ADP1-WT	1210862	1210863
UN	7649	.	ADP1-WT	1210865	1210868
UN	7650	.	ADP1-WT	1210870	1210871
UN	7651	.	ADP1-WT	1210875	1210876
UN	7652	.	ADP1-WT	1210901	1210901
UN	7653	.	ADP1-WT	1212068	1212114
UN	7654	.	ADP1-WT	1212552	1212552
UN	7655	.	ADP1-WT	1213270	1213270
UN	7656	.	ADP1-WT	1213273	1213273
UN	7657	.	ADP1-WT	1213893	1213893
UN	7658	.	ADP1-WT	1214057	1214057
UN	7659	.	ADP1-WT	1214062	1214063
UN	7660	.	ADP1-WT	1214086	1214087
UN	7661	.	ADP1-WT	1214095	1214106
UN	7662	.	ADP1-WT	1214117	1214118
UN	7663	.	ADP1-WT	1214120	1214121
UN	7664	.	ADP1-WT	1214124	1214177
UN	7665	.	ADP1-WT	1214180	1214180
UN	7666	.	ADP1-WT	1214182	1214182
UN	7667	.	ADP1-WT	1214187	1214194
UN	7668	.	ADP1-WT	1214362	1214362
UN	7669	.	ADP1-WT	1214365	1214366
UN	7670	.	ADP1-WT	1214400	1214400
UN	7671	.	ADP1-WT	1214404	1214404
UN	7672	.	ADP1-WT	1214422	1214422
UN	7673	.	ADP1-WT	1215515	1215519
UN	7674	.	ADP1-WT	1215522	1215522
UN	7675	.	ADP1-WT	1215527	1215527
UN	7676	.	ADP1-WT	1215529	1215529
UN	7677	.	ADP1-WT	1216228	1216229
UN	7678	.	ADP1-WT	1216232	1216238
UN	7679	.	ADP1-WT	1216242	1216242
UN	7680	.	ADP1-WT	1216252	1216252
UN	7681	.	ADP1-WT	1216254	1216254
UN	7682	.	ADP1-WT	1216271	1216272
UN	7683	.	ADP1-WT	1216274	1216274
UN	7684	.	ADP1-WT	1216302	1216302
UN	7685	.	ADP1-WT	1216305	1216305
UN	7686	.	ADP1-WT	1216309	1216311
UN	7687	.	ADP1-WT	1216313	1216324
UN	7688	.	ADP1-WT	1216326	1216326
UN	7689	.	ADP1-WT	1216328	1216328
UN	7690	.	ADP1-WT	1216335	1216335
UN	7691	.	ADP1-WT	1216338	1216338
UN	7692	.	ADP1-WT	1216346	1216346
UN	7693	.	ADP1-WT	1216364	1216364
UN	7694	.	ADP1-WT	1216378	1216378
UN	7695	.	ADP1-WT	1216388	1216395
UN	7696	.	ADP1-WT	1216397	1216401
UN	7697	.	ADP1-WT	1216403	1216403
UN	7698	.	ADP1-WT	1216407	1216438
UN	7699	.	ADP1-WT	1216440	1216440
UN	7700	.	ADP1-WT	1216450	1216451
UN	7701	.	ADP1-WT	1216466	1216468
UN	7702	.	ADP1-WT	1216470	1216470
UN	7703	.	ADP1-WT	1216616	1216724
UN	7704	.	ADP1-WT	1216763	1216763
UN	7705	.	ADP1-WT	1216775	1216825
UN	7706	.	ADP1-WT	1216827	1216833
UN	7707	.	ADP1-WT	1217411	1217412
UN	7708	.	ADP1-WT	1217415	1217415
UN	7709	.	ADP1-WT	1217418	1217420
UN	7710	.	ADP1-WT	1217422	1217422
UN	7711	.	ADP1-WT	1217426	1217426
UN	7712	.	ADP1-WT	1217428	1217432
UN	7713	.	ADP1-WT	1217437	1217437
UN	7714	.	ADP1-WT	1217440	1217440
UN	7715	.	ADP1-WT	1217444	1217444
UN	7716	.	ADP1-WT	1217446	1217447
UN	7717	.	ADP1-WT	1217452	1217452
UN	7718	.	ADP1-WT	1217454	1217456
UN	7719	.	ADP1-WT	1217458	1217550
UN	7720	.	ADP1-WT	1217553	1217563
UN	7721	.	ADP1-WT	1218006	1218006
UN	7722	.	ADP1-WT	1219031	1219032
UN	7723	.	ADP1-WT	1219034	1219034
UN	7724	.	ADP1-WT	1219038	1219054
UN	7725	.	ADP1-WT	1219058	1219058
UN	7726	.	ADP1-WT	1219211	1219211
UN	7727	.	ADP1-WT	1219220	1219220
UN	7728	.	ADP1-WT	1219223	1219223
UN	7729	.	ADP1-WT	1219740	1219742
UN	7730	.	ADP1-WT	1219744	1219759
UN	7731	.	ADP1-WT	1219761	1219764
UN	7732	.	ADP1-WT	1219766	1219778
UN	7733	.	ADP1-WT	1219780	1219793
UN	7734	.	ADP1-WT	1219795	1219807
UN	7735	.	ADP1-WT	1219809	1219809
UN	7736	.	ADP1-WT	1219811	1219811
UN	7737	.	ADP1-WT	1219813	1219816
UN	7738	.	ADP1-WT	1219819	1219822
UN	7739	.	ADP1-WT	1219824	1219860
UN	7740	.	ADP1-WT	1219862	1219862
UN	7741	.	ADP1-WT	1219865	1219868
UN	7742	.	ADP1-WT	1219871	1219871
UN	7743	.	ADP1-WT	1219876	1219877
UN	7744	.	ADP1-WT	1219879	1219879
UN	7745	.	ADP1-WT	1219881	1219881
UN	7746	.	ADP1-WT	1219883	1219883
UN	7747	.	ADP1-WT	1219885	1219887
UN	7748	.	ADP1-WT	1219889	1219910
UN	7749	.	ADP1-WT	1219913	1219913
UN	7750	.	ADP1-WT	1219916	1219917
UN	7751	.	ADP1-WT	1220046	1220047
UN	7752	.	ADP1-WT	1220049	1220132
UN	7753	.	ADP1-WT	1220134	1220134
UN	7754	.	ADP1-WT	1220977	1220977
UN	7755	.	ADP1-WT	1220980	1220980
UN	7756	.	ADP1-WT	1220986	1220986
UN	7757	.	ADP1-WT	1221036	1221037
UN	7758	.	ADP1-WT	1221040	1221040
UN	7759	.	ADP1-WT	1221045	1221045
UN	7760	.	ADP1-WT	1221048	1221048
UN	7761	.	ADP1-WT	1221053	1221054
UN	7762	.	ADP1-WT	1221075	1221076
UN	7763	.	ADP1-WT	1221094	1221094
UN	7764	.	ADP1-WT	1221096	1221104
UN	7765	.	ADP1-WT	1221106	1221114
UN	7766	.	ADP1-WT	1221116	1221120
UN	7767	.	ADP1-WT	1221130	1221130
UN	7768	.	ADP1-WT	1221134	1221138
UN	7769	.	ADP1-WT	1221308	1221308
UN	7770	.	ADP1-WT	1222036	1222036
UN	7771	.	ADP1-WT	1222038	1222038
UN	7772	.	ADP1-WT	1222053	1222053
UN	7773	.	ADP1-WT	1222059	1222059
UN	7774	.	ADP1-WT	1222064	1222065
UN	7775	.	ADP1-WT	1222067	1222074
UN	7776	.	ADP1-WT	1222076	1222076
UN	7777	.	ADP1-WT	1222298	1222298
UN	7778	.	ADP1-WT	1222300	1222300
UN	7779	.	ADP1-WT	1222306	1222309
UN	7780	.	ADP1-WT	1222314	1222336
UN	7781	.	ADP1-WT	1222346	1222346
UN	7782	.	ADP1-WT	1223390	1223417
UN	7783	.	ADP1-WT	1223419	1223419
UN	7784	.	ADP1-WT	1223426	1223426
UN	7785	.	ADP1-WT	1223431	1223434
UN	7786	.	ADP1-WT	1223436	1223436
UN	7787	.	ADP1-WT	1223439	1223439
UN	7788	.	ADP1-WT	1223772	1223772
UN	7789	.	ADP1-WT	1224179	1224179
UN	7790	.	ADP1-WT	1224389	1224389
UN	7791	.	ADP1-WT	1224402	1224402
UN	7792	.	ADP1-WT	1224407	1224407
UN	7793	.	ADP1-WT	1224437	1224437
UN	7794	.	ADP1-WT	1224870	1224871
UN	7795	.	ADP1-WT	1224876	1224877
UN	7796	.	ADP1-WT	1224880	1224880
UN	7797	.	ADP1-WT	1224882	1224884
UN	7798	.	ADP1-WT	1224886	1224903
UN	7799	.	ADP1-WT	1224907	1224907
UN	7800	.	ADP1-WT	1224910	1224911
UN	7801	.	ADP1-WT	1224924	1224924
UN	7802	.	ADP1-WT	1224928	1224928
UN	7803	.	ADP1-WT	1224930	1224932
UN	7804	.	ADP1-WT	1224940	1224940
UN	7805	.	ADP1-WT	1224947	1224947
UN	7806	.	ADP1-WT	1224955	1224963
UN	7807	.	ADP1-WT	1224965	1224965
UN	7808	.	ADP1-WT	1224967	1224975
UN	7809	.	ADP1-WT	1224980	1224980
UN	7810	.	ADP1-WT	1224982	1224983
UN	7811	.	ADP1-WT	1224996	1224996
UN	7812	.	ADP1-WT	1225007	1225007
UN	7813	.	ADP1-WT	1225050	1225050
UN	7814	.	ADP1-WT	1225052	1225052
UN	7815	.	ADP1-WT	1225071	1225071
UN	7816	.	ADP1-WT	1225074	1225074
UN	7817	.	ADP1-WT	1225080	1225118
UN	7818	.	ADP1-WT	1225122	1225122
UN	7819	.	ADP1-WT	1225124	1225124
UN	7820	.	ADP1-WT	1225132	1225158
UN	7821	.	ADP1-WT	1225170	1225171
UN	7822	.	ADP1-WT	1225173	1225173
UN	7823	.	ADP1-WT	1225176	1225176
UN	7824	.	ADP1-WT	1225179	1225179
UN	7825	.	ADP1-WT	1225201	1225210
UN	7826	.	ADP1-WT	1225212	1225212
UN	7827	.	ADP1-WT	1225214	1225216
UN	7828	.	ADP1-WT	1225334	1225513
UN	7829	.	ADP1-WT	1225515	1225519
UN	7830	.	ADP1-WT	1225523	1225523
UN	7831	.	ADP1-WT	1225525	1225525
UN	7832	.	ADP1-WT	1225531	1225531
UN	7833	.	ADP1-WT	1225533	1225533
UN	7834	.	ADP1-WT	1225541	1225541
UN	7835	.	ADP1-WT	1226304	1226375
UN	7836	.	ADP1-WT	1226377	1226380
UN	7837	.	ADP1-WT	1226384	1226390
UN	7838	.	ADP1-WT	1226392	1226406
UN	7839	.	ADP1-WT	1226411	1226411
UN	7840	.	ADP1-WT	1227029	1227029
UN	7841	.	ADP1-WT	1227031	1227031
UN	7842	.	ADP1-WT	1227033	1227033
UN	7843	.	ADP1-WT	1228772	1228773
UN	7844	.	ADP1-WT	1230210	1230210
UN	7845	.	ADP1-WT	1230221	1230223
UN	7846	.	ADP1-WT	1230230	1230230
UN	7847	.	ADP1-WT	1230529	1230529
UN	7848	.	ADP1-WT	1230532	1230534
UN	7849	.	ADP1-WT	1230536	1230538
UN	7850	.	ADP1-WT	1230540	1230577
UN	7851	.	ADP1-WT	1230579	1230580
UN	7852	.	ADP1-WT	1230728	1230730
UN	7853	.	ADP1-WT	1230779	1230779
UN	7854	.	ADP1-WT	1230788	1230788
UN	7855	.	ADP1-WT	1230817	1230867
UN	7856	.	ADP1-WT	1230879	1230879
UN	7857	.	ADP1-WT	1230885	1230885
UN	7858	.	ADP1-WT	1230889	1230907
UN	7859	.	ADP1-WT	1231104	1231104
UN	7860	.	ADP1-WT	1231112	1231112
UN	7861	.	ADP1-WT	1231120	1231121
UN	7862	.	ADP1-WT	1231125	1231125
UN	7863	.	ADP1-WT	1231128	1231128
UN	7864	.	ADP1-WT	1231131	1231268
UN	7865	.	ADP1-WT	1231270	1231270
UN	7866	.	ADP1-WT	1231273	1231274
UN	7867	.	ADP1-WT	1232131	1232132
UN	7868	.	ADP1-WT	1232134	1232177
UN	7869	.	ADP1-WT	1232179	1232181
UN	7870	.	ADP1-WT	1232244	1232244
UN	7871	.	ADP1-WT	1232247	1232265
UN	7872	.	ADP1-WT	1232269	1232269
UN	7873	.	ADP1-WT	1233125	1233127
UN	7874	.	ADP1-WT	1233129	1233130
UN	7875	.	ADP1-WT	1233133	1233137
UN	7876	.	ADP1-WT	1233251	1233251
UN	7877	.	ADP1-WT	1233926	1233926
UN	7878	.	ADP1-WT	1233928	1233936
UN	7879	.	ADP1-WT	1233940	1233940
UN	7880	.	ADP1-WT	1233945	1233945
UN	7881	.	ADP1-WT	1233961	1233961
UN	7882	.	ADP1-WT	1233963	1233963
UN	7883	.	ADP1-WT	1233970	1233970
UN	7884	.	ADP1-WT	1233974	1234004
UN	7885	.	ADP1-WT	1234006	1234009
UN	7886	.	ADP1-WT	1234011	1234011
UN	7887	.	ADP1-WT	1234018	1234018
UN	7888	.	ADP1-WT	1234189	1234201
UN	7889	.	ADP1-WT	1234205	1234205
UN	7890	.	ADP1-WT	1234209	1234223
UN	7891	.	ADP1-WT	1234234	1234234
UN	7892	.	ADP1-WT	1234259	1234259
UN	7893	.	ADP1-WT	1234571	1234571
UN	7894	.	ADP1-WT	1234642	1234642
UN	7895	.	ADP1-WT	1234644	1234676
UN	7896	.	ADP1-WT	1234679	1234679
UN	7897	.	ADP1-WT	1234688	1234688
UN	7898	.	ADP1-WT	1234758	1234758
UN	7899	.	ADP1-WT	1234762	1234762
UN	7900	.	ADP1-WT	1234807	1234807
UN	7901	.	ADP1-WT	1234811	1234906
UN	7902	.	ADP1-WT	1234973	1234973
UN	7903	.	ADP1-WT	1235436	1235558
UN	7904	.	ADP1-WT	1236172	1236172
UN	7905	.	ADP1-WT	1236174	1236174
UN	7906	.	ADP1-WT	1236181	1236181
UN	7907	.	ADP1-WT	1236194	1236194
UN	7908	.	ADP1-WT	1236197	1236197
UN	7909	.	ADP1-WT	1236205	1236205
UN	7910	.	ADP1-WT	1236217	1236217
UN	7911	.	ADP1-WT	1236226	1236226
UN	7912	.	ADP1-WT	1236228	1236228
UN	7913	.	ADP1-WT	1236525	1236617
UN	7914	.	ADP1-WT	1236625	1236625
UN	7915	.	ADP1-WT	1236788	1236789
UN	7916	.	ADP1-WT	1236965	1236965
UN	7917	.	ADP1-WT	1237412	1238458
UN	7918	.	ADP1-WT	1240430	1240432
UN	7919	.	ADP1-WT	1240434	1240435
UN	7920	.	ADP1-WT	1240450	1240450
UN	7921	.	ADP1-WT	1240535	1240535
UN	7922	.	ADP1-WT	1240538	1240538
UN	7923	.	ADP1-WT	1241113	1241113
UN	7924	.	ADP1-WT	1241115	1241116
UN	7925	.	ADP1-WT	1241118	1241119
UN	7926	.	ADP1-WT	1241157	1241160
UN	7927	.	ADP1-WT	1241162	1241172
UN	7928	.	ADP1-WT	1241331	1241346
UN	7929	.	ADP1-WT	1241351	1241351
UN	7930	.	ADP1-WT	1241353	1241367
UN	7931	.	ADP1-WT	1241369	1241371
UN	7932	.	ADP1-WT	1241392	1241395
UN	7933	.	ADP1-WT	1241402	1241402
UN	7934	.	ADP1-WT	1241404	1241404
UN	7935	.	ADP1-WT	1241407	1241418
UN	7936	.	ADP1-WT	1241420	1241420
UN	7937	.	ADP1-WT	1241435	1241436
UN	7938	.	ADP1-WT	1241438	1241438
UN	7939	.	ADP1-WT	1241440	1241440
UN	7940	.	ADP1-WT	1241442	1241443
UN	7941	.	ADP1-WT	1241447	1241447
UN	7942	.	ADP1-WT	1241450	1241451
UN	7943	.	ADP1-WT	1241454	1241454
UN	7944	.	ADP1-WT	1241457	1241457
UN	7945	.	ADP1-WT	1241464	1241465
UN	7946	.	ADP1-WT	1241468	1241469
UN	7947	.	ADP1-WT	1241476	1241476
UN	7948	.	ADP1-WT	1241479	1241481
UN	7949	.	ADP1-WT	1241484	1241484
UN	7950	.	ADP1-WT	1241488	1241488
UN	7951	.	ADP1-WT	1241490	1241502
UN	7952	.	ADP1-WT	1241507	1241516
UN	7953	.	ADP1-WT	1241772	1241772
UN	7954	.	ADP1-WT	1241774	1241774
UN	7955	.	ADP1-WT	1241776	1241776
UN	7956	.	ADP1-WT	1242055	1242065
UN	7957	.	ADP1-WT	1242070	1242082
UN	7958	.	ADP1-WT	1243979	1243980
UN	7959	.	ADP1-WT	1243992	1243992
UN	7960	.	ADP1-WT	1244398	1244412
UN	7961	.	ADP1-WT	1244510	1244517
UN	7962	.	ADP1-WT	1244519	1244521
UN	7963	.	ADP1-WT	1244524	1244524
UN	7964	.	ADP1-WT	1244529	1244529
UN	7965	.	ADP1-WT	1244557	1244558
UN	7966	.	ADP1-WT	1244562	1244562
UN	7967	.	ADP1-WT	1244564	1244568
UN	7968	.	ADP1-WT	1244583	1244596
UN	7969	.	ADP1-WT	1244852	1244855
UN	7970	.	ADP1-WT	1244857	1244859
UN	7971	.	ADP1-WT	1244866	1244868
UN	7972	.	ADP1-WT	1244870	1244870
UN	7973	.	ADP1-WT	1244872	1244873
UN	7974	.	ADP1-WT	1244878	1244878
UN	7975	.	ADP1-WT	1244898	1244898
UN	7976	.	ADP1-WT	1245861	1245861
UN	7977	.	ADP1-WT	1245864	1245867
UN	7978	.	ADP1-WT	1245871	1245873
UN	7979	.	ADP1-WT	1245877	1245877
UN	7980	.	ADP1-WT	1245879	1245879
UN	7981	.	ADP1-WT	1245883	1245886
UN	7982	.	ADP1-WT	1245915	1245928
UN	7983	.	ADP1-WT	1246154	1246295
UN	7984	.	ADP1-WT	1246298	1246298
UN	7985	.	ADP1-WT	1246300	1246300
UN	7986	.	ADP1-WT	1246303	1246304
UN	7987	.	ADP1-WT	1246637	1246650
UN	7988	.	ADP1-WT	1246653	1246655
UN	7989	.	ADP1-WT	1246658	1246662
UN	7990	.	ADP1-WT	1246666	1246666
UN	7991	.	ADP1-WT	1246669	1246669
UN	7992	.	ADP1-WT	1246671	1246675
UN	7993	.	ADP1-WT	1246679	1246680
UN	7994	.	ADP1-WT	1246682	1246684
UN	7995	.	ADP1-WT	1246688	1246690
UN	7996	.	ADP1-WT	1246693	1246693
UN	7997	.	ADP1-WT	1246696	1246722
UN	7998	.	ADP1-WT	1246724	1246758
UN	7999	.	ADP1-WT	1246761	1246761
UN	8000	.	ADP1-WT	1246764	1246765
UN	8001	.	ADP1-WT	1246770	1246772
UN	8002	.	ADP1-WT	1246793	1246794
UN	8003	.	ADP1-WT	1246796	1246797
UN	8004	.	ADP1-WT	1246799	1246799
UN	8005	.	ADP1-WT	1246801	1246801
UN	8006	.	ADP1-WT	1246803	1246805
UN	8007	.	ADP1-WT	1246807	1246808
UN	8008	.	ADP1-WT	1247002	1247003
UN	8009	.	ADP1-WT	1247006	1247008
UN	8010	.	ADP1-WT	1247012	1247013
UN	8011	.	ADP1-WT	1247015	1247019
UN	8012	.	ADP1-WT	1247021	1247022
UN	8013	.	ADP1-WT	1247030	1247031
UN	8014	.	ADP1-WT	1247034	1247034
UN	8015	.	ADP1-WT	1247036	1247036
UN	8016	.	ADP1-WT	1247587	1247587
UN	8017	.	ADP1-WT	1248192	1249428
UN	8018	.	ADP1-WT	1249875	1249875
UN	8019	.	ADP1-WT	1249885	1249908
UN	8020	.	ADP1-WT	1249910	1249912
UN	8021	.	ADP1-WT	1249914	1249914
UN	8022	.	ADP1-WT	1249916	1249917
UN	8023	.	ADP1-WT	1249920	1249954
UN	8024	.	ADP1-WT	1249964	1249964
UN	8025	.	ADP1-WT	1249967	1249967
UN	8026	.	ADP1-WT	1249969	1249970
UN	8027	.	ADP1-WT	1249979	1250028
UN	8028	.	ADP1-WT	1250030	1250030
UN	8029	.	ADP1-WT	1250034	1250039
UN	8030	.	ADP1-WT	1250041	1250043
UN	8031	.	ADP1-WT	1250045	1250045
UN	8032	.	ADP1-WT	1250048	1250050
UN	8033	.	ADP1-WT	1250052	1250052
UN	8034	.	ADP1-WT	1250054	1250069
UN	8035	.	ADP1-WT	1250071	1250071
UN	8036	.	ADP1-WT	1250073	1250073
UN	8037	.	ADP1-WT	1250076	1250076
UN	8038	.	ADP1-WT	1250078	1250079
UN	8039	.	ADP1-WT	1250085	1250085
UN	8040	.	ADP1-WT	1250087	1250087
UN	8041	.	ADP1-WT	1250090	1250091
UN	8042	.	ADP1-WT	1250094	1250098
UN	8043	.	ADP1-WT	1250100	1250100
UN	8044	.	ADP1-WT	1250102	1250114
UN	8045	.	ADP1-WT	1250212	1250212
UN	8046	.	ADP1-WT	1250220	1250220
UN	8047	.	ADP1-WT	1250223	1250223
UN	8048	.	ADP1-WT	1250230	1250230
UN	8049	.	ADP1-WT	1250233	1250235
UN	8050	.	ADP1-WT	1250237	1250239
UN	8051	.	ADP1-WT	1250242	1250243
UN	8052	.	ADP1-WT	1250764	1250765
UN	8053	.	ADP1-WT	1250767	1250767
UN	8054	.	ADP1-WT	1250796	1250796
UN	8055	.	ADP1-WT	1250798	1250798
UN	8056	.	ADP1-WT	1250803	1250803
UN	8057	.	ADP1-WT	1250810	1250840
UN	8058	.	ADP1-WT	1251016	1251016
UN	8059	.	ADP1-WT	1251021	1251021
UN	8060	.	ADP1-WT	1251025	1251075
UN	8061	.	ADP1-WT	1251077	1251077
UN	8062	.	ADP1-WT	1251079	1251079
UN	8063	.	ADP1-WT	1251081	1251081
UN	8064	.	ADP1-WT	1251087	1251087
UN	8065	.	ADP1-WT	1251089	1251091
UN	8066	.	ADP1-WT	1251097	1251097
UN	8067	.	ADP1-WT	1251100	1251105
UN	8068	.	ADP1-WT	1251380	1251381
UN	8069	.	ADP1-WT	1251699	1251699
UN	8070	.	ADP1-WT	1251701	1251701
UN	8071	.	ADP1-WT	1252064	1252088
UN	8072	.	ADP1-WT	1252144	1252149
UN	8073	.	ADP1-WT	1252152	1252153
UN	8074	.	ADP1-WT	1252156	1252159
UN	8075	.	ADP1-WT	1252162	1252163
UN	8076	.	ADP1-WT	1252166	1252166
UN	8077	.	ADP1-WT	1252168	1252169
UN	8078	.	ADP1-WT	1252171	1252172
UN	8079	.	ADP1-WT	1252174	1252174
UN	8080	.	ADP1-WT	1252379	1252379
UN	8081	.	ADP1-WT	1252389	1252389
UN	8082	.	ADP1-WT	1252392	1252409
UN	8083	.	ADP1-WT	1252411	1252412
UN	8084	.	ADP1-WT	1252414	1252416
UN	8085	.	ADP1-WT	1252418	1252421
UN	8086	.	ADP1-WT	1252423	1252431
UN	8087	.	ADP1-WT	1252446	1252446
UN	8088	.	ADP1-WT	1252470	1252472
UN	8089	.	ADP1-WT	1252490	1252490
UN	8090	.	ADP1-WT	1252492	1252492
UN	8091	.	ADP1-WT	1252619	1252621
UN	8092	.	ADP1-WT	1252625	1252625
UN	8093	.	ADP1-WT	1252628	1252631
UN	8094	.	ADP1-WT	1252762	1252762
UN	8095	.	ADP1-WT	1252786	1252833
UN	8096	.	ADP1-WT	1252835	1252838
UN	8097	.	ADP1-WT	1252840	1252851
UN	8098	.	ADP1-WT	1252856	1252858
UN	8099	.	ADP1-WT	1253473	1253473
UN	8100	.	ADP1-WT	1253477	1253477
UN	8101	.	ADP1-WT	1253479	1253479
UN	8102	.	ADP1-WT	1253486	1253486
UN	8103	.	ADP1-WT	1253490	1253492
UN	8104	.	ADP1-WT	1255121	1255121
UN	8105	.	ADP1-WT	1257188	1257188
UN	8106	.	ADP1-WT	1257190	1257190
UN	8107	.	ADP1-WT	1257290	1257299
UN	8108	.	ADP1-WT	1257301	1257302
UN	8109	.	ADP1-WT	1257334	1257334
UN	8110	.	ADP1-WT	1257343	1257348
UN	8111	.	ADP1-WT	1257350	1257350
UN	8112	.	ADP1-WT	1257354	1257355
UN	8113	.	ADP1-WT	1258091	1258091
UN	8114	.	ADP1-WT	1258578	1258578
UN	8115	.	ADP1-WT	1258583	1258583
UN	8116	.	ADP1-WT	1258586	1258587
UN	8117	.	ADP1-WT	1258591	1258591
UN	8118	.	ADP1-WT	1258593	1258594
UN	8119	.	ADP1-WT	1258596	1258596
UN	8120	.	ADP1-WT	1258602	1258602
UN	8121	.	ADP1-WT	1258606	1258606
UN	8122	.	ADP1-WT	1258844	1258844
UN	8123	.	ADP1-WT	1258861	1258885
UN	8124	.	ADP1-WT	1258887	1258887
UN	8125	.	ADP1-WT	1258889	1259082
UN	8126	.	ADP1-WT	1259084	1259084
UN	8127	.	ADP1-WT	1259086	1259088
UN	8128	.	ADP1-WT	1259090	1259091
UN	8129	.	ADP1-WT	1259093	1259093
UN	8130	.	ADP1-WT	1259096	1259137
UN	8131	.	ADP1-WT	1259140	1259141
UN	8132	.	ADP1-WT	1259144	1259145
UN	8133	.	ADP1-WT	1259147	1259147
UN	8134	.	ADP1-WT	1259150	1259151
UN	8135	.	ADP1-WT	1259153	1259154
UN	8136	.	ADP1-WT	1259157	1259157
UN	8137	.	ADP1-WT	1259194	1259194
UN	8138	.	ADP1-WT	1259197	1259197
UN	8139	.	ADP1-WT	1260004	1260004
UN	8140	.	ADP1-WT	1260007	1260007
UN	8141	.	ADP1-WT	1260010	1260010
UN	8142	.	ADP1-WT	1260012	1260012
UN	8143	.	ADP1-WT	1260015	1260015
UN	8144	.	ADP1-WT	1260018	1260018
UN	8145	.	ADP1-WT	1260315	1260315
UN	8146	.	ADP1-WT	1260320	1260322
UN	8147	.	ADP1-WT	1260325	1260325
UN	8148	.	ADP1-WT	1260333	1260334
UN	8149	.	ADP1-WT	1260336	1260337
UN	8150	.	ADP1-WT	1260339	1260350
UN	8151	.	ADP1-WT	1260352	1260383
UN	8152	.	ADP1-WT	1260385	1260391
UN	8153	.	ADP1-WT	1260395	1260401
UN	8154	.	ADP1-WT	1260409	1260409
UN	8155	.	ADP1-WT	1260419	1260419
UN	8156	.	ADP1-WT	1260424	1260425
UN	8157	.	ADP1-WT	1260882	1260882
UN	8158	.	ADP1-WT	1260886	1260886
UN	8159	.	ADP1-WT	1260891	1260891
UN	8160	.	ADP1-WT	1261045	1261058
UN	8161	.	ADP1-WT	1261071	1261071
UN	8162	.	ADP1-WT	1261075	1261075
UN	8163	.	ADP1-WT	1261077	1261105
UN	8164	.	ADP1-WT	1261109	1261110
UN	8165	.	ADP1-WT	1261112	1261112
UN	8166	.	ADP1-WT	1261124	1261124
UN	8167	.	ADP1-WT	1261126	1261127
UN	8168	.	ADP1-WT	1261131	1261135
UN	8169	.	ADP1-WT	1261138	1261138
UN	8170	.	ADP1-WT	1261140	1261140
UN	8171	.	ADP1-WT	1261142	1261145
UN	8172	.	ADP1-WT	1261156	1261156
UN	8173	.	ADP1-WT	1261297	1261298
UN	8174	.	ADP1-WT	1261300	1261300
UN	8175	.	ADP1-WT	1261302	1261307
UN	8176	.	ADP1-WT	1261309	1261445
UN	8177	.	ADP1-WT	1261447	1261448
UN	8178	.	ADP1-WT	1261450	1261450
UN	8179	.	ADP1-WT	1261453	1261479
UN	8180	.	ADP1-WT	1261481	1261486
UN	8181	.	ADP1-WT	1261488	1261493
UN	8182	.	ADP1-WT	1261496	1261497
UN	8183	.	ADP1-WT	1261499	1261499
UN	8184	.	ADP1-WT	1261501	1261501
UN	8185	.	ADP1-WT	1261504	1261505
UN	8186	.	ADP1-WT	1261509	1261512
UN	8187	.	ADP1-WT	1261784	1261784
UN	8188	.	ADP1-WT	1261876	1261876
UN	8189	.	ADP1-WT	1261885	1261887
UN	8190	.	ADP1-WT	1263380	1263385
UN	8191	.	ADP1-WT	1263387	1263388
UN	8192	.	ADP1-WT	1263390	1263400
UN	8193	.	ADP1-WT	1263402	1263403
UN	8194	.	ADP1-WT	1263482	1263483
UN	8195	.	ADP1-WT	1263633	1263633
UN	8196	.	ADP1-WT	1263715	1263715
UN	8197	.	ADP1-WT	1263718	1263718
UN	8198	.	ADP1-WT	1263720	1263721
UN	8199	.	ADP1-WT	1263724	1263726
UN	8200	.	ADP1-WT	1263935	1263936
UN	8201	.	ADP1-WT	1264204	1264253
UN	8202	.	ADP1-WT	1264255	1264255
UN	8203	.	ADP1-WT	1264257	1264259
UN	8204	.	ADP1-WT	1264887	1264887
UN	8205	.	ADP1-WT	1264893	1264893
UN	8206	.	ADP1-WT	1266026	1266026
UN	8207	.	ADP1-WT	1266060	1266060
UN	8208	.	ADP1-WT	1267000	1267000
UN	8209	.	ADP1-WT	1267228	1267228
UN	8210	.	ADP1-WT	1267322	1267326
UN	8211	.	ADP1-WT	1267328	1267330
UN	8212	.	ADP1-WT	1267373	1267373
UN	8213	.	ADP1-WT	1267375	1267377
UN	8214	.	ADP1-WT	1268467	1268500
UN	8215	.	ADP1-WT	1268502	1268505
UN	8216	.	ADP1-WT	1268509	1268511
UN	8217	.	ADP1-WT	1268514	1268514
UN	8218	.	ADP1-WT	1268517	1268517
UN	8219	.	ADP1-WT	1268528	1268536
UN	8220	.	ADP1-WT	1268686	1268691
UN	8221	.	ADP1-WT	1268700	1268702
UN	8222	.	ADP1-WT	1268705	1268705
UN	8223	.	ADP1-WT	1268707	1268708
UN	8224	.	ADP1-WT	1268711	1268794
UN	8225	.	ADP1-WT	1269199	1269200
UN	8226	.	ADP1-WT	1269203	1269277
UN	8227	.	ADP1-WT	1269295	1269297
UN	8228	.	ADP1-WT	1269302	1269362
UN	8229	.	ADP1-WT	1269364	1269364
UN	8230	.	ADP1-WT	1269372	1269374
UN	8231	.	ADP1-WT	1269376	1269377
UN	8232	.	ADP1-WT	1269380	1269381
UN	8233	.	ADP1-WT	1269388	1269388
UN	8234	.	ADP1-WT	1269422	1269422
UN	8235	.	ADP1-WT	1270110	1270142
UN	8236	.	ADP1-WT	1270459	1270459
UN	8237	.	ADP1-WT	1270489	1270489
UN	8238	.	ADP1-WT	1271096	1271096
UN	8239	.	ADP1-WT	1271099	1271099
UN	8240	.	ADP1-WT	1271102	1271107
UN	8241	.	ADP1-WT	1271599	1271599
UN	8242	.	ADP1-WT	1272431	1272431
UN	8243	.	ADP1-WT	1272451	1272462
UN	8244	.	ADP1-WT	1272841	1272841
UN	8245	.	ADP1-WT	1272843	1272843
UN	8246	.	ADP1-WT	1272845	1272845
UN	8247	.	ADP1-WT	1272865	1272875
UN	8248	.	ADP1-WT	1272877	1272881
UN	8249	.	ADP1-WT	1272883	1272890
UN	8250	.	ADP1-WT	1272892	1272892
UN	8251	.	ADP1-WT	1272896	1272904
UN	8252	.	ADP1-WT	1272906	1272911
UN	8253	.	ADP1-WT	1272913	1272914
UN	8254	.	ADP1-WT	1272916	1272917
UN	8255	.	ADP1-WT	1272919	1272924
UN	8256	.	ADP1-WT	1272926	1272926
UN	8257	.	ADP1-WT	1272949	1272949
UN	8258	.	ADP1-WT	1273153	1273162
UN	8259	.	ADP1-WT	1273164	1273169
UN	8260	.	ADP1-WT	1273172	1273197
UN	8261	.	ADP1-WT	1273199	1273204
UN	8262	.	ADP1-WT	1274277	1274277
UN	8263	.	ADP1-WT	1274280	1274283
UN	8264	.	ADP1-WT	1274287	1274299
UN	8265	.	ADP1-WT	1274303	1274303
UN	8266	.	ADP1-WT	1274305	1274353
UN	8267	.	ADP1-WT	1274355	1274360
UN	8268	.	ADP1-WT	1274396	1274396
UN	8269	.	ADP1-WT	1274398	1274401
UN	8270	.	ADP1-WT	1274404	1274404
UN	8271	.	ADP1-WT	1274410	1274410
UN	8272	.	ADP1-WT	1274412	1274412
UN	8273	.	ADP1-WT	1275073	1275074
UN	8274	.	ADP1-WT	1275089	1275094
UN	8275	.	ADP1-WT	1275096	1275101
UN	8276	.	ADP1-WT	1275460	1275460
UN	8277	.	ADP1-WT	1275472	1275515
UN	8278	.	ADP1-WT	1275780	1275780
UN	8279	.	ADP1-WT	1276236	1276236
UN	8280	.	ADP1-WT	1276238	1276240
UN	8281	.	ADP1-WT	1276242	1276243
UN	8282	.	ADP1-WT	1276245	1276248
UN	8283	.	ADP1-WT	1276578	1276578
UN	8284	.	ADP1-WT	1276581	1276583
UN	8285	.	ADP1-WT	1276612	1276622
UN	8286	.	ADP1-WT	1277914	1277914
UN	8287	.	ADP1-WT	1277918	1277929
UN	8288	.	ADP1-WT	1277931	1277933
UN	8289	.	ADP1-WT	1277935	1277935
UN	8290	.	ADP1-WT	1277937	1277939
UN	8291	.	ADP1-WT	1277941	1277953
UN	8292	.	ADP1-WT	1277955	1277956
UN	8293	.	ADP1-WT	1277958	1277963
UN	8294	.	ADP1-WT	1277965	1277966
UN	8295	.	ADP1-WT	1277969	1277969
UN	8296	.	ADP1-WT	1277986	1277986
UN	8297	.	ADP1-WT	1277991	1278051
UN	8298	.	ADP1-WT	1279396	1279456
UN	8299	.	ADP1-WT	1279459	1279460
UN	8300	.	ADP1-WT	1279468	1279468
UN	8301	.	ADP1-WT	1279470	1279470
UN	8302	.	ADP1-WT	1279475	1279489
UN	8303	.	ADP1-WT	1279672	1279678
UN	8304	.	ADP1-WT	1279685	1279686
UN	8305	.	ADP1-WT	1279692	1279696
UN	8306	.	ADP1-WT	1279699	1279699
UN	8307	.	ADP1-WT	1279702	1279703
UN	8308	.	ADP1-WT	1279724	1279724
UN	8309	.	ADP1-WT	1279727	1279730
UN	8310	.	ADP1-WT	1279732	1279733
UN	8311	.	ADP1-WT	1279735	1279736
UN	8312	.	ADP1-WT	1280564	1280564
UN	8313	.	ADP1-WT	1280572	1280572
UN	8314	.	ADP1-WT	1280586	1280588
UN	8315	.	ADP1-WT	1280591	1280592
UN	8316	.	ADP1-WT	1280594	1280594
UN	8317	.	ADP1-WT	1280596	1280596
UN	8318	.	ADP1-WT	1280598	1280602
UN	8319	.	ADP1-WT	1280604	1280609
UN	8320	.	ADP1-WT	1280611	1280613
UN	8321	.	ADP1-WT	1280617	1280619
UN	8322	.	ADP1-WT	1280621	1280622
UN	8323	.	ADP1-WT	1280624	1280641
UN	8324	.	ADP1-WT	1280868	1280868
UN	8325	.	ADP1-WT	1281269	1281270
UN	8326	.	ADP1-WT	1281273	1281274
UN	8327	.	ADP1-WT	1281276	1281327
UN	8328	.	ADP1-WT	1281329	1281329
UN	8329	.	ADP1-WT	1281331	1281331
UN	8330	.	ADP1-WT	1281336	1281336
UN	8331	.	ADP1-WT	1281549	1281549
UN	8332	.	ADP1-WT	1281555	1281556
UN	8333	.	ADP1-WT	1281563	1281563
UN	8334	.	ADP1-WT	1281565	1281565
UN	8335	.	ADP1-WT	1281571	1281572
UN	8336	.	ADP1-WT	1281574	1281740
UN	8337	.	ADP1-WT	1281743	1281743
UN	8338	.	ADP1-WT	1281745	1281745
UN	8339	.	ADP1-WT	1281748	1281748
UN	8340	.	ADP1-WT	1281758	1281760
UN	8341	.	ADP1-WT	1281763	1281763
UN	8342	.	ADP1-WT	1281765	1281765
UN	8343	.	ADP1-WT	1281767	1281767
UN	8344	.	ADP1-WT	1281771	1281773
UN	8345	.	ADP1-WT	1281775	1281775
UN	8346	.	ADP1-WT	1281777	1281777
UN	8347	.	ADP1-WT	1281780	1281780
UN	8348	.	ADP1-WT	1281782	1281783
UN	8349	.	ADP1-WT	1281786	1281788
UN	8350	.	ADP1-WT	1281793	1281793
UN	8351	.	ADP1-WT	1281796	1281797
UN	8352	.	ADP1-WT	1281806	1281806
UN	8353	.	ADP1-WT	1281809	1281809
UN	8354	.	ADP1-WT	1281814	1281814
UN	8355	.	ADP1-WT	1281816	1281820
UN	8356	.	ADP1-WT	1281822	1281822
UN	8357	.	ADP1-WT	1281824	1281824
UN	8358	.	ADP1-WT	1281826	1281827
UN	8359	.	ADP1-WT	1281829	1281831
UN	8360	.	ADP1-WT	1281834	1281834
UN	8361	.	ADP1-WT	1281836	1281838
UN	8362	.	ADP1-WT	1281841	1281841
UN	8363	.	ADP1-WT	1281846	1281846
UN	8364	.	ADP1-WT	1281850	1281850
UN	8365	.	ADP1-WT	1281853	1281855
UN	8366	.	ADP1-WT	1281857	1281860
UN	8367	.	ADP1-WT	1281867	1281867
UN	8368	.	ADP1-WT	1281869	1281872
UN	8369	.	ADP1-WT	1281874	1281909
UN	8370	.	ADP1-WT	1281962	1281962
UN	8371	.	ADP1-WT	1281966	1281966
UN	8372	.	ADP1-WT	1282008	1282008
UN	8373	.	ADP1-WT	1282010	1282010
UN	8374	.	ADP1-WT	1282013	1282015
UN	8375	.	ADP1-WT	1282019	1282019
UN	8376	.	ADP1-WT	1282021	1282026
UN	8377	.	ADP1-WT	1282028	1282029
UN	8378	.	ADP1-WT	1282031	1282032
UN	8379	.	ADP1-WT	1282034	1282034
UN	8380	.	ADP1-WT	1282045	1282045
UN	8381	.	ADP1-WT	1282047	1282051
UN	8382	.	ADP1-WT	1282053	1282055
UN	8383	.	ADP1-WT	1282058	1282059
UN	8384	.	ADP1-WT	1282061	1282067
UN	8385	.	ADP1-WT	1282071	1282080
UN	8386	.	ADP1-WT	1282563	1282563
UN	8387	.	ADP1-WT	1282565	1282565
UN	8388	.	ADP1-WT	1282583	1282583
UN	8389	.	ADP1-WT	1282593	1282593
UN	8390	.	ADP1-WT	1282596	1282596
UN	8391	.	ADP1-WT	1282598	1282598
UN	8392	.	ADP1-WT	1283148	1283164
UN	8393	.	ADP1-WT	1283167	1283169
UN	8394	.	ADP1-WT	1283922	1283934
UN	8395	.	ADP1-WT	1283936	1283949
UN	8396	.	ADP1-WT	1283956	1283956
UN	8397	.	ADP1-WT	1283988	1283989
UN	8398	.	ADP1-WT	1283991	1283992
UN	8399	.	ADP1-WT	1283994	1284019
UN	8400	.	ADP1-WT	1284094	1284096
UN	8401	.	ADP1-WT	1284098	1284098
UN	8402	.	ADP1-WT	1284553	1284554
UN	8403	.	ADP1-WT	1284556	1284556
UN	8404	.	ADP1-WT	1284597	1284597
UN	8405	.	ADP1-WT	1284638	1284638
UN	8406	.	ADP1-WT	1284642	1284642
UN	8407	.	ADP1-WT	1284645	1284647
UN	8408	.	ADP1-WT	1284652	1284654
UN	8409	.	ADP1-WT	1284659	1284659
UN	8410	.	ADP1-WT	1284662	1284662
UN	8411	.	ADP1-WT	1284665	1284666
UN	8412	.	ADP1-WT	1284669	1284671
UN	8413	.	ADP1-WT	1284673	1284673
UN	8414	.	ADP1-WT	1284700	1284700
UN	8415	.	ADP1-WT	1284713	1284713
UN	8416	.	ADP1-WT	1284715	1284716
UN	8417	.	ADP1-WT	1284718	1284718
UN	8418	.	ADP1-WT	1284720	1284721
UN	8419	.	ADP1-WT	1284726	1285002
UN	8420	.	ADP1-WT	1285006	1285007
UN	8421	.	ADP1-WT	1285180	1285180
UN	8422	.	ADP1-WT	1285183	1285183
UN	8423	.	ADP1-WT	1285284	1285284
UN	8424	.	ADP1-WT	1285680	1285705
UN	8425	.	ADP1-WT	1285707	1285708
UN	8426	.	ADP1-WT	1285710	1285713
UN	8427	.	ADP1-WT	1285716	1285716
UN	8428	.	ADP1-WT	1285720	1285720
UN	8429	.	ADP1-WT	1285722	1285722
UN	8430	.	ADP1-WT	1285725	1285727
UN	8431	.	ADP1-WT	1286040	1286044
UN	8432	.	ADP1-WT	1286047	1286047
UN	8433	.	ADP1-WT	1286049	1286049
UN	8434	.	ADP1-WT	1286051	1286051
UN	8435	.	ADP1-WT	1286053	1286054
UN	8436	.	ADP1-WT	1286056	1286058
UN	8437	.	ADP1-WT	1286061	1286061
UN	8438	.	ADP1-WT	1286063	1286063
UN	8439	.	ADP1-WT	1286065	1286067
UN	8440	.	ADP1-WT	1286069	1286071
UN	8441	.	ADP1-WT	1286073	1286073
UN	8442	.	ADP1-WT	1286076	1286076
UN	8443	.	ADP1-WT	1286082	1286082
UN	8444	.	ADP1-WT	1286084	1286086
UN	8445	.	ADP1-WT	1286403	1286403
UN	8446	.	ADP1-WT	1286409	1286409
UN	8447	.	ADP1-WT	1286415	1286415
UN	8448	.	ADP1-WT	1286417	1286422
UN	8449	.	ADP1-WT	1286447	1286448
UN	8450	.	ADP1-WT	1286451	1286451
UN	8451	.	ADP1-WT	1286606	1286615
UN	8452	.	ADP1-WT	1286617	1286618
UN	8453	.	ADP1-WT	1286620	1286627
UN	8454	.	ADP1-WT	1286630	1286630
UN	8455	.	ADP1-WT	1286669	1286670
UN	8456	.	ADP1-WT	1286672	1286672
UN	8457	.	ADP1-WT	1286675	1286675
UN	8458	.	ADP1-WT	1286677	1286677
UN	8459	.	ADP1-WT	1286681	1286681
UN	8460	.	ADP1-WT	1286683	1286684
UN	8461	.	ADP1-WT	1286689	1286689
UN	8462	.	ADP1-WT	1286695	1286697
UN	8463	.	ADP1-WT	1286699	1286699
UN	8464	.	ADP1-WT	1286701	1286703
UN	8465	.	ADP1-WT	1286705	1286708
UN	8466	.	ADP1-WT	1286717	1286717
UN	8467	.	ADP1-WT	1286720	1286720
UN	8468	.	ADP1-WT	1286726	1286750
UN	8469	.	ADP1-WT	1286754	1286754
UN	8470	.	ADP1-WT	1286756	1286756
UN	8471	.	ADP1-WT	1286758	1286760
UN	8472	.	ADP1-WT	1286763	1286766
UN	8473	.	ADP1-WT	1286768	1286770
UN	8474	.	ADP1-WT	1286772	1286775
UN	8475	.	ADP1-WT	1286778	1286787
UN	8476	.	ADP1-WT	1286789	1286790
UN	8477	.	ADP1-WT	1286796	1286796
UN	8478	.	ADP1-WT	1286798	1286799
UN	8479	.	ADP1-WT	1286801	1286801
UN	8480	.	ADP1-WT	1286804	1286805
UN	8481	.	ADP1-WT	1286808	1286808
UN	8482	.	ADP1-WT	1287244	1287244
UN	8483	.	ADP1-WT	1287291	1287291
UN	8484	.	ADP1-WT	1287297	1287297
UN	8485	.	ADP1-WT	1287302	1287302
UN	8486	.	ADP1-WT	1287305	1287305
UN	8487	.	ADP1-WT	1287311	1287311
UN	8488	.	ADP1-WT	1287414	1287415
UN	8489	.	ADP1-WT	1287463	1287463
UN	8490	.	ADP1-WT	1287484	1287486
UN	8491	.	ADP1-WT	1287488	1287488
UN	8492	.	ADP1-WT	1287491	1287551
UN	8493	.	ADP1-WT	1287553	1287553
UN	8494	.	ADP1-WT	1287555	1287556
UN	8495	.	ADP1-WT	1287558	1287558
UN	8496	.	ADP1-WT	1287560	1287564
UN	8497	.	ADP1-WT	1287566	1287566
UN	8498	.	ADP1-WT	1287568	1287570
UN	8499	.	ADP1-WT	1287824	1287824
UN	8500	.	ADP1-WT	1287827	1287827
UN	8501	.	ADP1-WT	1287829	1287829
UN	8502	.	ADP1-WT	1287837	1287837
UN	8503	.	ADP1-WT	1287839	1287839
UN	8504	.	ADP1-WT	1287847	1287847
UN	8505	.	ADP1-WT	1287849	1287876
UN	8506	.	ADP1-WT	1287880	1287888
UN	8507	.	ADP1-WT	1287891	1287891
UN	8508	.	ADP1-WT	1287894	1287894
UN	8509	.	ADP1-WT	1287899	1287899
UN	8510	.	ADP1-WT	1287931	1287933
UN	8511	.	ADP1-WT	1287936	1287940
UN	8512	.	ADP1-WT	1287942	1287942
UN	8513	.	ADP1-WT	1287970	1287970
UN	8514	.	ADP1-WT	1287972	1287972
UN	8515	.	ADP1-WT	1288521	1288522
UN	8516	.	ADP1-WT	1288524	1288524
UN	8517	.	ADP1-WT	1288528	1288529
UN	8518	.	ADP1-WT	1288533	1288534
UN	8519	.	ADP1-WT	1288538	1288539
UN	8520	.	ADP1-WT	1288541	1288541
UN	8521	.	ADP1-WT	1288544	1288626
UN	8522	.	ADP1-WT	1288628	1288628
UN	8523	.	ADP1-WT	1288630	1288638
UN	8524	.	ADP1-WT	1288643	1288643
UN	8525	.	ADP1-WT	1288646	1288646
UN	8526	.	ADP1-WT	1289059	1289060
UN	8527	.	ADP1-WT	1289066	1289066
UN	8528	.	ADP1-WT	1289068	1289069
UN	8529	.	ADP1-WT	1289071	1289072
UN	8530	.	ADP1-WT	1289075	1289076
UN	8531	.	ADP1-WT	1289078	1289080
UN	8532	.	ADP1-WT	1289084	1289084
UN	8533	.	ADP1-WT	1289087	1289088
UN	8534	.	ADP1-WT	1289090	1289090
UN	8535	.	ADP1-WT	1289292	1289380
UN	8536	.	ADP1-WT	1289385	1289388
UN	8537	.	ADP1-WT	1289390	1289400
UN	8538	.	ADP1-WT	1289402	1289402
UN	8539	.	ADP1-WT	1289404	1289405
UN	8540	.	ADP1-WT	1290039	1290039
UN	8541	.	ADP1-WT	1290041	1290041
UN	8542	.	ADP1-WT	1290294	1290307
UN	8543	.	ADP1-WT	1290309	1290309
UN	8544	.	ADP1-WT	1290325	1290325
UN	8545	.	ADP1-WT	1290327	1290327
UN	8546	.	ADP1-WT	1290927	1290927
UN	8547	.	ADP1-WT	1291536	1291536
UN	8548	.	ADP1-WT	1291865	1291865
UN	8549	.	ADP1-WT	1291896	1291950
UN	8550	.	ADP1-WT	1292455	1292455
UN	8551	.	ADP1-WT	1292459	1292459
UN	8552	.	ADP1-WT	1292790	1292808
UN	8553	.	ADP1-WT	1292810	1292813
UN	8554	.	ADP1-WT	1292830	1292830
UN	8555	.	ADP1-WT	1294499	1294499
UN	8556	.	ADP1-WT	1294511	1294512
UN	8557	.	ADP1-WT	1294515	1294515
UN	8558	.	ADP1-WT	1294535	1294535
UN	8559	.	ADP1-WT	1294543	1294543
UN	8560	.	ADP1-WT	1294551	1294552
UN	8561	.	ADP1-WT	1294554	1294554
UN	8562	.	ADP1-WT	1295411	1295416
UN	8563	.	ADP1-WT	1296487	1296487
UN	8564	.	ADP1-WT	1296491	1296501
UN	8565	.	ADP1-WT	1296503	1296510
UN	8566	.	ADP1-WT	1297720	1297721
UN	8567	.	ADP1-WT	1297895	1297915
UN	8568	.	ADP1-WT	1297923	1297923
UN	8569	.	ADP1-WT	1297926	1297926
UN	8570	.	ADP1-WT	1297947	1297947
UN	8571	.	ADP1-WT	1297949	1297963
UN	8572	.	ADP1-WT	1297965	1297978
UN	8573	.	ADP1-WT	1297981	1297983
UN	8574	.	ADP1-WT	1297988	1297988
UN	8575	.	ADP1-WT	1297990	1297990
UN	8576	.	ADP1-WT	1297992	1297996
UN	8577	.	ADP1-WT	1297998	1298000
UN	8578	.	ADP1-WT	1298003	1298003
UN	8579	.	ADP1-WT	1298005	1298009
UN	8580	.	ADP1-WT	1298596	1298596
UN	8581	.	ADP1-WT	1298598	1298598
UN	8582	.	ADP1-WT	1298638	1298638
UN	8583	.	ADP1-WT	1299250	1299250
UN	8584	.	ADP1-WT	1299253	1299271
UN	8585	.	ADP1-WT	1299281	1299286
UN	8586	.	ADP1-WT	1299290	1299332
UN	8587	.	ADP1-WT	1299336	1299336
UN	8588	.	ADP1-WT	1299340	1299340
UN	8589	.	ADP1-WT	1299345	1299345
UN	8590	.	ADP1-WT	1299867	1299867
UN	8591	.	ADP1-WT	1300109	1300109
UN	8592	.	ADP1-WT	1300673	1300681
UN	8593	.	ADP1-WT	1300684	1300686
UN	8594	.	ADP1-WT	1300688	1300690
UN	8595	.	ADP1-WT	1300692	1300692
UN	8596	.	ADP1-WT	1300694	1300715
UN	8597	.	ADP1-WT	1300717	1300719
UN	8598	.	ADP1-WT	1300725	1300725
UN	8599	.	ADP1-WT	1300728	1300728
UN	8600	.	ADP1-WT	1300730	1300776
UN	8601	.	ADP1-WT	1300778	1300779
UN	8602	.	ADP1-WT	1300782	1300783
UN	8603	.	ADP1-WT	1300786	1300786
UN	8604	.	ADP1-WT	1300826	1300826
UN	8605	.	ADP1-WT	1301648	1301648
UN	8606	.	ADP1-WT	1302016	1302017
UN	8607	.	ADP1-WT	1302019	1302022
UN	8608	.	ADP1-WT	1302024	1302044
UN	8609	.	ADP1-WT	1302049	1302049
UN	8610	.	ADP1-WT	1302282	1302282
UN	8611	.	ADP1-WT	1302323	1302323
UN	8612	.	ADP1-WT	1302363	1302366
UN	8613	.	ADP1-WT	1302369	1302369
UN	8614	.	ADP1-WT	1302607	1302608
UN	8615	.	ADP1-WT	1302611	1302611
UN	8616	.	ADP1-WT	1302877	1302878
UN	8617	.	ADP1-WT	1303290	1303344
UN	8618	.	ADP1-WT	1303346	1303346
UN	8619	.	ADP1-WT	1303355	1303356
UN	8620	.	ADP1-WT	1303364	1303365
UN	8621	.	ADP1-WT	1303367	1303375
UN	8622	.	ADP1-WT	1303377	1303377
UN	8623	.	ADP1-WT	1303380	1303380
UN	8624	.	ADP1-WT	1305760	1305760
UN	8625	.	ADP1-WT	1305763	1305813
UN	8626	.	ADP1-WT	1305815	1305817
UN	8627	.	ADP1-WT	1305819	1305819
UN	8628	.	ADP1-WT	1305824	1305824
UN	8629	.	ADP1-WT	1306464	1306464
UN	8630	.	ADP1-WT	1306953	1306953
UN	8631	.	ADP1-WT	1306956	1306956
UN	8632	.	ADP1-WT	1306961	1306961
UN	8633	.	ADP1-WT	1307316	1307316
UN	8634	.	ADP1-WT	1307320	1307320
UN	8635	.	ADP1-WT	1307325	1307325
UN	8636	.	ADP1-WT	1307327	1307327
UN	8637	.	ADP1-WT	1307335	1307335
UN	8638	.	ADP1-WT	1307351	1307351
UN	8639	.	ADP1-WT	1307360	1307360
UN	8640	.	ADP1-WT	1307362	1307362
UN	8641	.	ADP1-WT	1307443	1307444
UN	8642	.	ADP1-WT	1307447	1307535
UN	8643	.	ADP1-WT	1307537	1307537
UN	8644	.	ADP1-WT	1307675	1307676
UN	8645	.	ADP1-WT	1307681	1307682
UN	8646	.	ADP1-WT	1307685	1307685
UN	8647	.	ADP1-WT	1307692	1307692
UN	8648	.	ADP1-WT	1307697	1307698
UN	8649	.	ADP1-WT	1307700	1307702
UN	8650	.	ADP1-WT	1307708	1307709
UN	8651	.	ADP1-WT	1307711	1307712
UN	8652	.	ADP1-WT	1307714	1307715
UN	8653	.	ADP1-WT	1307717	1307717
UN	8654	.	ADP1-WT	1307720	1307721
UN	8655	.	ADP1-WT	1307740	1307740
UN	8656	.	ADP1-WT	1307744	1307745
UN	8657	.	ADP1-WT	1307748	1307748
UN	8658	.	ADP1-WT	1307750	1307750
UN	8659	.	ADP1-WT	1307752	1307752
UN	8660	.	ADP1-WT	1307755	1307756
UN	8661	.	ADP1-WT	1307758	1307759
UN	8662	.	ADP1-WT	1307762	1307763
UN	8663	.	ADP1-WT	1307765	1307765
UN	8664	.	ADP1-WT	1307771	1307771
UN	8665	.	ADP1-WT	1307776	1307777
UN	8666	.	ADP1-WT	1307779	1307779
UN	8667	.	ADP1-WT	1307783	1307783
UN	8668	.	ADP1-WT	1307793	1307803
UN	8669	.	ADP1-WT	1307808	1307808
UN	8670	.	ADP1-WT	1307810	1307811
UN	8671	.	ADP1-WT	1307820	1307820
UN	8672	.	ADP1-WT	1307832	1307988
UN	8673	.	ADP1-WT	1307990	1307990
UN	8674	.	ADP1-WT	1308370	1308370
UN	8675	.	ADP1-WT	1308373	1308373
UN	8676	.	ADP1-WT	1309183	1309183
UN	8677	.	ADP1-WT	1309683	1309683
UN	8678	.	ADP1-WT	1309686	1309686
UN	8679	.	ADP1-WT	1309701	1309856
UN	8680	.	ADP1-WT	1309859	1309864
UN	8681	.	ADP1-WT	1309869	1309874
UN	8682	.	ADP1-WT	1309876	1309878
UN	8683	.	ADP1-WT	1309884	1309884
UN	8684	.	ADP1-WT	1309886	1309886
UN	8685	.	ADP1-WT	1309890	1309891
UN	8686	.	ADP1-WT	1309895	1309900
UN	8687	.	ADP1-WT	1309924	1309924
UN	8688	.	ADP1-WT	1309926	1309926
UN	8689	.	ADP1-WT	1310304	1310304
UN	8690	.	ADP1-WT	1310310	1310313
UN	8691	.	ADP1-WT	1310315	1310316
UN	8692	.	ADP1-WT	1310320	1310323
UN	8693	.	ADP1-WT	1310325	1310327
UN	8694	.	ADP1-WT	1310940	1310940
UN	8695	.	ADP1-WT	1314534	1314534
UN	8696	.	ADP1-WT	1314539	1314549
UN	8697	.	ADP1-WT	1314552	1314559
UN	8698	.	ADP1-WT	1314561	1314562
UN	8699	.	ADP1-WT	1314564	1314564
UN	8700	.	ADP1-WT	1315121	1315121
UN	8701	.	ADP1-WT	1315128	1315128
UN	8702	.	ADP1-WT	1315132	1315146
UN	8703	.	ADP1-WT	1315150	1315150
UN	8704	.	ADP1-WT	1315171	1315171
UN	8705	.	ADP1-WT	1315789	1315789
UN	8706	.	ADP1-WT	1315797	1315799
UN	8707	.	ADP1-WT	1315804	1315804
UN	8708	.	ADP1-WT	1315810	1315810
UN	8709	.	ADP1-WT	1315824	1315824
UN	8710	.	ADP1-WT	1315827	1315827
UN	8711	.	ADP1-WT	1315829	1315830
UN	8712	.	ADP1-WT	1315839	1315845
UN	8713	.	ADP1-WT	1315873	1315873
UN	8714	.	ADP1-WT	1315875	1315876
UN	8715	.	ADP1-WT	1315878	1315884
UN	8716	.	ADP1-WT	1315890	1315890
UN	8717	.	ADP1-WT	1316137	1316138
UN	8718	.	ADP1-WT	1316140	1316141
UN	8719	.	ADP1-WT	1316143	1316143
UN	8720	.	ADP1-WT	1316148	1316149
UN	8721	.	ADP1-WT	1316154	1316156
UN	8722	.	ADP1-WT	1316160	1316161
UN	8723	.	ADP1-WT	1316163	1316182
UN	8724	.	ADP1-WT	1316196	1316196
UN	8725	.	ADP1-WT	1316204	1316204
UN	8726	.	ADP1-WT	1316428	1316467
UN	8727	.	ADP1-WT	1316469	1316471
UN	8728	.	ADP1-WT	1317052	1317052
UN	8729	.	ADP1-WT	1317082	1317082
UN	8730	.	ADP1-WT	1317090	1317090
UN	8731	.	ADP1-WT	1318146	1318146
UN	8732	.	ADP1-WT	1318155	1318155
UN	8733	.	ADP1-WT	1318160	1318160
UN	8734	.	ADP1-WT	1318205	1318209
UN	8735	.	ADP1-WT	1318213	1318213
UN	8736	.	ADP1-WT	1318215	1318216
UN	8737	.	ADP1-WT	1318218	1318218
UN	8738	.	ADP1-WT	1318220	1318221
UN	8739	.	ADP1-WT	1318226	1318231
UN	8740	.	ADP1-WT	1318235	1318235
UN	8741	.	ADP1-WT	1318237	1318242
UN	8742	.	ADP1-WT	1318248	1318248
UN	8743	.	ADP1-WT	1318256	1318256
UN	8744	.	ADP1-WT	1318284	1318284
UN	8745	.	ADP1-WT	1318322	1318323
UN	8746	.	ADP1-WT	1318325	1318325
UN	8747	.	ADP1-WT	1318327	1318327
UN	8748	.	ADP1-WT	1318329	1318329
UN	8749	.	ADP1-WT	1318331	1318331
UN	8750	.	ADP1-WT	1318336	1318336
UN	8751	.	ADP1-WT	1318340	1318340
UN	8752	.	ADP1-WT	1318344	1318344
UN	8753	.	ADP1-WT	1318598	1318598
UN	8754	.	ADP1-WT	1318600	1318600
UN	8755	.	ADP1-WT	1318610	1318614
UN	8756	.	ADP1-WT	1318624	1318624
UN	8757	.	ADP1-WT	1318630	1318630
UN	8758	.	ADP1-WT	1318695	1318695
UN	8759	.	ADP1-WT	1318782	1318783
UN	8760	.	ADP1-WT	1318786	1318787
UN	8761	.	ADP1-WT	1318789	1318815
UN	8762	.	ADP1-WT	1318818	1318818
UN	8763	.	ADP1-WT	1318828	1318828
UN	8764	.	ADP1-WT	1318841	1318841
UN	8765	.	ADP1-WT	1318851	1318852
UN	8766	.	ADP1-WT	1318858	1318858
UN	8767	.	ADP1-WT	1318860	1318863
UN	8768	.	ADP1-WT	1318865	1318865
UN	8769	.	ADP1-WT	1318867	1318879
UN	8770	.	ADP1-WT	1318881	1318883
UN	8771	.	ADP1-WT	1318889	1318894
UN	8772	.	ADP1-WT	1318896	1318896
UN	8773	.	ADP1-WT	1318898	1318898
UN	8774	.	ADP1-WT	1318900	1318902
UN	8775	.	ADP1-WT	1318906	1318906
UN	8776	.	ADP1-WT	1318914	1318914
UN	8777	.	ADP1-WT	1318935	1318935
UN	8778	.	ADP1-WT	1318939	1318939
UN	8779	.	ADP1-WT	1319322	1319322
UN	8780	.	ADP1-WT	1319355	1319363
UN	8781	.	ADP1-WT	1319379	1319379
UN	8782	.	ADP1-WT	1319405	1319408
UN	8783	.	ADP1-WT	1319410	1319412
UN	8784	.	ADP1-WT	1319416	1319421
UN	8785	.	ADP1-WT	1319651	1319651
UN	8786	.	ADP1-WT	1319664	1319664
UN	8787	.	ADP1-WT	1319675	1319675
UN	8788	.	ADP1-WT	1319678	1319678
UN	8789	.	ADP1-WT	1319693	1319693
UN	8790	.	ADP1-WT	1319699	1319699
UN	8791	.	ADP1-WT	1319707	1319707
UN	8792	.	ADP1-WT	1320964	1320965
UN	8793	.	ADP1-WT	1320967	1320967
UN	8794	.	ADP1-WT	1320971	1320972
UN	8795	.	ADP1-WT	1321186	1321188
UN	8796	.	ADP1-WT	1321193	1321193
UN	8797	.	ADP1-WT	1321786	1321787
UN	8798	.	ADP1-WT	1321789	1321790
UN	8799	.	ADP1-WT	1321807	1321807
UN	8800	.	ADP1-WT	1321810	1321810
UN	8801	.	ADP1-WT	1321813	1321813
UN	8802	.	ADP1-WT	1321816	1321816
UN	8803	.	ADP1-WT	1321821	1321821
UN	8804	.	ADP1-WT	1321824	1321825
UN	8805	.	ADP1-WT	1322326	1322327
UN	8806	.	ADP1-WT	1322329	1322330
UN	8807	.	ADP1-WT	1322333	1322334
UN	8808	.	ADP1-WT	1322469	1322471
UN	8809	.	ADP1-WT	1322746	1322746
UN	8810	.	ADP1-WT	1322749	1322752
UN	8811	.	ADP1-WT	1322760	1322760
UN	8812	.	ADP1-WT	1322765	1322765
UN	8813	.	ADP1-WT	1322767	1322767
UN	8814	.	ADP1-WT	1323379	1323379
UN	8815	.	ADP1-WT	1323549	1323558
UN	8816	.	ADP1-WT	1323560	1323561
UN	8817	.	ADP1-WT	1323574	1323574
UN	8818	.	ADP1-WT	1324912	1324988
UN	8819	.	ADP1-WT	1325137	1325137
UN	8820	.	ADP1-WT	1325153	1325153
UN	8821	.	ADP1-WT	1325158	1325159
UN	8822	.	ADP1-WT	1325162	1325179
UN	8823	.	ADP1-WT	1325181	1325183
UN	8824	.	ADP1-WT	1325188	1325188
UN	8825	.	ADP1-WT	1325190	1325193
UN	8826	.	ADP1-WT	1325195	1325195
UN	8827	.	ADP1-WT	1325200	1325200
UN	8828	.	ADP1-WT	1325203	1325203
UN	8829	.	ADP1-WT	1325205	1325220
UN	8830	.	ADP1-WT	1325222	1325222
UN	8831	.	ADP1-WT	1325224	1325224
UN	8832	.	ADP1-WT	1325376	1325376
UN	8833	.	ADP1-WT	1325379	1325379
UN	8834	.	ADP1-WT	1325381	1325383
UN	8835	.	ADP1-WT	1325391	1325391
UN	8836	.	ADP1-WT	1325408	1325408
UN	8837	.	ADP1-WT	1325413	1325430
UN	8838	.	ADP1-WT	1325438	1325438
UN	8839	.	ADP1-WT	1325541	1325543
UN	8840	.	ADP1-WT	1325546	1325546
UN	8841	.	ADP1-WT	1325549	1325549
UN	8842	.	ADP1-WT	1325560	1325560
UN	8843	.	ADP1-WT	1325562	1325563
UN	8844	.	ADP1-WT	1325565	1325565
UN	8845	.	ADP1-WT	1325570	1325570
UN	8846	.	ADP1-WT	1325572	1325712
UN	8847	.	ADP1-WT	1325749	1325749
UN	8848	.	ADP1-WT	1325756	1325756
UN	8849	.	ADP1-WT	1326607	1326607
UN	8850	.	ADP1-WT	1326610	1326610
UN	8851	.	ADP1-WT	1326613	1326615
UN	8852	.	ADP1-WT	1326618	1326618
UN	8853	.	ADP1-WT	1326621	1326623
UN	8854	.	ADP1-WT	1326643	1326643
UN	8855	.	ADP1-WT	1326649	1326652
UN	8856	.	ADP1-WT	1326655	1326655
UN	8857	.	ADP1-WT	1326659	1326659
UN	8858	.	ADP1-WT	1326663	1326663
UN	8859	.	ADP1-WT	1326667	1326670
UN	8860	.	ADP1-WT	1326672	1326672
UN	8861	.	ADP1-WT	1326674	1326680
UN	8862	.	ADP1-WT	1326682	1326685
UN	8863	.	ADP1-WT	1326687	1326687
UN	8864	.	ADP1-WT	1326689	1326806
UN	8865	.	ADP1-WT	1326810	1326810
UN	8866	.	ADP1-WT	1326812	1326813
UN	8867	.	ADP1-WT	1326815	1326817
UN	8868	.	ADP1-WT	1326821	1326821
UN	8869	.	ADP1-WT	1326842	1326856
UN	8870	.	ADP1-WT	1326864	1326864
UN	8871	.	ADP1-WT	1326872	1326872
UN	8872	.	ADP1-WT	1327197	1327197
UN	8873	.	ADP1-WT	1327207	1327207
UN	8874	.	ADP1-WT	1327210	1327246
UN	8875	.	ADP1-WT	1327248	1327254
UN	8876	.	ADP1-WT	1327257	1327261
UN	8877	.	ADP1-WT	1327263	1327264
UN	8878	.	ADP1-WT	1327438	1327457
UN	8879	.	ADP1-WT	1327462	1327465
UN	8880	.	ADP1-WT	1327468	1327468
UN	8881	.	ADP1-WT	1327470	1327478
UN	8882	.	ADP1-WT	1327480	1327480
UN	8883	.	ADP1-WT	1327482	1327483
UN	8884	.	ADP1-WT	1327774	1327774
UN	8885	.	ADP1-WT	1327822	1327822
UN	8886	.	ADP1-WT	1328008	1328008
UN	8887	.	ADP1-WT	1328025	1328080
UN	8888	.	ADP1-WT	1328157	1328162
UN	8889	.	ADP1-WT	1328520	1328527
UN	8890	.	ADP1-WT	1328538	1328538
UN	8891	.	ADP1-WT	1328991	1328992
UN	8892	.	ADP1-WT	1328994	1329001
UN	8893	.	ADP1-WT	1329003	1329005
UN	8894	.	ADP1-WT	1329009	1329010
UN	8895	.	ADP1-WT	1329015	1329015
UN	8896	.	ADP1-WT	1329017	1329018
UN	8897	.	ADP1-WT	1329020	1329020
UN	8898	.	ADP1-WT	1329023	1329023
UN	8899	.	ADP1-WT	1329025	1329027
UN	8900	.	ADP1-WT	1329029	1329029
UN	8901	.	ADP1-WT	1329031	1329033
UN	8902	.	ADP1-WT	1329036	1329061
UN	8903	.	ADP1-WT	1329063	1329064
UN	8904	.	ADP1-WT	1329066	1329072
UN	8905	.	ADP1-WT	1329246	1329246
UN	8906	.	ADP1-WT	1329251	1329253
UN	8907	.	ADP1-WT	1329255	1329255
UN	8908	.	ADP1-WT	1329257	1329258
UN	8909	.	ADP1-WT	1329264	1329336
UN	8910	.	ADP1-WT	1329338	1329339
UN	8911	.	ADP1-WT	1329342	1329342
UN	8912	.	ADP1-WT	1329676	1329676
UN	8913	.	ADP1-WT	1329682	1329682
UN	8914	.	ADP1-WT	1329685	1329686
UN	8915	.	ADP1-WT	1329690	1329690
UN	8916	.	ADP1-WT	1329693	1329693
UN	8917	.	ADP1-WT	1329695	1329775
UN	8918	.	ADP1-WT	1329778	1329782
UN	8919	.	ADP1-WT	1329785	1329786
UN	8920	.	ADP1-WT	1329788	1329788
UN	8921	.	ADP1-WT	1329790	1329797
UN	8922	.	ADP1-WT	1329799	1329799
UN	8923	.	ADP1-WT	1329859	1329859
UN	8924	.	ADP1-WT	1329861	1329861
UN	8925	.	ADP1-WT	1329863	1329863
UN	8926	.	ADP1-WT	1329868	1329868
UN	8927	.	ADP1-WT	1329886	1329887
UN	8928	.	ADP1-WT	1329890	1329890
UN	8929	.	ADP1-WT	1329892	1329892
UN	8930	.	ADP1-WT	1329897	1329897
UN	8931	.	ADP1-WT	1329899	1329901
UN	8932	.	ADP1-WT	1329908	1330025
UN	8933	.	ADP1-WT	1330027	1330031
UN	8934	.	ADP1-WT	1330033	1330047
UN	8935	.	ADP1-WT	1330049	1330049
UN	8936	.	ADP1-WT	1330051	1330051
UN	8937	.	ADP1-WT	1330053	1330053
UN	8938	.	ADP1-WT	1330055	1330065
UN	8939	.	ADP1-WT	1330068	1330070
UN	8940	.	ADP1-WT	1330909	1330909
UN	8941	.	ADP1-WT	1330955	1330955
UN	8942	.	ADP1-WT	1330957	1330958
UN	8943	.	ADP1-WT	1330960	1330963
UN	8944	.	ADP1-WT	1330965	1330966
UN	8945	.	ADP1-WT	1330973	1330973
UN	8946	.	ADP1-WT	1330989	1330989
UN	8947	.	ADP1-WT	1330992	1330994
UN	8948	.	ADP1-WT	1330996	1330997
UN	8949	.	ADP1-WT	1332074	1332217
UN	8950	.	ADP1-WT	1332219	1332219
UN	8951	.	ADP1-WT	1332221	1332221
UN	8952	.	ADP1-WT	1332246	1332246
UN	8953	.	ADP1-WT	1332255	1332255
UN	8954	.	ADP1-WT	1333054	1333057
UN	8955	.	ADP1-WT	1333072	1333072
UN	8956	.	ADP1-WT	1333074	1333077
UN	8957	.	ADP1-WT	1333079	1333081
UN	8958	.	ADP1-WT	1333083	1333098
UN	8959	.	ADP1-WT	1333100	1333102
UN	8960	.	ADP1-WT	1333106	1333109
UN	8961	.	ADP1-WT	1333111	1333111
UN	8962	.	ADP1-WT	1333115	1333115
UN	8963	.	ADP1-WT	1333117	1333120
UN	8964	.	ADP1-WT	1333122	1333256
UN	8965	.	ADP1-WT	1333383	1333385
UN	8966	.	ADP1-WT	1333400	1333400
UN	8967	.	ADP1-WT	1333402	1333402
UN	8968	.	ADP1-WT	1333405	1333409
UN	8969	.	ADP1-WT	1333413	1333414
UN	8970	.	ADP1-WT	1333416	1333416
UN	8971	.	ADP1-WT	1333418	1333422
UN	8972	.	ADP1-WT	1333424	1333428
UN	8973	.	ADP1-WT	1333431	1333431
UN	8974	.	ADP1-WT	1333433	1333436
UN	8975	.	ADP1-WT	1333438	1333446
UN	8976	.	ADP1-WT	1333449	1333450
UN	8977	.	ADP1-WT	1333452	1333452
UN	8978	.	ADP1-WT	1333454	1333454
UN	8979	.	ADP1-WT	1333906	1333906
UN	8980	.	ADP1-WT	1333927	1333927
UN	8981	.	ADP1-WT	1333935	1333936
UN	8982	.	ADP1-WT	1333938	1333939
UN	8983	.	ADP1-WT	1333941	1333941
UN	8984	.	ADP1-WT	1334230	1334233
UN	8985	.	ADP1-WT	1334235	1334235
UN	8986	.	ADP1-WT	1334237	1334245
UN	8987	.	ADP1-WT	1334247	1334268
UN	8988	.	ADP1-WT	1334270	1334273
UN	8989	.	ADP1-WT	1334275	1334275
UN	8990	.	ADP1-WT	1334289	1334289
UN	8991	.	ADP1-WT	1334292	1334292
UN	8992	.	ADP1-WT	1334300	1334386
UN	8993	.	ADP1-WT	1334394	1334401
UN	8994	.	ADP1-WT	1334405	1334405
UN	8995	.	ADP1-WT	1334424	1334424
UN	8996	.	ADP1-WT	1334426	1334426
UN	8997	.	ADP1-WT	1334436	1334436
UN	8998	.	ADP1-WT	1334439	1334439
UN	8999	.	ADP1-WT	1334487	1334487
UN	9000	.	ADP1-WT	1334498	1334498
UN	9001	.	ADP1-WT	1334512	1334512
UN	9002	.	ADP1-WT	1334659	1334664
UN	9003	.	ADP1-WT	1334670	1334693
UN	9004	.	ADP1-WT	1335651	1335651
UN	9005	.	ADP1-WT	1335706	1335706
UN	9006	.	ADP1-WT	1335720	1335720
UN	9007	.	ADP1-WT	1336161	1336161
UN	9008	.	ADP1-WT	1336493	1336493
UN	9009	.	ADP1-WT	1337476	1337476
UN	9010	.	ADP1-WT	1337482	1337482
UN	9011	.	ADP1-WT	1337484	1337484
UN	9012	.	ADP1-WT	1337488	1337488
UN	9013	.	ADP1-WT	1337679	1337680
UN	9014	.	ADP1-WT	1337682	1337683
UN	9015	.	ADP1-WT	1337685	1337692
UN	9016	.	ADP1-WT	1337694	1337695
UN	9017	.	ADP1-WT	1337703	1337703
UN	9018	.	ADP1-WT	1337707	1337709
UN	9019	.	ADP1-WT	1337711	1337711
UN	9020	.	ADP1-WT	1337714	1337715
UN	9021	.	ADP1-WT	1337717	1337717
UN	9022	.	ADP1-WT	1337719	1337719
UN	9023	.	ADP1-WT	1337729	1337732
UN	9024	.	ADP1-WT	1337735	1337735
UN	9025	.	ADP1-WT	1337749	1337751
UN	9026	.	ADP1-WT	1337756	1337756
UN	9027	.	ADP1-WT	1337769	1337777
UN	9028	.	ADP1-WT	1337779	1337780
UN	9029	.	ADP1-WT	1337782	1337782
UN	9030	.	ADP1-WT	1337786	1337786
UN	9031	.	ADP1-WT	1337788	1337788
UN	9032	.	ADP1-WT	1337791	1337825
UN	9033	.	ADP1-WT	1337835	1337846
UN	9034	.	ADP1-WT	1338531	1338533
UN	9035	.	ADP1-WT	1338536	1338679
UN	9036	.	ADP1-WT	1338722	1338723
UN	9037	.	ADP1-WT	1339616	1339616
UN	9038	.	ADP1-WT	1339735	1339735
UN	9039	.	ADP1-WT	1339738	1339738
UN	9040	.	ADP1-WT	1339741	1339742
UN	9041	.	ADP1-WT	1339744	1339744
UN	9042	.	ADP1-WT	1339922	1339929
UN	9043	.	ADP1-WT	1340596	1340599
UN	9044	.	ADP1-WT	1340601	1340601
UN	9045	.	ADP1-WT	1340604	1340604
UN	9046	.	ADP1-WT	1340611	1340611
UN	9047	.	ADP1-WT	1340630	1340638
UN	9048	.	ADP1-WT	1340640	1340640
UN	9049	.	ADP1-WT	1340860	1340860
UN	9050	.	ADP1-WT	1340867	1340868
UN	9051	.	ADP1-WT	1340870	1340870
UN	9052	.	ADP1-WT	1340872	1340872
UN	9053	.	ADP1-WT	1340876	1340877
UN	9054	.	ADP1-WT	1340881	1340918
UN	9055	.	ADP1-WT	1340920	1340921
UN	9056	.	ADP1-WT	1340926	1340926
UN	9057	.	ADP1-WT	1341495	1341516
UN	9058	.	ADP1-WT	1341519	1341520
UN	9059	.	ADP1-WT	1341526	1341528
UN	9060	.	ADP1-WT	1341545	1341549
UN	9061	.	ADP1-WT	1341551	1341553
UN	9062	.	ADP1-WT	1343133	1343181
UN	9063	.	ADP1-WT	1343184	1343185
UN	9064	.	ADP1-WT	1343194	1343196
UN	9065	.	ADP1-WT	1344109	1344109
UN	9066	.	ADP1-WT	1344115	1344115
UN	9067	.	ADP1-WT	1344168	1344169
UN	9068	.	ADP1-WT	1344171	1344171
UN	9069	.	ADP1-WT	1344325	1344325
UN	9070	.	ADP1-WT	1344332	1344333
UN	9071	.	ADP1-WT	1344335	1344335
UN	9072	.	ADP1-WT	1344347	1344348
UN	9073	.	ADP1-WT	1344351	1344351
UN	9074	.	ADP1-WT	1344355	1344355
UN	9075	.	ADP1-WT	1344357	1344358
UN	9076	.	ADP1-WT	1344360	1344360
UN	9077	.	ADP1-WT	1344362	1344363
UN	9078	.	ADP1-WT	1344366	1344366
UN	9079	.	ADP1-WT	1344370	1344370
UN	9080	.	ADP1-WT	1344372	1344374
UN	9081	.	ADP1-WT	1344386	1344386
UN	9082	.	ADP1-WT	1344447	1344454
UN	9083	.	ADP1-WT	1344459	1344459
UN	9084	.	ADP1-WT	1344461	1344463
UN	9085	.	ADP1-WT	1344465	1344469
UN	9086	.	ADP1-WT	1344473	1344477
UN	9087	.	ADP1-WT	1344489	1344489
UN	9088	.	ADP1-WT	1344494	1344582
UN	9089	.	ADP1-WT	1344584	1344592
UN	9090	.	ADP1-WT	1344600	1344602
UN	9091	.	ADP1-WT	1344605	1344639
UN	9092	.	ADP1-WT	1344656	1344656
UN	9093	.	ADP1-WT	1344661	1344661
UN	9094	.	ADP1-WT	1344675	1344779
UN	9095	.	ADP1-WT	1344794	1344794
UN	9096	.	ADP1-WT	1344869	1344869
UN	9097	.	ADP1-WT	1345864	1345864
UN	9098	.	ADP1-WT	1346218	1346218
UN	9099	.	ADP1-WT	1346221	1346224
UN	9100	.	ADP1-WT	1346226	1346227
UN	9101	.	ADP1-WT	1346230	1346232
UN	9102	.	ADP1-WT	1346234	1346234
UN	9103	.	ADP1-WT	1346240	1346240
UN	9104	.	ADP1-WT	1346243	1346250
UN	9105	.	ADP1-WT	1346253	1346265
UN	9106	.	ADP1-WT	1346269	1346269
UN	9107	.	ADP1-WT	1346296	1346297
UN	9108	.	ADP1-WT	1346305	1346305
UN	9109	.	ADP1-WT	1346825	1346825
UN	9110	.	ADP1-WT	1346830	1346831
UN	9111	.	ADP1-WT	1346833	1346840
UN	9112	.	ADP1-WT	1346844	1346844
UN	9113	.	ADP1-WT	1346846	1346847
UN	9114	.	ADP1-WT	1346850	1346857
UN	9115	.	ADP1-WT	1346861	1346861
UN	9116	.	ADP1-WT	1346863	1346868
UN	9117	.	ADP1-WT	1348362	1348363
UN	9118	.	ADP1-WT	1348366	1348366
UN	9119	.	ADP1-WT	1348511	1348514
UN	9120	.	ADP1-WT	1348516	1348516
UN	9121	.	ADP1-WT	1348518	1348518
UN	9122	.	ADP1-WT	1348676	1348677
UN	9123	.	ADP1-WT	1348680	1348704
UN	9124	.	ADP1-WT	1348707	1348707
UN	9125	.	ADP1-WT	1348709	1348709
UN	9126	.	ADP1-WT	1348714	1348714
UN	9127	.	ADP1-WT	1348716	1348716
UN	9128	.	ADP1-WT	1348722	1348723
UN	9129	.	ADP1-WT	1348730	1348730
UN	9130	.	ADP1-WT	1349025	1349025
UN	9131	.	ADP1-WT	1349071	1349071
UN	9132	.	ADP1-WT	1349076	1349078
UN	9133	.	ADP1-WT	1349096	1349099
UN	9134	.	ADP1-WT	1349103	1349103
UN	9135	.	ADP1-WT	1349624	1349626
UN	9136	.	ADP1-WT	1349628	1349636
UN	9137	.	ADP1-WT	1349646	1349648
UN	9138	.	ADP1-WT	1349651	1349651
UN	9139	.	ADP1-WT	1349655	1349656
UN	9140	.	ADP1-WT	1349954	1349955
UN	9141	.	ADP1-WT	1349958	1349958
UN	9142	.	ADP1-WT	1349961	1349961
UN	9143	.	ADP1-WT	1349965	1349966
UN	9144	.	ADP1-WT	1349974	1349975
UN	9145	.	ADP1-WT	1349979	1350083
UN	9146	.	ADP1-WT	1350094	1350094
UN	9147	.	ADP1-WT	1350551	1350557
UN	9148	.	ADP1-WT	1350611	1350612
UN	9149	.	ADP1-WT	1350615	1350615
UN	9150	.	ADP1-WT	1350617	1350623
UN	9151	.	ADP1-WT	1350626	1350626
UN	9152	.	ADP1-WT	1350640	1350640
UN	9153	.	ADP1-WT	1350642	1350642
UN	9154	.	ADP1-WT	1350645	1350645
UN	9155	.	ADP1-WT	1350648	1350648
UN	9156	.	ADP1-WT	1350659	1350659
UN	9157	.	ADP1-WT	1350663	1350663
UN	9158	.	ADP1-WT	1350982	1350982
UN	9159	.	ADP1-WT	1350989	1350991
UN	9160	.	ADP1-WT	1350998	1350999
UN	9161	.	ADP1-WT	1351006	1351006
UN	9162	.	ADP1-WT	1351010	1351010
UN	9163	.	ADP1-WT	1351012	1351119
UN	9164	.	ADP1-WT	1351121	1351122
UN	9165	.	ADP1-WT	1351124	1351125
UN	9166	.	ADP1-WT	1351131	1351131
UN	9167	.	ADP1-WT	1351279	1351280
UN	9168	.	ADP1-WT	1351315	1351318
UN	9169	.	ADP1-WT	1351322	1351323
UN	9170	.	ADP1-WT	1351325	1351326
UN	9171	.	ADP1-WT	1351352	1351352
UN	9172	.	ADP1-WT	1351354	1351355
UN	9173	.	ADP1-WT	1351357	1351359
UN	9174	.	ADP1-WT	1351364	1351364
UN	9175	.	ADP1-WT	1351368	1351368
UN	9176	.	ADP1-WT	1351370	1351372
UN	9177	.	ADP1-WT	1351397	1351397
UN	9178	.	ADP1-WT	1351473	1351475
UN	9179	.	ADP1-WT	1351488	1351488
UN	9180	.	ADP1-WT	1351509	1351510
UN	9181	.	ADP1-WT	1351518	1351559
UN	9182	.	ADP1-WT	1351564	1351564
UN	9183	.	ADP1-WT	1352653	1352653
UN	9184	.	ADP1-WT	1352655	1352655
UN	9185	.	ADP1-WT	1352973	1352993
UN	9186	.	ADP1-WT	1354141	1354141
UN	9187	.	ADP1-WT	1354146	1354150
UN	9188	.	ADP1-WT	1354152	1354158
UN	9189	.	ADP1-WT	1354161	1354165
UN	9190	.	ADP1-WT	1354185	1354185
UN	9191	.	ADP1-WT	1354664	1354749
UN	9192	.	ADP1-WT	1354752	1354752
UN	9193	.	ADP1-WT	1354766	1354766
UN	9194	.	ADP1-WT	1354903	1354903
UN	9195	.	ADP1-WT	1356320	1356324
UN	9196	.	ADP1-WT	1356327	1356327
UN	9197	.	ADP1-WT	1356333	1356333
UN	9198	.	ADP1-WT	1356338	1356338
UN	9199	.	ADP1-WT	1356340	1356340
UN	9200	.	ADP1-WT	1356345	1356345
UN	9201	.	ADP1-WT	1356350	1356350
UN	9202	.	ADP1-WT	1356395	1356396
UN	9203	.	ADP1-WT	1356705	1356707
UN	9204	.	ADP1-WT	1356712	1356712
UN	9205	.	ADP1-WT	1356717	1356719
UN	9206	.	ADP1-WT	1356721	1356722
UN	9207	.	ADP1-WT	1356898	1356898
UN	9208	.	ADP1-WT	1356900	1356903
UN	9209	.	ADP1-WT	1356905	1356905
UN	9210	.	ADP1-WT	1357054	1357055
UN	9211	.	ADP1-WT	1357059	1357191
UN	9212	.	ADP1-WT	1357204	1357204
UN	9213	.	ADP1-WT	1357208	1357208
UN	9214	.	ADP1-WT	1357210	1357210
UN	9215	.	ADP1-WT	1357214	1357214
UN	9216	.	ADP1-WT	1357216	1357216
UN	9217	.	ADP1-WT	1357220	1357221
UN	9218	.	ADP1-WT	1358599	1358599
UN	9219	.	ADP1-WT	1358601	1358601
UN	9220	.	ADP1-WT	1358603	1358603
UN	9221	.	ADP1-WT	1358624	1358624
UN	9222	.	ADP1-WT	1358864	1358864
UN	9223	.	ADP1-WT	1359100	1359100
UN	9224	.	ADP1-WT	1359106	1359107
UN	9225	.	ADP1-WT	1359111	1359111
UN	9226	.	ADP1-WT	1359144	1359146
UN	9227	.	ADP1-WT	1359328	1359328
UN	9228	.	ADP1-WT	1359333	1359333
UN	9229	.	ADP1-WT	1359336	1359340
UN	9230	.	ADP1-WT	1359347	1359347
UN	9231	.	ADP1-WT	1359351	1359351
UN	9232	.	ADP1-WT	1359353	1359353
UN	9233	.	ADP1-WT	1359355	1359355
UN	9234	.	ADP1-WT	1359365	1359365
UN	9235	.	ADP1-WT	1359562	1359590
UN	9236	.	ADP1-WT	1359592	1359592
UN	9237	.	ADP1-WT	1359595	1359596
UN	9238	.	ADP1-WT	1359601	1359601
UN	9239	.	ADP1-WT	1360235	1360236
UN	9240	.	ADP1-WT	1360248	1360248
UN	9241	.	ADP1-WT	1361401	1361407
UN	9242	.	ADP1-WT	1361409	1361411
UN	9243	.	ADP1-WT	1361414	1361462
UN	9244	.	ADP1-WT	1361464	1361467
UN	9245	.	ADP1-WT	1361500	1361500
UN	9246	.	ADP1-WT	1361503	1361503
UN	9247	.	ADP1-WT	1361506	1361506
UN	9248	.	ADP1-WT	1361562	1361639
UN	9249	.	ADP1-WT	1361656	1361699
UN	9250	.	ADP1-WT	1361926	1361930
UN	9251	.	ADP1-WT	1361938	1361938
UN	9252	.	ADP1-WT	1361948	1361948
UN	9253	.	ADP1-WT	1361950	1361950
UN	9254	.	ADP1-WT	1361955	1361955
UN	9255	.	ADP1-WT	1361965	1361965
UN	9256	.	ADP1-WT	1361969	1361969
UN	9257	.	ADP1-WT	1361978	1361978
UN	9258	.	ADP1-WT	1361982	1361982
UN	9259	.	ADP1-WT	1361984	1361985
UN	9260	.	ADP1-WT	1361993	1361993
UN	9261	.	ADP1-WT	1361996	1361996
UN	9262	.	ADP1-WT	1362002	1362002
UN	9263	.	ADP1-WT	1362005	1362005
UN	9264	.	ADP1-WT	1362040	1362041
UN	9265	.	ADP1-WT	1362044	1362044
UN	9266	.	ADP1-WT	1362047	1362048
UN	9267	.	ADP1-WT	1362207	1362207
UN	9268	.	ADP1-WT	1362218	1362268
UN	9269	.	ADP1-WT	1362491	1362511
UN	9270	.	ADP1-WT	1362513	1362514
UN	9271	.	ADP1-WT	1362687	1362687
UN	9272	.	ADP1-WT	1362705	1362721
UN	9273	.	ADP1-WT	1362725	1362727
UN	9274	.	ADP1-WT	1363076	1363076
UN	9275	.	ADP1-WT	1363083	1363083
UN	9276	.	ADP1-WT	1363085	1363089
UN	9277	.	ADP1-WT	1363097	1363097
UN	9278	.	ADP1-WT	1363861	1363863
UN	9279	.	ADP1-WT	1363865	1363876
UN	9280	.	ADP1-WT	1363952	1363952
UN	9281	.	ADP1-WT	1363982	1363985
UN	9282	.	ADP1-WT	1363990	1363990
UN	9283	.	ADP1-WT	1363993	1363993
UN	9284	.	ADP1-WT	1363995	1363996
UN	9285	.	ADP1-WT	1364002	1364003
UN	9286	.	ADP1-WT	1364007	1364012
UN	9287	.	ADP1-WT	1364025	1364028
UN	9288	.	ADP1-WT	1364030	1364031
UN	9289	.	ADP1-WT	1364035	1364043
UN	9290	.	ADP1-WT	1364045	1364058
UN	9291	.	ADP1-WT	1364060	1364060
UN	9292	.	ADP1-WT	1364206	1364207
UN	9293	.	ADP1-WT	1364209	1364209
UN	9294	.	ADP1-WT	1364470	1364470
UN	9295	.	ADP1-WT	1364472	1364473
UN	9296	.	ADP1-WT	1364475	1364475
UN	9297	.	ADP1-WT	1364477	1364481
UN	9298	.	ADP1-WT	1364484	1364484
UN	9299	.	ADP1-WT	1364486	1364486
UN	9300	.	ADP1-WT	1364488	1364488
UN	9301	.	ADP1-WT	1364491	1364615
UN	9302	.	ADP1-WT	1364617	1364617
UN	9303	.	ADP1-WT	1364619	1364629
UN	9304	.	ADP1-WT	1364631	1364632
UN	9305	.	ADP1-WT	1364636	1364636
UN	9306	.	ADP1-WT	1364676	1364676
UN	9307	.	ADP1-WT	1366695	1366703
UN	9308	.	ADP1-WT	1366705	1366706
UN	9309	.	ADP1-WT	1366708	1366708
UN	9310	.	ADP1-WT	1366712	1366714
UN	9311	.	ADP1-WT	1366716	1366717
UN	9312	.	ADP1-WT	1366721	1366721
UN	9313	.	ADP1-WT	1366749	1366749
UN	9314	.	ADP1-WT	1366831	1366833
UN	9315	.	ADP1-WT	1366835	1366835
UN	9316	.	ADP1-WT	1366838	1366838
UN	9317	.	ADP1-WT	1366841	1366841
UN	9318	.	ADP1-WT	1366843	1366843
UN	9319	.	ADP1-WT	1366850	1366850
UN	9320	.	ADP1-WT	1366853	1366853
UN	9321	.	ADP1-WT	1366858	1366859
UN	9322	.	ADP1-WT	1366872	1366895
UN	9323	.	ADP1-WT	1367045	1367072
UN	9324	.	ADP1-WT	1367076	1367099
UN	9325	.	ADP1-WT	1367101	1367102
UN	9326	.	ADP1-WT	1367107	1367107
UN	9327	.	ADP1-WT	1367109	1367109
UN	9328	.	ADP1-WT	1367111	1367111
UN	9329	.	ADP1-WT	1367113	1367115
UN	9330	.	ADP1-WT	1367118	1367121
UN	9331	.	ADP1-WT	1367123	1367195
UN	9332	.	ADP1-WT	1367198	1367198
UN	9333	.	ADP1-WT	1367200	1367201
UN	9334	.	ADP1-WT	1367203	1367205
UN	9335	.	ADP1-WT	1367207	1367207
UN	9336	.	ADP1-WT	1367217	1367249
UN	9337	.	ADP1-WT	1367251	1367251
UN	9338	.	ADP1-WT	1367255	1367255
UN	9339	.	ADP1-WT	1367264	1367264
UN	9340	.	ADP1-WT	1367297	1367297
UN	9341	.	ADP1-WT	1367447	1367447
UN	9342	.	ADP1-WT	1367455	1367457
UN	9343	.	ADP1-WT	1367459	1367475
UN	9344	.	ADP1-WT	1367477	1367477
UN	9345	.	ADP1-WT	1367480	1367480
UN	9346	.	ADP1-WT	1367482	1367482
UN	9347	.	ADP1-WT	1367484	1367486
UN	9348	.	ADP1-WT	1367488	1367488
UN	9349	.	ADP1-WT	1367492	1367507
UN	9350	.	ADP1-WT	1367529	1367529
UN	9351	.	ADP1-WT	1367985	1367985
UN	9352	.	ADP1-WT	1367993	1367993
UN	9353	.	ADP1-WT	1367996	1368024
UN	9354	.	ADP1-WT	1368027	1368027
UN	9355	.	ADP1-WT	1368030	1368030
UN	9356	.	ADP1-WT	1368696	1368697
UN	9357	.	ADP1-WT	1368699	1368699
UN	9358	.	ADP1-WT	1368702	1368704
UN	9359	.	ADP1-WT	1368708	1368708
UN	9360	.	ADP1-WT	1368712	1368712
UN	9361	.	ADP1-WT	1368715	1368715
UN	9362	.	ADP1-WT	1368717	1368718
UN	9363	.	ADP1-WT	1368720	1368735
UN	9364	.	ADP1-WT	1370531	1370531
UN	9365	.	ADP1-WT	1370534	1370534
UN	9366	.	ADP1-WT	1371009	1371009
UN	9367	.	ADP1-WT	1371040	1371040
UN	9368	.	ADP1-WT	1371288	1371288
UN	9369	.	ADP1-WT	1371291	1371291
UN	9370	.	ADP1-WT	1372013	1372013
UN	9371	.	ADP1-WT	1372023	1372023
UN	9372	.	ADP1-WT	1372034	1372034
UN	9373	.	ADP1-WT	1372037	1372037
UN	9374	.	ADP1-WT	1372043	1372047
UN	9375	.	ADP1-WT	1372635	1372635
UN	9376	.	ADP1-WT	1372675	1372679
UN	9377	.	ADP1-WT	1372683	1372686
UN	9378	.	ADP1-WT	1373811	1373811
UN	9379	.	ADP1-WT	1373815	1373816
UN	9380	.	ADP1-WT	1373818	1373846
UN	9381	.	ADP1-WT	1373849	1373849
UN	9382	.	ADP1-WT	1374127	1374127
UN	9383	.	ADP1-WT	1375544	1375549
UN	9384	.	ADP1-WT	1375552	1375552
UN	9385	.	ADP1-WT	1375560	1375577
UN	9386	.	ADP1-WT	1376082	1376082
UN	9387	.	ADP1-WT	1376084	1376084
UN	9388	.	ADP1-WT	1376087	1376186
UN	9389	.	ADP1-WT	1376193	1376204
UN	9390	.	ADP1-WT	1376208	1376208
UN	9391	.	ADP1-WT	1376215	1376216
UN	9392	.	ADP1-WT	1376218	1376218
UN	9393	.	ADP1-WT	1376221	1376223
UN	9394	.	ADP1-WT	1376226	1376227
UN	9395	.	ADP1-WT	1376229	1376229
UN	9396	.	ADP1-WT	1376234	1376235
UN	9397	.	ADP1-WT	1376240	1376240
UN	9398	.	ADP1-WT	1376244	1376247
UN	9399	.	ADP1-WT	1376251	1376253
UN	9400	.	ADP1-WT	1376265	1376265
UN	9401	.	ADP1-WT	1376268	1376268
UN	9402	.	ADP1-WT	1376270	1376270
UN	9403	.	ADP1-WT	1376273	1376274
UN	9404	.	ADP1-WT	1376278	1376290
UN	9405	.	ADP1-WT	1376292	1376292
UN	9406	.	ADP1-WT	1376306	1376306
UN	9407	.	ADP1-WT	1376308	1376308
UN	9408	.	ADP1-WT	1376310	1376311
UN	9409	.	ADP1-WT	1376315	1376315
UN	9410	.	ADP1-WT	1376513	1376513
UN	9411	.	ADP1-WT	1376515	1376515
UN	9412	.	ADP1-WT	1376517	1376520
UN	9413	.	ADP1-WT	1376522	1376523
UN	9414	.	ADP1-WT	1377789	1377790
UN	9415	.	ADP1-WT	1377879	1377879
UN	9416	.	ADP1-WT	1377882	1377882
UN	9417	.	ADP1-WT	1377889	1377889
UN	9418	.	ADP1-WT	1377897	1377897
UN	9419	.	ADP1-WT	1377901	1377903
UN	9420	.	ADP1-WT	1377907	1377911
UN	9421	.	ADP1-WT	1377968	1377971
UN	9422	.	ADP1-WT	1378021	1378021
UN	9423	.	ADP1-WT	1378027	1378028
UN	9424	.	ADP1-WT	1378031	1378031
UN	9425	.	ADP1-WT	1378062	1378062
UN	9426	.	ADP1-WT	1378071	1378073
UN	9427	.	ADP1-WT	1378077	1378090
UN	9428	.	ADP1-WT	1378092	1378092
UN	9429	.	ADP1-WT	1378661	1378661
UN	9430	.	ADP1-WT	1378663	1378663
UN	9431	.	ADP1-WT	1378665	1378667
UN	9432	.	ADP1-WT	1378669	1378720
UN	9433	.	ADP1-WT	1378723	1378723
UN	9434	.	ADP1-WT	1379283	1379283
UN	9435	.	ADP1-WT	1379285	1379285
UN	9436	.	ADP1-WT	1379287	1379287
UN	9437	.	ADP1-WT	1380373	1380373
UN	9438	.	ADP1-WT	1380376	1380377
UN	9439	.	ADP1-WT	1380380	1380410
UN	9440	.	ADP1-WT	1380531	1380532
UN	9441	.	ADP1-WT	1380539	1380539
UN	9442	.	ADP1-WT	1380664	1380664
UN	9443	.	ADP1-WT	1380720	1380720
UN	9444	.	ADP1-WT	1380752	1380752
UN	9445	.	ADP1-WT	1380754	1380754
UN	9446	.	ADP1-WT	1380758	1380758
UN	9447	.	ADP1-WT	1380764	1380765
UN	9448	.	ADP1-WT	1380772	1380780
UN	9449	.	ADP1-WT	1380798	1380798
UN	9450	.	ADP1-WT	1380800	1380800
UN	9451	.	ADP1-WT	1380806	1380822
UN	9452	.	ADP1-WT	1380824	1380827
UN	9453	.	ADP1-WT	1380838	1380838
UN	9454	.	ADP1-WT	1380844	1380845
UN	9455	.	ADP1-WT	1381129	1381129
UN	9456	.	ADP1-WT	1382313	1382313
UN	9457	.	ADP1-WT	1382318	1382318
UN	9458	.	ADP1-WT	1382331	1382331
UN	9459	.	ADP1-WT	1382334	1382334
UN	9460	.	ADP1-WT	1382337	1382337
UN	9461	.	ADP1-WT	1382339	1382339
UN	9462	.	ADP1-WT	1382342	1382342
UN	9463	.	ADP1-WT	1383330	1383330
UN	9464	.	ADP1-WT	1383338	1383338
UN	9465	.	ADP1-WT	1383341	1383341
UN	9466	.	ADP1-WT	1383346	1383346
UN	9467	.	ADP1-WT	1383348	1383348
UN	9468	.	ADP1-WT	1383350	1383350
UN	9469	.	ADP1-WT	1383870	1383870
UN	9470	.	ADP1-WT	1384731	1384732
UN	9471	.	ADP1-WT	1385074	1385074
UN	9472	.	ADP1-WT	1385080	1385080
UN	9473	.	ADP1-WT	1385083	1385083
UN	9474	.	ADP1-WT	1385086	1385086
UN	9475	.	ADP1-WT	1385381	1385381
UN	9476	.	ADP1-WT	1385649	1385649
UN	9477	.	ADP1-WT	1385666	1385667
UN	9478	.	ADP1-WT	1385669	1385669
UN	9479	.	ADP1-WT	1385674	1385678
UN	9480	.	ADP1-WT	1385683	1385690
UN	9481	.	ADP1-WT	1385694	1385694
UN	9482	.	ADP1-WT	1385698	1385698
UN	9483	.	ADP1-WT	1386128	1386240
UN	9484	.	ADP1-WT	1386440	1386440
UN	9485	.	ADP1-WT	1386442	1386442
UN	9486	.	ADP1-WT	1386453	1386457
UN	9487	.	ADP1-WT	1386487	1386489
UN	9488	.	ADP1-WT	1387977	1387990
UN	9489	.	ADP1-WT	1387992	1387992
UN	9490	.	ADP1-WT	1388370	1388376
UN	9491	.	ADP1-WT	1388383	1388383
UN	9492	.	ADP1-WT	1388387	1388407
UN	9493	.	ADP1-WT	1389181	1389186
UN	9494	.	ADP1-WT	1389188	1389189
UN	9495	.	ADP1-WT	1389191	1389194
UN	9496	.	ADP1-WT	1389205	1389206
UN	9497	.	ADP1-WT	1389208	1389221
UN	9498	.	ADP1-WT	1389223	1389225
UN	9499	.	ADP1-WT	1389227	1389228
UN	9500	.	ADP1-WT	1389230	1389235
UN	9501	.	ADP1-WT	1389238	1389240
UN	9502	.	ADP1-WT	1389242	1389243
UN	9503	.	ADP1-WT	1389255	1389278
UN	9504	.	ADP1-WT	1389289	1389289
UN	9505	.	ADP1-WT	1389325	1389325
UN	9506	.	ADP1-WT	1389327	1389327
UN	9507	.	ADP1-WT	1389343	1389345
UN	9508	.	ADP1-WT	1389348	1389355
UN	9509	.	ADP1-WT	1389357	1389359
UN	9510	.	ADP1-WT	1389362	1389362
UN	9511	.	ADP1-WT	1389364	1389374
UN	9512	.	ADP1-WT	1389376	1389376
UN	9513	.	ADP1-WT	1389378	1389410
UN	9514	.	ADP1-WT	1389417	1389418
UN	9515	.	ADP1-WT	1389424	1389428
UN	9516	.	ADP1-WT	1389430	1389430
UN	9517	.	ADP1-WT	1389432	1389474
UN	9518	.	ADP1-WT	1389568	1389568
UN	9519	.	ADP1-WT	1389572	1389572
UN	9520	.	ADP1-WT	1389584	1389584
UN	9521	.	ADP1-WT	1389587	1389588
UN	9522	.	ADP1-WT	1389631	1389674
UN	9523	.	ADP1-WT	1389678	1389696
UN	9524	.	ADP1-WT	1389707	1389707
UN	9525	.	ADP1-WT	1389739	1389740
UN	9526	.	ADP1-WT	1390108	1390110
UN	9527	.	ADP1-WT	1390116	1390116
UN	9528	.	ADP1-WT	1390130	1390130
UN	9529	.	ADP1-WT	1390165	1390165
UN	9530	.	ADP1-WT	1390189	1390189
UN	9531	.	ADP1-WT	1390202	1390202
UN	9532	.	ADP1-WT	1390215	1390221
UN	9533	.	ADP1-WT	1390223	1390223
UN	9534	.	ADP1-WT	1390226	1390226
UN	9535	.	ADP1-WT	1390228	1390228
UN	9536	.	ADP1-WT	1390237	1390241
UN	9537	.	ADP1-WT	1390243	1390244
UN	9538	.	ADP1-WT	1390246	1390246
UN	9539	.	ADP1-WT	1390253	1390253
UN	9540	.	ADP1-WT	1390257	1390277
UN	9541	.	ADP1-WT	1390290	1390290
UN	9542	.	ADP1-WT	1390585	1390585
UN	9543	.	ADP1-WT	1391006	1391006
UN	9544	.	ADP1-WT	1391009	1391010
UN	9545	.	ADP1-WT	1391013	1391013
UN	9546	.	ADP1-WT	1391021	1391021
UN	9547	.	ADP1-WT	1391027	1391027
UN	9548	.	ADP1-WT	1391032	1391032
UN	9549	.	ADP1-WT	1391049	1391049
UN	9550	.	ADP1-WT	1391053	1391061
UN	9551	.	ADP1-WT	1391064	1391106
UN	9552	.	ADP1-WT	1391108	1391133
UN	9553	.	ADP1-WT	1391412	1391475
UN	9554	.	ADP1-WT	1392487	1392487
UN	9555	.	ADP1-WT	1392493	1392494
UN	9556	.	ADP1-WT	1392496	1392497
UN	9557	.	ADP1-WT	1392499	1392499
UN	9558	.	ADP1-WT	1392510	1392512
UN	9559	.	ADP1-WT	1392514	1392530
UN	9560	.	ADP1-WT	1392533	1392533
UN	9561	.	ADP1-WT	1394863	1394871
UN	9562	.	ADP1-WT	1394874	1394874
UN	9563	.	ADP1-WT	1394876	1394877
UN	9564	.	ADP1-WT	1395042	1395042
UN	9565	.	ADP1-WT	1395046	1395046
UN	9566	.	ADP1-WT	1395050	1395050
UN	9567	.	ADP1-WT	1395053	1395056
UN	9568	.	ADP1-WT	1395808	1395808
UN	9569	.	ADP1-WT	1395810	1395810
UN	9570	.	ADP1-WT	1395813	1395822
UN	9571	.	ADP1-WT	1395824	1395825
UN	9572	.	ADP1-WT	1395827	1395827
UN	9573	.	ADP1-WT	1395986	1395986
UN	9574	.	ADP1-WT	1395988	1395989
UN	9575	.	ADP1-WT	1395991	1395993
UN	9576	.	ADP1-WT	1396004	1396005
UN	9577	.	ADP1-WT	1396007	1396141
UN	9578	.	ADP1-WT	1396144	1396150
UN	9579	.	ADP1-WT	1396592	1396599
UN	9580	.	ADP1-WT	1396729	1396792
UN	9581	.	ADP1-WT	1396794	1396794
UN	9582	.	ADP1-WT	1396796	1396796
UN	9583	.	ADP1-WT	1396816	1396816
UN	9584	.	ADP1-WT	1396820	1396828
UN	9585	.	ADP1-WT	1396832	1396864
UN	9586	.	ADP1-WT	1396871	1396871
UN	9587	.	ADP1-WT	1396919	1396920
UN	9588	.	ADP1-WT	1396935	1396935
UN	9589	.	ADP1-WT	1396942	1396966
UN	9590	.	ADP1-WT	1396979	1396982
UN	9591	.	ADP1-WT	1397038	1397040
UN	9592	.	ADP1-WT	1397042	1397043
UN	9593	.	ADP1-WT	1397045	1397045
UN	9594	.	ADP1-WT	1397048	1397048
UN	9595	.	ADP1-WT	1397050	1397051
UN	9596	.	ADP1-WT	1397054	1397054
UN	9597	.	ADP1-WT	1398622	1398623
UN	9598	.	ADP1-WT	1398629	1398629
UN	9599	.	ADP1-WT	1398633	1398633
UN	9600	.	ADP1-WT	1398638	1398639
UN	9601	.	ADP1-WT	1398641	1398642
UN	9602	.	ADP1-WT	1398646	1398647
UN	9603	.	ADP1-WT	1398649	1398649
UN	9604	.	ADP1-WT	1398652	1398652
UN	9605	.	ADP1-WT	1398654	1398654
UN	9606	.	ADP1-WT	1398657	1398657
UN	9607	.	ADP1-WT	1398668	1398668
UN	9608	.	ADP1-WT	1398671	1398672
UN	9609	.	ADP1-WT	1398674	1398674
UN	9610	.	ADP1-WT	1398676	1398676
UN	9611	.	ADP1-WT	1398679	1398680
UN	9612	.	ADP1-WT	1398713	1398714
UN	9613	.	ADP1-WT	1398728	1398728
UN	9614	.	ADP1-WT	1398741	1398752
UN	9615	.	ADP1-WT	1398754	1398754
UN	9616	.	ADP1-WT	1398756	1398759
UN	9617	.	ADP1-WT	1398763	1398763
UN	9618	.	ADP1-WT	1398765	1398766
UN	9619	.	ADP1-WT	1398793	1398793
UN	9620	.	ADP1-WT	1398846	1398849
UN	9621	.	ADP1-WT	1398852	1398853
UN	9622	.	ADP1-WT	1398855	1398855
UN	9623	.	ADP1-WT	1398857	1398857
UN	9624	.	ADP1-WT	1398859	1398860
UN	9625	.	ADP1-WT	1398863	1398866
UN	9626	.	ADP1-WT	1398868	1398868
UN	9627	.	ADP1-WT	1398871	1398871
UN	9628	.	ADP1-WT	1399415	1399416
UN	9629	.	ADP1-WT	1399418	1399420
UN	9630	.	ADP1-WT	1399423	1399424
UN	9631	.	ADP1-WT	1399429	1399432
UN	9632	.	ADP1-WT	1399437	1399437
UN	9633	.	ADP1-WT	1399440	1399440
UN	9634	.	ADP1-WT	1399442	1399442
UN	9635	.	ADP1-WT	1399445	1399445
UN	9636	.	ADP1-WT	1399450	1399484
UN	9637	.	ADP1-WT	1399487	1399487
UN	9638	.	ADP1-WT	1399490	1399490
UN	9639	.	ADP1-WT	1399492	1399492
UN	9640	.	ADP1-WT	1400360	1400373
UN	9641	.	ADP1-WT	1400375	1400375
UN	9642	.	ADP1-WT	1400377	1400377
UN	9643	.	ADP1-WT	1400379	1400381
UN	9644	.	ADP1-WT	1400385	1400385
UN	9645	.	ADP1-WT	1400387	1400387
UN	9646	.	ADP1-WT	1400396	1400396
UN	9647	.	ADP1-WT	1400399	1400399
UN	9648	.	ADP1-WT	1400403	1400403
UN	9649	.	ADP1-WT	1400405	1400405
UN	9650	.	ADP1-WT	1400407	1400510
UN	9651	.	ADP1-WT	1400512	1400516
UN	9652	.	ADP1-WT	1400518	1400518
UN	9653	.	ADP1-WT	1400520	1400523
UN	9654	.	ADP1-WT	1400525	1400525
UN	9655	.	ADP1-WT	1400558	1400558
UN	9656	.	ADP1-WT	1400576	1400578
UN	9657	.	ADP1-WT	1400580	1400581
UN	9658	.	ADP1-WT	1400586	1400589
UN	9659	.	ADP1-WT	1400592	1400594
UN	9660	.	ADP1-WT	1400599	1400599
UN	9661	.	ADP1-WT	1400603	1400603
UN	9662	.	ADP1-WT	1400622	1400622
UN	9663	.	ADP1-WT	1400673	1400673
UN	9664	.	ADP1-WT	1400682	1400682
UN	9665	.	ADP1-WT	1401237	1401238
UN	9666	.	ADP1-WT	1402380	1402382
UN	9667	.	ADP1-WT	1402389	1402389
UN	9668	.	ADP1-WT	1402391	1402391
UN	9669	.	ADP1-WT	1402393	1402393
UN	9670	.	ADP1-WT	1402396	1402396
UN	9671	.	ADP1-WT	1402425	1402425
UN	9672	.	ADP1-WT	1402428	1402428
UN	9673	.	ADP1-WT	1402454	1402454
UN	9674	.	ADP1-WT	1402456	1402458
UN	9675	.	ADP1-WT	1402468	1402472
UN	9676	.	ADP1-WT	1402480	1402480
UN	9677	.	ADP1-WT	1402493	1402493
UN	9678	.	ADP1-WT	1402500	1402501
UN	9679	.	ADP1-WT	1402503	1402507
UN	9680	.	ADP1-WT	1402510	1402510
UN	9681	.	ADP1-WT	1402515	1402516
UN	9682	.	ADP1-WT	1402531	1402531
UN	9683	.	ADP1-WT	1402952	1402952
UN	9684	.	ADP1-WT	1402994	1403000
UN	9685	.	ADP1-WT	1403006	1403006
UN	9686	.	ADP1-WT	1403447	1403447
UN	9687	.	ADP1-WT	1403450	1403450
UN	9688	.	ADP1-WT	1403453	1403453
UN	9689	.	ADP1-WT	1403733	1403733
UN	9690	.	ADP1-WT	1403740	1403740
UN	9691	.	ADP1-WT	1403774	1403774
UN	9692	.	ADP1-WT	1403789	1403791
UN	9693	.	ADP1-WT	1403793	1403798
UN	9694	.	ADP1-WT	1403800	1403803
UN	9695	.	ADP1-WT	1403811	1403811
UN	9696	.	ADP1-WT	1404020	1404020
UN	9697	.	ADP1-WT	1404023	1404244
UN	9698	.	ADP1-WT	1404246	1404247
UN	9699	.	ADP1-WT	1404250	1404251
UN	9700	.	ADP1-WT	1404685	1404685
UN	9701	.	ADP1-WT	1404688	1404689
UN	9702	.	ADP1-WT	1404696	1404696
UN	9703	.	ADP1-WT	1404704	1404705
UN	9704	.	ADP1-WT	1404780	1404783
UN	9705	.	ADP1-WT	1404786	1404787
UN	9706	.	ADP1-WT	1405462	1405470
UN	9707	.	ADP1-WT	1405472	1405474
UN	9708	.	ADP1-WT	1405476	1405477
UN	9709	.	ADP1-WT	1405488	1405488
UN	9710	.	ADP1-WT	1405493	1405507
UN	9711	.	ADP1-WT	1405510	1405510
UN	9712	.	ADP1-WT	1405512	1405524
UN	9713	.	ADP1-WT	1405526	1405533
UN	9714	.	ADP1-WT	1405536	1405537
UN	9715	.	ADP1-WT	1405540	1405540
UN	9716	.	ADP1-WT	1405542	1405542
UN	9717	.	ADP1-WT	1405545	1405545
UN	9718	.	ADP1-WT	1405547	1405547
UN	9719	.	ADP1-WT	1405556	1405556
UN	9720	.	ADP1-WT	1405560	1405560
UN	9721	.	ADP1-WT	1405626	1405626
UN	9722	.	ADP1-WT	1405629	1405629
UN	9723	.	ADP1-WT	1405670	1405670
UN	9724	.	ADP1-WT	1405691	1405692
UN	9725	.	ADP1-WT	1405695	1405695
UN	9726	.	ADP1-WT	1405698	1405699
UN	9727	.	ADP1-WT	1405701	1405701
UN	9728	.	ADP1-WT	1405705	1405724
UN	9729	.	ADP1-WT	1405726	1405726
UN	9730	.	ADP1-WT	1406422	1406422
UN	9731	.	ADP1-WT	1406424	1406424
UN	9732	.	ADP1-WT	1406427	1406435
UN	9733	.	ADP1-WT	1406503	1406505
UN	9734	.	ADP1-WT	1406507	1406512
UN	9735	.	ADP1-WT	1406539	1406610
UN	9736	.	ADP1-WT	1406614	1406614
UN	9737	.	ADP1-WT	1406618	1406618
UN	9738	.	ADP1-WT	1406622	1406623
UN	9739	.	ADP1-WT	1406625	1406625
UN	9740	.	ADP1-WT	1406759	1406759
UN	9741	.	ADP1-WT	1406761	1406761
UN	9742	.	ADP1-WT	1406765	1406765
UN	9743	.	ADP1-WT	1406768	1406768
UN	9744	.	ADP1-WT	1406781	1406976
UN	9745	.	ADP1-WT	1406978	1406979
UN	9746	.	ADP1-WT	1406992	1406992
UN	9747	.	ADP1-WT	1407011	1407011
UN	9748	.	ADP1-WT	1407204	1407208
UN	9749	.	ADP1-WT	1407211	1407211
UN	9750	.	ADP1-WT	1408479	1408479
UN	9751	.	ADP1-WT	1408485	1408530
UN	9752	.	ADP1-WT	1408533	1408543
UN	9753	.	ADP1-WT	1408546	1408546
UN	9754	.	ADP1-WT	1408553	1408553
UN	9755	.	ADP1-WT	1408555	1408562
UN	9756	.	ADP1-WT	1408572	1408572
UN	9757	.	ADP1-WT	1408577	1408577
UN	9758	.	ADP1-WT	1408581	1408581
UN	9759	.	ADP1-WT	1408584	1408586
UN	9760	.	ADP1-WT	1408589	1408592
UN	9761	.	ADP1-WT	1408595	1408595
UN	9762	.	ADP1-WT	1408598	1408599
UN	9763	.	ADP1-WT	1408751	1408797
UN	9764	.	ADP1-WT	1408799	1408800
UN	9765	.	ADP1-WT	1408802	1408802
UN	9766	.	ADP1-WT	1408809	1408809
UN	9767	.	ADP1-WT	1409014	1409014
UN	9768	.	ADP1-WT	1409016	1409040
UN	9769	.	ADP1-WT	1409045	1409047
UN	9770	.	ADP1-WT	1409049	1409050
UN	9771	.	ADP1-WT	1409396	1409396
UN	9772	.	ADP1-WT	1409400	1409414
UN	9773	.	ADP1-WT	1409416	1409417
UN	9774	.	ADP1-WT	1409420	1409420
UN	9775	.	ADP1-WT	1409422	1409429
UN	9776	.	ADP1-WT	1409432	1409434
UN	9777	.	ADP1-WT	1409437	1409457
UN	9778	.	ADP1-WT	1409459	1409505
UN	9779	.	ADP1-WT	1409507	1409544
UN	9780	.	ADP1-WT	1409546	1409546
UN	9781	.	ADP1-WT	1411272	1411272
UN	9782	.	ADP1-WT	1411275	1411275
UN	9783	.	ADP1-WT	1411277	1411277
UN	9784	.	ADP1-WT	1411280	1411280
UN	9785	.	ADP1-WT	1411283	1411283
UN	9786	.	ADP1-WT	1411288	1411288
UN	9787	.	ADP1-WT	1411291	1411291
UN	9788	.	ADP1-WT	1411294	1411294
UN	9789	.	ADP1-WT	1411301	1411322
UN	9790	.	ADP1-WT	1411324	1411324
UN	9791	.	ADP1-WT	1411326	1411330
UN	9792	.	ADP1-WT	1411332	1411332
UN	9793	.	ADP1-WT	1411352	1411352
UN	9794	.	ADP1-WT	1411552	1411584
UN	9795	.	ADP1-WT	1411593	1411594
UN	9796	.	ADP1-WT	1411596	1411596
UN	9797	.	ADP1-WT	1411599	1411599
UN	9798	.	ADP1-WT	1411601	1411607
UN	9799	.	ADP1-WT	1412380	1412430
UN	9800	.	ADP1-WT	1412432	1412432
UN	9801	.	ADP1-WT	1412434	1412435
UN	9802	.	ADP1-WT	1412439	1412439
UN	9803	.	ADP1-WT	1412441	1412441
UN	9804	.	ADP1-WT	1412446	1412446
UN	9805	.	ADP1-WT	1412448	1412460
UN	9806	.	ADP1-WT	1412483	1412483
UN	9807	.	ADP1-WT	1412553	1412553
UN	9808	.	ADP1-WT	1412846	1412846
UN	9809	.	ADP1-WT	1412849	1412849
UN	9810	.	ADP1-WT	1412855	1412855
UN	9811	.	ADP1-WT	1412861	1412861
UN	9812	.	ADP1-WT	1412864	1412864
UN	9813	.	ADP1-WT	1412866	1412866
UN	9814	.	ADP1-WT	1412873	1412944
UN	9815	.	ADP1-WT	1412948	1412953
UN	9816	.	ADP1-WT	1413437	1413437
UN	9817	.	ADP1-WT	1413440	1413440
UN	9818	.	ADP1-WT	1413442	1413442
UN	9819	.	ADP1-WT	1413444	1413444
UN	9820	.	ADP1-WT	1413458	1413458
UN	9821	.	ADP1-WT	1413461	1413461
UN	9822	.	ADP1-WT	1413464	1413493
UN	9823	.	ADP1-WT	1414616	1414618
UN	9824	.	ADP1-WT	1414620	1414635
UN	9825	.	ADP1-WT	1414662	1414711
UN	9826	.	ADP1-WT	1414785	1414785
UN	9827	.	ADP1-WT	1414946	1414946
UN	9828	.	ADP1-WT	1415129	1415129
UN	9829	.	ADP1-WT	1415147	1415147
UN	9830	.	ADP1-WT	1415162	1415179
UN	9831	.	ADP1-WT	1415193	1415194
UN	9832	.	ADP1-WT	1415197	1415198
UN	9833	.	ADP1-WT	1415201	1415201
UN	9834	.	ADP1-WT	1415203	1415203
UN	9835	.	ADP1-WT	1415211	1415215
UN	9836	.	ADP1-WT	1415535	1415535
UN	9837	.	ADP1-WT	1415595	1415595
UN	9838	.	ADP1-WT	1415603	1415603
UN	9839	.	ADP1-WT	1415617	1415621
UN	9840	.	ADP1-WT	1415623	1415623
UN	9841	.	ADP1-WT	1415626	1415627
UN	9842	.	ADP1-WT	1415631	1415632
UN	9843	.	ADP1-WT	1415634	1415637
UN	9844	.	ADP1-WT	1416602	1416604
UN	9845	.	ADP1-WT	1416608	1416608
UN	9846	.	ADP1-WT	1416613	1416613
UN	9847	.	ADP1-WT	1416650	1416654
UN	9848	.	ADP1-WT	1416657	1416659
UN	9849	.	ADP1-WT	1416661	1416665
UN	9850	.	ADP1-WT	1416667	1416668
UN	9851	.	ADP1-WT	1416670	1416670
UN	9852	.	ADP1-WT	1416676	1416677
UN	9853	.	ADP1-WT	1416679	1416681
UN	9854	.	ADP1-WT	1416685	1416685
UN	9855	.	ADP1-WT	1416689	1416690
UN	9856	.	ADP1-WT	1416696	1416697
UN	9857	.	ADP1-WT	1416707	1416707
UN	9858	.	ADP1-WT	1416709	1416709
UN	9859	.	ADP1-WT	1416714	1416715
UN	9860	.	ADP1-WT	1417755	1417755
UN	9861	.	ADP1-WT	1417769	1417770
UN	9862	.	ADP1-WT	1417774	1417778
UN	9863	.	ADP1-WT	1417780	1417781
UN	9864	.	ADP1-WT	1417936	1417936
UN	9865	.	ADP1-WT	1417939	1417940
UN	9866	.	ADP1-WT	1418608	1418623
UN	9867	.	ADP1-WT	1418785	1418788
UN	9868	.	ADP1-WT	1418790	1418794
UN	9869	.	ADP1-WT	1418796	1418848
UN	9870	.	ADP1-WT	1418850	1418851
UN	9871	.	ADP1-WT	1418854	1418854
UN	9872	.	ADP1-WT	1418862	1418862
UN	9873	.	ADP1-WT	1419010	1419010
UN	9874	.	ADP1-WT	1419013	1419033
UN	9875	.	ADP1-WT	1419036	1419075
UN	9876	.	ADP1-WT	1419078	1419078
UN	9877	.	ADP1-WT	1419307	1419307
UN	9878	.	ADP1-WT	1419310	1419312
UN	9879	.	ADP1-WT	1419314	1419314
UN	9880	.	ADP1-WT	1419318	1419321
UN	9881	.	ADP1-WT	1419323	1419323
UN	9882	.	ADP1-WT	1419325	1419326
UN	9883	.	ADP1-WT	1419328	1419331
UN	9884	.	ADP1-WT	1419333	1419333
UN	9885	.	ADP1-WT	1419336	1419337
UN	9886	.	ADP1-WT	1419339	1419339
UN	9887	.	ADP1-WT	1419725	1419726
UN	9888	.	ADP1-WT	1419730	1419730
UN	9889	.	ADP1-WT	1419735	1419736
UN	9890	.	ADP1-WT	1419741	1419741
UN	9891	.	ADP1-WT	1419743	1419744
UN	9892	.	ADP1-WT	1419746	1419752
UN	9893	.	ADP1-WT	1420063	1420063
UN	9894	.	ADP1-WT	1420089	1420109
UN	9895	.	ADP1-WT	1420124	1420124
UN	9896	.	ADP1-WT	1420136	1420136
UN	9897	.	ADP1-WT	1420515	1420515
UN	9898	.	ADP1-WT	1420518	1420521
UN	9899	.	ADP1-WT	1421881	1421881
UN	9900	.	ADP1-WT	1421941	1421942
UN	9901	.	ADP1-WT	1421946	1421946
UN	9902	.	ADP1-WT	1421949	1421949
UN	9903	.	ADP1-WT	1421960	1421962
UN	9904	.	ADP1-WT	1421964	1421966
UN	9905	.	ADP1-WT	1421969	1421971
UN	9906	.	ADP1-WT	1421973	1421973
UN	9907	.	ADP1-WT	1421975	1421975
UN	9908	.	ADP1-WT	1421979	1421979
UN	9909	.	ADP1-WT	1421982	1421982
UN	9910	.	ADP1-WT	1421984	1421984
UN	9911	.	ADP1-WT	1421987	1421987
UN	9912	.	ADP1-WT	1421989	1421989
UN	9913	.	ADP1-WT	1421996	1421997
UN	9914	.	ADP1-WT	1421999	1422005
UN	9915	.	ADP1-WT	1422007	1422007
UN	9916	.	ADP1-WT	1422010	1422011
UN	9917	.	ADP1-WT	1422069	1422071
UN	9918	.	ADP1-WT	1422095	1422137
UN	9919	.	ADP1-WT	1422139	1422158
UN	9920	.	ADP1-WT	1422161	1422162
UN	9921	.	ADP1-WT	1422165	1422165
UN	9922	.	ADP1-WT	1422169	1422169
UN	9923	.	ADP1-WT	1422219	1422219
UN	9924	.	ADP1-WT	1422645	1422666
UN	9925	.	ADP1-WT	1422668	1422669
UN	9926	.	ADP1-WT	1422675	1422677
UN	9927	.	ADP1-WT	1422679	1422682
UN	9928	.	ADP1-WT	1422697	1422699
UN	9929	.	ADP1-WT	1422701	1422701
UN	9930	.	ADP1-WT	1422703	1422730
UN	9931	.	ADP1-WT	1422732	1422733
UN	9932	.	ADP1-WT	1422736	1422736
UN	9933	.	ADP1-WT	1422738	1422741
UN	9934	.	ADP1-WT	1422743	1422753
UN	9935	.	ADP1-WT	1422756	1422757
UN	9936	.	ADP1-WT	1422761	1422763
UN	9937	.	ADP1-WT	1422956	1422956
UN	9938	.	ADP1-WT	1422964	1422964
UN	9939	.	ADP1-WT	1422966	1423160
UN	9940	.	ADP1-WT	1423162	1423162
UN	9941	.	ADP1-WT	1423166	1423166
UN	9942	.	ADP1-WT	1423168	1423168
UN	9943	.	ADP1-WT	1423170	1423170
UN	9944	.	ADP1-WT	1423172	1423172
UN	9945	.	ADP1-WT	1423178	1423178
UN	9946	.	ADP1-WT	1423180	1423181
UN	9947	.	ADP1-WT	1423183	1423183
UN	9948	.	ADP1-WT	1423185	1423188
UN	9949	.	ADP1-WT	1423369	1423369
UN	9950	.	ADP1-WT	1423376	1423376
UN	9951	.	ADP1-WT	1423378	1423379
UN	9952	.	ADP1-WT	1423446	1423446
UN	9953	.	ADP1-WT	1423452	1423455
UN	9954	.	ADP1-WT	1423460	1423460
UN	9955	.	ADP1-WT	1423464	1423465
UN	9956	.	ADP1-WT	1423468	1423468
UN	9957	.	ADP1-WT	1423483	1423483
UN	9958	.	ADP1-WT	1423490	1423490
UN	9959	.	ADP1-WT	1423498	1423500
UN	9960	.	ADP1-WT	1423675	1423675
UN	9961	.	ADP1-WT	1423677	1423679
UN	9962	.	ADP1-WT	1423682	1423697
UN	9963	.	ADP1-WT	1425875	1425875
UN	9964	.	ADP1-WT	1425877	1425878
UN	9965	.	ADP1-WT	1425880	1425883
UN	9966	.	ADP1-WT	1425890	1425891
UN	9967	.	ADP1-WT	1425893	1425896
UN	9968	.	ADP1-WT	1425900	1425926
UN	9969	.	ADP1-WT	1425949	1425981
UN	9970	.	ADP1-WT	1425983	1425983
UN	9971	.	ADP1-WT	1425985	1425985
UN	9972	.	ADP1-WT	1425990	1425992
UN	9973	.	ADP1-WT	1425999	1426006
UN	9974	.	ADP1-WT	1426027	1426027
UN	9975	.	ADP1-WT	1426049	1426049
UN	9976	.	ADP1-WT	1426070	1426070
UN	9977	.	ADP1-WT	1426072	1426098
UN	9978	.	ADP1-WT	1426100	1426104
UN	9979	.	ADP1-WT	1426106	1426106
UN	9980	.	ADP1-WT	1426109	1426109
UN	9981	.	ADP1-WT	1426120	1426121
UN	9982	.	ADP1-WT	1426128	1426142
UN	9983	.	ADP1-WT	1426144	1426146
UN	9984	.	ADP1-WT	1426148	1426189
UN	9985	.	ADP1-WT	1426819	1426821
UN	9986	.	ADP1-WT	1426828	1426828
UN	9987	.	ADP1-WT	1426830	1426830
UN	9988	.	ADP1-WT	1426838	1426838
UN	9989	.	ADP1-WT	1426862	1426862
UN	9990	.	ADP1-WT	1426868	1426868
UN	9991	.	ADP1-WT	1426873	1426873
UN	9992	.	ADP1-WT	1426876	1426877
UN	9993	.	ADP1-WT	1426884	1426885
UN	9994	.	ADP1-WT	1426892	1426919
UN	9995	.	ADP1-WT	1426922	1426923
UN	9996	.	ADP1-WT	1426929	1426929
UN	9997	.	ADP1-WT	1426931	1426931
UN	9998	.	ADP1-WT	1427454	1427454
UN	9999	.	ADP1-WT	1427477	1427477
UN	10000	.	ADP1-WT	1427747	1427752
UN	10001	.	ADP1-WT	1427755	1427756
UN	10002	.	ADP1-WT	1427758	1427762
UN	10003	.	ADP1-WT	1427765	1427765
UN	10004	.	ADP1-WT	1427768	1427768
UN	10005	.	ADP1-WT	1428991	1429005
UN	10006	.	ADP1-WT	1429007	1429011
UN	10007	.	ADP1-WT	1429013	1429020
UN	10008	.	ADP1-WT	1429025	1429025
UN	10009	.	ADP1-WT	1429291	1429339
UN	10010	.	ADP1-WT	1429346	1429346
UN	10011	.	ADP1-WT	1429493	1429518
UN	10012	.	ADP1-WT	1429520	1429522
UN	10013	.	ADP1-WT	1429561	1429561
UN	10014	.	ADP1-WT	1429576	1429576
UN	10015	.	ADP1-WT	1429583	1429584
UN	10016	.	ADP1-WT	1429588	1429588
UN	10017	.	ADP1-WT	1429591	1429591
UN	10018	.	ADP1-WT	1429617	1429617
UN	10019	.	ADP1-WT	1429629	1429635
UN	10020	.	ADP1-WT	1429638	1429639
UN	10021	.	ADP1-WT	1429641	1429922
UN	10022	.	ADP1-WT	1429925	1429926
UN	10023	.	ADP1-WT	1429930	1429931
UN	10024	.	ADP1-WT	1430082	1430082
UN	10025	.	ADP1-WT	1430084	1430084
UN	10026	.	ADP1-WT	1430086	1430088
UN	10027	.	ADP1-WT	1430090	1430092
UN	10028	.	ADP1-WT	1430096	1430096
UN	10029	.	ADP1-WT	1430098	1430098
UN	10030	.	ADP1-WT	1430100	1430111
UN	10031	.	ADP1-WT	1430114	1430115
UN	10032	.	ADP1-WT	1430117	1430118
UN	10033	.	ADP1-WT	1430517	1430517
UN	10034	.	ADP1-WT	1430539	1430539
UN	10035	.	ADP1-WT	1430560	1430612
UN	10036	.	ADP1-WT	1430614	1430614
UN	10037	.	ADP1-WT	1430617	1430617
UN	10038	.	ADP1-WT	1430631	1430635
UN	10039	.	ADP1-WT	1430638	1430640
UN	10040	.	ADP1-WT	1430826	1430829
UN	10041	.	ADP1-WT	1430831	1430844
UN	10042	.	ADP1-WT	1430848	1430849
UN	10043	.	ADP1-WT	1430852	1430856
UN	10044	.	ADP1-WT	1430858	1430932
UN	10045	.	ADP1-WT	1430939	1430939
UN	10046	.	ADP1-WT	1430945	1430945
UN	10047	.	ADP1-WT	1430957	1430958
UN	10048	.	ADP1-WT	1430966	1430966
UN	10049	.	ADP1-WT	1430972	1430972
UN	10050	.	ADP1-WT	1430976	1430976
UN	10051	.	ADP1-WT	1430993	1430993
UN	10052	.	ADP1-WT	1431002	1431002
UN	10053	.	ADP1-WT	1431006	1431006
UN	10054	.	ADP1-WT	1431030	1431034
UN	10055	.	ADP1-WT	1431039	1431040
UN	10056	.	ADP1-WT	1431044	1431044
UN	10057	.	ADP1-WT	1431191	1431206
UN	10058	.	ADP1-WT	1431209	1431209
UN	10059	.	ADP1-WT	1431211	1431219
UN	10060	.	ADP1-WT	1431400	1431402
UN	10061	.	ADP1-WT	1431413	1431414
UN	10062	.	ADP1-WT	1431417	1431420
UN	10063	.	ADP1-WT	1431424	1431429
UN	10064	.	ADP1-WT	1431782	1431782
UN	10065	.	ADP1-WT	1432410	1432410
UN	10066	.	ADP1-WT	1432414	1432414
UN	10067	.	ADP1-WT	1432417	1432423
UN	10068	.	ADP1-WT	1432431	1432431
UN	10069	.	ADP1-WT	1432465	1432518
UN	10070	.	ADP1-WT	1432520	1432524
UN	10071	.	ADP1-WT	1432526	1432528
UN	10072	.	ADP1-WT	1432530	1432530
UN	10073	.	ADP1-WT	1432533	1432533
UN	10074	.	ADP1-WT	1432537	1432537
UN	10075	.	ADP1-WT	1432544	1432544
UN	10076	.	ADP1-WT	1432547	1432556
UN	10077	.	ADP1-WT	1432708	1432708
UN	10078	.	ADP1-WT	1432717	1432823
UN	10079	.	ADP1-WT	1432825	1432826
UN	10080	.	ADP1-WT	1432829	1432831
UN	10081	.	ADP1-WT	1432833	1432833
UN	10082	.	ADP1-WT	1432835	1432836
UN	10083	.	ADP1-WT	1432839	1432839
UN	10084	.	ADP1-WT	1432841	1432898
UN	10085	.	ADP1-WT	1432900	1432900
UN	10086	.	ADP1-WT	1432902	1432902
UN	10087	.	ADP1-WT	1432904	1432904
UN	10088	.	ADP1-WT	1432908	1432908
UN	10089	.	ADP1-WT	1432920	1432920
UN	10090	.	ADP1-WT	1432931	1432934
UN	10091	.	ADP1-WT	1432938	1432938
UN	10092	.	ADP1-WT	1432940	1432944
UN	10093	.	ADP1-WT	1432946	1432947
UN	10094	.	ADP1-WT	1432949	1432950
UN	10095	.	ADP1-WT	1432953	1432956
UN	10096	.	ADP1-WT	1432958	1432992
UN	10097	.	ADP1-WT	1433770	1433770
UN	10098	.	ADP1-WT	1433829	1433829
UN	10099	.	ADP1-WT	1433836	1433836
UN	10100	.	ADP1-WT	1433844	1433844
UN	10101	.	ADP1-WT	1433852	1433874
UN	10102	.	ADP1-WT	1433938	1433938
UN	10103	.	ADP1-WT	1433940	1433945
UN	10104	.	ADP1-WT	1433948	1433949
UN	10105	.	ADP1-WT	1433955	1433955
UN	10106	.	ADP1-WT	1433957	1433957
UN	10107	.	ADP1-WT	1434362	1434362
UN	10108	.	ADP1-WT	1434364	1434365
UN	10109	.	ADP1-WT	1434368	1434368
UN	10110	.	ADP1-WT	1434370	1434384
UN	10111	.	ADP1-WT	1434386	1434386
UN	10112	.	ADP1-WT	1434389	1434396
UN	10113	.	ADP1-WT	1434399	1434402
UN	10114	.	ADP1-WT	1434408	1434411
UN	10115	.	ADP1-WT	1434413	1434413
UN	10116	.	ADP1-WT	1434416	1434416
UN	10117	.	ADP1-WT	1434419	1434435
UN	10118	.	ADP1-WT	1434437	1434437
UN	10119	.	ADP1-WT	1434441	1434441
UN	10120	.	ADP1-WT	1434531	1434532
UN	10121	.	ADP1-WT	1434534	1434536
UN	10122	.	ADP1-WT	1434539	1434541
UN	10123	.	ADP1-WT	1434543	1434631
UN	10124	.	ADP1-WT	1434634	1434634
UN	10125	.	ADP1-WT	1434636	1434637
UN	10126	.	ADP1-WT	1434640	1434645
UN	10127	.	ADP1-WT	1434792	1434808
UN	10128	.	ADP1-WT	1434813	1434813
UN	10129	.	ADP1-WT	1436320	1436322
UN	10130	.	ADP1-WT	1436324	1436325
UN	10131	.	ADP1-WT	1436340	1436340
UN	10132	.	ADP1-WT	1436345	1436354
UN	10133	.	ADP1-WT	1436356	1436360
UN	10134	.	ADP1-WT	1436362	1436362
UN	10135	.	ADP1-WT	1436364	1436367
UN	10136	.	ADP1-WT	1436369	1436372
UN	10137	.	ADP1-WT	1436374	1436377
UN	10138	.	ADP1-WT	1436379	1436383
UN	10139	.	ADP1-WT	1436396	1436396
UN	10140	.	ADP1-WT	1436404	1436404
UN	10141	.	ADP1-WT	1436828	1436828
UN	10142	.	ADP1-WT	1437238	1437238
UN	10143	.	ADP1-WT	1437501	1437503
UN	10144	.	ADP1-WT	1437506	1437507
UN	10145	.	ADP1-WT	1437509	1437509
UN	10146	.	ADP1-WT	1437517	1437517
UN	10147	.	ADP1-WT	1437520	1437520
UN	10148	.	ADP1-WT	1437548	1437572
UN	10149	.	ADP1-WT	1437574	1437576
UN	10150	.	ADP1-WT	1437582	1437582
UN	10151	.	ADP1-WT	1437587	1437587
UN	10152	.	ADP1-WT	1437590	1437590
UN	10153	.	ADP1-WT	1437599	1437600
UN	10154	.	ADP1-WT	1437608	1437609
UN	10155	.	ADP1-WT	1437626	1437626
UN	10156	.	ADP1-WT	1437631	1437631
UN	10157	.	ADP1-WT	1437633	1437633
UN	10158	.	ADP1-WT	1437873	1437873
UN	10159	.	ADP1-WT	1437902	1437902
UN	10160	.	ADP1-WT	1437914	1437914
UN	10161	.	ADP1-WT	1438170	1438170
UN	10162	.	ADP1-WT	1438248	1438309
UN	10163	.	ADP1-WT	1438317	1438326
UN	10164	.	ADP1-WT	1438330	1438331
UN	10165	.	ADP1-WT	1438334	1438346
UN	10166	.	ADP1-WT	1438348	1438348
UN	10167	.	ADP1-WT	1438351	1438355
UN	10168	.	ADP1-WT	1438357	1438359
UN	10169	.	ADP1-WT	1438362	1438363
UN	10170	.	ADP1-WT	1438365	1438366
UN	10171	.	ADP1-WT	1438369	1438374
UN	10172	.	ADP1-WT	1438580	1438580
UN	10173	.	ADP1-WT	1438585	1438585
UN	10174	.	ADP1-WT	1438593	1438594
UN	10175	.	ADP1-WT	1438673	1438673
UN	10176	.	ADP1-WT	1438675	1438676
UN	10177	.	ADP1-WT	1438685	1438685
UN	10178	.	ADP1-WT	1438697	1438698
UN	10179	.	ADP1-WT	1438709	1438709
UN	10180	.	ADP1-WT	1438711	1438711
UN	10181	.	ADP1-WT	1438714	1438715
UN	10182	.	ADP1-WT	1438717	1438717
UN	10183	.	ADP1-WT	1438722	1438722
UN	10184	.	ADP1-WT	1438731	1438731
UN	10185	.	ADP1-WT	1438736	1438736
UN	10186	.	ADP1-WT	1438741	1438741
UN	10187	.	ADP1-WT	1438744	1438825
UN	10188	.	ADP1-WT	1438827	1438827
UN	10189	.	ADP1-WT	1438830	1438831
UN	10190	.	ADP1-WT	1438833	1438899
UN	10191	.	ADP1-WT	1438947	1438947
UN	10192	.	ADP1-WT	1438951	1438951
UN	10193	.	ADP1-WT	1438961	1438961
UN	10194	.	ADP1-WT	1438970	1438970
UN	10195	.	ADP1-WT	1438972	1438974
UN	10196	.	ADP1-WT	1438978	1438988
UN	10197	.	ADP1-WT	1438990	1438990
UN	10198	.	ADP1-WT	1438992	1438996
UN	10199	.	ADP1-WT	1438998	1438998
UN	10200	.	ADP1-WT	1439002	1439004
UN	10201	.	ADP1-WT	1439007	1439007
UN	10202	.	ADP1-WT	1439009	1439017
UN	10203	.	ADP1-WT	1439019	1439027
UN	10204	.	ADP1-WT	1439029	1439134
UN	10205	.	ADP1-WT	1439138	1439138
UN	10206	.	ADP1-WT	1439141	1439141
UN	10207	.	ADP1-WT	1439146	1439146
UN	10208	.	ADP1-WT	1439156	1439157
UN	10209	.	ADP1-WT	1439263	1439263
UN	10210	.	ADP1-WT	1439265	1439265
UN	10211	.	ADP1-WT	1439317	1439317
UN	10212	.	ADP1-WT	1439324	1439324
UN	10213	.	ADP1-WT	1439329	1439329
UN	10214	.	ADP1-WT	1439367	1439367
UN	10215	.	ADP1-WT	1439379	1439379
UN	10216	.	ADP1-WT	1439387	1439390
UN	10217	.	ADP1-WT	1439392	1439392
UN	10218	.	ADP1-WT	1439394	1439394
UN	10219	.	ADP1-WT	1439397	1439397
UN	10220	.	ADP1-WT	1439399	1439404
UN	10221	.	ADP1-WT	1439551	1439556
UN	10222	.	ADP1-WT	1439559	1439587
UN	10223	.	ADP1-WT	1439597	1439597
UN	10224	.	ADP1-WT	1439943	1440069
UN	10225	.	ADP1-WT	1440082	1440082
UN	10226	.	ADP1-WT	1440085	1440085
UN	10227	.	ADP1-WT	1440088	1440088
UN	10228	.	ADP1-WT	1440154	1440154
UN	10229	.	ADP1-WT	1440380	1440421
UN	10230	.	ADP1-WT	1440423	1440436
UN	10231	.	ADP1-WT	1441277	1441277
UN	10232	.	ADP1-WT	1441279	1441279
UN	10233	.	ADP1-WT	1441283	1441284
UN	10234	.	ADP1-WT	1441289	1441290
UN	10235	.	ADP1-WT	1441293	1441293
UN	10236	.	ADP1-WT	1441295	1441296
UN	10237	.	ADP1-WT	1441298	1441301
UN	10238	.	ADP1-WT	1441305	1441305
UN	10239	.	ADP1-WT	1441310	1441310
UN	10240	.	ADP1-WT	1441315	1441317
UN	10241	.	ADP1-WT	1441326	1441326
UN	10242	.	ADP1-WT	1441332	1441340
UN	10243	.	ADP1-WT	1441342	1441342
UN	10244	.	ADP1-WT	1441345	1441353
UN	10245	.	ADP1-WT	1441355	1441355
UN	10246	.	ADP1-WT	1441932	1441934
UN	10247	.	ADP1-WT	1441938	1441941
UN	10248	.	ADP1-WT	1441944	1441947
UN	10249	.	ADP1-WT	1441949	1441951
UN	10250	.	ADP1-WT	1441953	1441956
UN	10251	.	ADP1-WT	1441958	1441984
UN	10252	.	ADP1-WT	1441988	1441997
UN	10253	.	ADP1-WT	1442001	1442001
UN	10254	.	ADP1-WT	1442004	1442005
UN	10255	.	ADP1-WT	1442016	1442018
UN	10256	.	ADP1-WT	1442020	1442020
UN	10257	.	ADP1-WT	1442022	1442022
UN	10258	.	ADP1-WT	1442025	1442025
UN	10259	.	ADP1-WT	1442035	1442035
UN	10260	.	ADP1-WT	1442206	1442209
UN	10261	.	ADP1-WT	1442211	1442213
UN	10262	.	ADP1-WT	1442215	1442216
UN	10263	.	ADP1-WT	1442218	1442221
UN	10264	.	ADP1-WT	1442223	1442232
UN	10265	.	ADP1-WT	1442234	1442244
UN	10266	.	ADP1-WT	1442246	1442246
UN	10267	.	ADP1-WT	1442260	1442261
UN	10268	.	ADP1-WT	1442264	1442264
UN	10269	.	ADP1-WT	1442683	1442683
UN	10270	.	ADP1-WT	1442686	1442686
UN	10271	.	ADP1-WT	1442691	1442691
UN	10272	.	ADP1-WT	1442697	1442700
UN	10273	.	ADP1-WT	1442702	1442703
UN	10274	.	ADP1-WT	1442708	1442708
UN	10275	.	ADP1-WT	1442710	1442710
UN	10276	.	ADP1-WT	1442716	1442716
UN	10277	.	ADP1-WT	1442718	1442718
UN	10278	.	ADP1-WT	1442721	1442721
UN	10279	.	ADP1-WT	1442723	1442724
UN	10280	.	ADP1-WT	1442726	1442727
UN	10281	.	ADP1-WT	1442732	1442732
UN	10282	.	ADP1-WT	1442738	1442738
UN	10283	.	ADP1-WT	1442776	1442779
UN	10284	.	ADP1-WT	1442948	1442952
UN	10285	.	ADP1-WT	1442955	1442955
UN	10286	.	ADP1-WT	1443261	1443261
UN	10287	.	ADP1-WT	1443263	1443263
UN	10288	.	ADP1-WT	1443265	1443265
UN	10289	.	ADP1-WT	1443697	1443697
UN	10290	.	ADP1-WT	1443699	1443699
UN	10291	.	ADP1-WT	1443825	1443825
UN	10292	.	ADP1-WT	1443828	1443829
UN	10293	.	ADP1-WT	1443831	1443832
UN	10294	.	ADP1-WT	1443834	1443835
UN	10295	.	ADP1-WT	1443837	1443837
UN	10296	.	ADP1-WT	1443839	1443840
UN	10297	.	ADP1-WT	1443846	1443848
UN	10298	.	ADP1-WT	1443850	1443861
UN	10299	.	ADP1-WT	1443863	1443865
UN	10300	.	ADP1-WT	1443867	1443877
UN	10301	.	ADP1-WT	1443893	1443893
UN	10302	.	ADP1-WT	1443942	1443942
UN	10303	.	ADP1-WT	1443949	1443949
UN	10304	.	ADP1-WT	1443951	1443951
UN	10305	.	ADP1-WT	1443954	1443954
UN	10306	.	ADP1-WT	1443956	1443956
UN	10307	.	ADP1-WT	1443961	1443961
UN	10308	.	ADP1-WT	1443969	1443969
UN	10309	.	ADP1-WT	1443976	1443977
UN	10310	.	ADP1-WT	1444026	1444026
UN	10311	.	ADP1-WT	1444339	1444340
UN	10312	.	ADP1-WT	1444347	1444348
UN	10313	.	ADP1-WT	1444383	1444383
UN	10314	.	ADP1-WT	1444388	1444388
UN	10315	.	ADP1-WT	1444392	1444392
UN	10316	.	ADP1-WT	1444395	1444395
UN	10317	.	ADP1-WT	1444440	1444444
UN	10318	.	ADP1-WT	1444446	1444449
UN	10319	.	ADP1-WT	1444451	1444462
UN	10320	.	ADP1-WT	1444473	1444473
UN	10321	.	ADP1-WT	1444522	1444522
UN	10322	.	ADP1-WT	1444546	1444548
UN	10323	.	ADP1-WT	1445053	1445053
UN	10324	.	ADP1-WT	1445061	1445062
UN	10325	.	ADP1-WT	1445064	1445064
UN	10326	.	ADP1-WT	1445666	1445666
UN	10327	.	ADP1-WT	1445668	1445794
UN	10328	.	ADP1-WT	1445799	1445799
UN	10329	.	ADP1-WT	1445802	1445803
UN	10330	.	ADP1-WT	1445813	1445813
UN	10331	.	ADP1-WT	1445821	1445821
UN	10332	.	ADP1-WT	1445981	1445981
UN	10333	.	ADP1-WT	1446048	1446048
UN	10334	.	ADP1-WT	1446052	1446053
UN	10335	.	ADP1-WT	1446057	1446058
UN	10336	.	ADP1-WT	1446060	1446060
UN	10337	.	ADP1-WT	1446092	1446092
UN	10338	.	ADP1-WT	1446177	1446177
UN	10339	.	ADP1-WT	1446185	1446186
UN	10340	.	ADP1-WT	1446209	1446211
UN	10341	.	ADP1-WT	1446213	1446354
UN	10342	.	ADP1-WT	1446487	1447283
UN	10343	.	ADP1-WT	1447295	1447298
UN	10344	.	ADP1-WT	1447300	1447311
UN	10345	.	ADP1-WT	1447313	1447317
UN	10346	.	ADP1-WT	1447537	1448030
UN	10347	.	ADP1-WT	1448043	1448043
UN	10348	.	ADP1-WT	1448082	1448082
UN	10349	.	ADP1-WT	1448136	1448252
UN	10350	.	ADP1-WT	1448254	1448257
UN	10351	.	ADP1-WT	1448259	1448259
UN	10352	.	ADP1-WT	1448261	1448263
UN	10353	.	ADP1-WT	1448265	1448265
UN	10354	.	ADP1-WT	1448267	1448282
UN	10355	.	ADP1-WT	1448284	1448285
UN	10356	.	ADP1-WT	1448566	1448566
UN	10357	.	ADP1-WT	1448569	1448569
UN	10358	.	ADP1-WT	1448571	1448571
UN	10359	.	ADP1-WT	1448579	1448596
UN	10360	.	ADP1-WT	1448598	1448604
UN	10361	.	ADP1-WT	1448628	1448628
UN	10362	.	ADP1-WT	1448630	1448630
UN	10363	.	ADP1-WT	1448634	1448634
UN	10364	.	ADP1-WT	1448640	1448640
UN	10365	.	ADP1-WT	1448646	1448646
UN	10366	.	ADP1-WT	1448649	1448649
UN	10367	.	ADP1-WT	1448651	1448674
UN	10368	.	ADP1-WT	1448678	1448682
UN	10369	.	ADP1-WT	1448957	1448957
UN	10370	.	ADP1-WT	1448970	1448989
UN	10371	.	ADP1-WT	1449021	1449021
UN	10372	.	ADP1-WT	1449556	1449556
UN	10373	.	ADP1-WT	1449558	1449558
UN	10374	.	ADP1-WT	1449562	1449562
UN	10375	.	ADP1-WT	1449570	1449571
UN	10376	.	ADP1-WT	1449574	1449576
UN	10377	.	ADP1-WT	1449578	1449578
UN	10378	.	ADP1-WT	1449580	1449580
UN	10379	.	ADP1-WT	1449582	1449585
UN	10380	.	ADP1-WT	1449589	1449590
UN	10381	.	ADP1-WT	1449602	1449604
UN	10382	.	ADP1-WT	1449606	1449609
UN	10383	.	ADP1-WT	1449612	1449614
UN	10384	.	ADP1-WT	1449616	1449616
UN	10385	.	ADP1-WT	1449618	1449620
UN	10386	.	ADP1-WT	1449622	1449622
UN	10387	.	ADP1-WT	1449624	1449624
UN	10388	.	ADP1-WT	1449628	1449629
UN	10389	.	ADP1-WT	1449631	1449631
UN	10390	.	ADP1-WT	1449638	1449638
UN	10391	.	ADP1-WT	1449640	1449640
UN	10392	.	ADP1-WT	1449652	1449652
UN	10393	.	ADP1-WT	1449691	1449691
UN	10394	.	ADP1-WT	1449702	1449702
UN	10395	.	ADP1-WT	1449704	1449705
UN	10396	.	ADP1-WT	1449707	1449707
UN	10397	.	ADP1-WT	1449712	1449732
UN	10398	.	ADP1-WT	1449735	1449735
UN	10399	.	ADP1-WT	1449741	1449847
UN	10400	.	ADP1-WT	1449850	1449850
UN	10401	.	ADP1-WT	1449854	1449857
UN	10402	.	ADP1-WT	1449862	1449862
UN	10403	.	ADP1-WT	1449878	1449884
UN	10404	.	ADP1-WT	1449886	1449892
UN	10405	.	ADP1-WT	1449895	1449897
UN	10406	.	ADP1-WT	1450116	1450118
UN	10407	.	ADP1-WT	1450127	1450127
UN	10408	.	ADP1-WT	1450129	1450129
UN	10409	.	ADP1-WT	1450131	1450131
UN	10410	.	ADP1-WT	1450134	1450134
UN	10411	.	ADP1-WT	1450140	1450140
UN	10412	.	ADP1-WT	1450142	1450143
UN	10413	.	ADP1-WT	1450146	1450146
UN	10414	.	ADP1-WT	1450148	1450149
UN	10415	.	ADP1-WT	1450152	1450152
UN	10416	.	ADP1-WT	1450154	1450154
UN	10417	.	ADP1-WT	1450157	1450157
UN	10418	.	ADP1-WT	1450160	1450160
UN	10419	.	ADP1-WT	1450162	1450162
UN	10420	.	ADP1-WT	1450165	1450167
UN	10421	.	ADP1-WT	1450169	1450169
UN	10422	.	ADP1-WT	1450179	1450186
UN	10423	.	ADP1-WT	1450189	1450192
UN	10424	.	ADP1-WT	1450194	1450197
UN	10425	.	ADP1-WT	1450199	1450199
UN	10426	.	ADP1-WT	1450201	1450201
UN	10427	.	ADP1-WT	1450243	1450246
UN	10428	.	ADP1-WT	1450265	1450265
UN	10429	.	ADP1-WT	1450267	1450286
UN	10430	.	ADP1-WT	1450774	1450774
UN	10431	.	ADP1-WT	1450776	1450776
UN	10432	.	ADP1-WT	1451633	1451633
UN	10433	.	ADP1-WT	1451636	1451636
UN	10434	.	ADP1-WT	1451638	1451638
UN	10435	.	ADP1-WT	1451641	1451645
UN	10436	.	ADP1-WT	1451647	1451647
UN	10437	.	ADP1-WT	1451650	1451650
UN	10438	.	ADP1-WT	1451652	1451652
UN	10439	.	ADP1-WT	1451654	1451662
UN	10440	.	ADP1-WT	1451664	1451664
UN	10441	.	ADP1-WT	1451666	1451668
UN	10442	.	ADP1-WT	1451670	1451674
UN	10443	.	ADP1-WT	1451861	1451864
UN	10444	.	ADP1-WT	1451866	1451870
UN	10445	.	ADP1-WT	1451874	1451874
UN	10446	.	ADP1-WT	1451877	1451877
UN	10447	.	ADP1-WT	1451880	1451989
UN	10448	.	ADP1-WT	1451991	1452000
UN	10449	.	ADP1-WT	1452002	1452003
UN	10450	.	ADP1-WT	1452008	1452008
UN	10451	.	ADP1-WT	1452014	1452014
UN	10452	.	ADP1-WT	1452017	1452017
UN	10453	.	ADP1-WT	1452019	1452019
UN	10454	.	ADP1-WT	1452023	1452023
UN	10455	.	ADP1-WT	1452025	1452026
UN	10456	.	ADP1-WT	1452037	1452037
UN	10457	.	ADP1-WT	1452041	1452041
UN	10458	.	ADP1-WT	1452044	1452044
UN	10459	.	ADP1-WT	1452048	1452049
UN	10460	.	ADP1-WT	1452054	1452054
UN	10461	.	ADP1-WT	1452059	1452059
UN	10462	.	ADP1-WT	1452084	1452114
UN	10463	.	ADP1-WT	1452116	1452121
UN	10464	.	ADP1-WT	1452123	1452199
UN	10465	.	ADP1-WT	1452201	1452219
UN	10466	.	ADP1-WT	1452223	1452223
UN	10467	.	ADP1-WT	1452225	1452225
UN	10468	.	ADP1-WT	1452227	1452228
UN	10469	.	ADP1-WT	1452231	1452235
UN	10470	.	ADP1-WT	1452237	1452237
UN	10471	.	ADP1-WT	1452240	1452241
UN	10472	.	ADP1-WT	1452244	1452246
UN	10473	.	ADP1-WT	1452410	1452410
UN	10474	.	ADP1-WT	1452423	1452423
UN	10475	.	ADP1-WT	1452426	1452430
UN	10476	.	ADP1-WT	1452446	1452450
UN	10477	.	ADP1-WT	1452722	1452722
UN	10478	.	ADP1-WT	1452726	1452726
UN	10479	.	ADP1-WT	1452734	1452779
UN	10480	.	ADP1-WT	1452782	1452782
UN	10481	.	ADP1-WT	1452784	1452786
UN	10482	.	ADP1-WT	1452788	1452788
UN	10483	.	ADP1-WT	1452792	1452792
UN	10484	.	ADP1-WT	1452795	1452797
UN	10485	.	ADP1-WT	1453175	1453175
UN	10486	.	ADP1-WT	1453177	1453223
UN	10487	.	ADP1-WT	1453228	1453228
UN	10488	.	ADP1-WT	1453232	1453232
UN	10489	.	ADP1-WT	1453235	1453235
UN	10490	.	ADP1-WT	1453238	1453238
UN	10491	.	ADP1-WT	1453241	1453242
UN	10492	.	ADP1-WT	1453244	1453244
UN	10493	.	ADP1-WT	1453247	1453247
UN	10494	.	ADP1-WT	1453250	1453250
UN	10495	.	ADP1-WT	1453255	1453255
UN	10496	.	ADP1-WT	1453681	1453684
UN	10497	.	ADP1-WT	1453686	1453688
UN	10498	.	ADP1-WT	1453690	1453701
UN	10499	.	ADP1-WT	1453704	1453714
UN	10500	.	ADP1-WT	1453717	1453717
UN	10501	.	ADP1-WT	1453719	1453719
UN	10502	.	ADP1-WT	1453723	1453723
UN	10503	.	ADP1-WT	1453907	1453907
UN	10504	.	ADP1-WT	1453909	1453910
UN	10505	.	ADP1-WT	1453915	1453915
UN	10506	.	ADP1-WT	1453917	1453917
UN	10507	.	ADP1-WT	1453919	1453920
UN	10508	.	ADP1-WT	1454114	1454114
UN	10509	.	ADP1-WT	1454120	1454120
UN	10510	.	ADP1-WT	1454125	1454125
UN	10511	.	ADP1-WT	1454127	1454129
UN	10512	.	ADP1-WT	1454133	1454148
UN	10513	.	ADP1-WT	1454152	1454153
UN	10514	.	ADP1-WT	1454156	1454157
UN	10515	.	ADP1-WT	1454161	1454161
UN	10516	.	ADP1-WT	1454164	1454164
UN	10517	.	ADP1-WT	1454166	1454166
UN	10518	.	ADP1-WT	1454169	1454170
UN	10519	.	ADP1-WT	1454174	1454176
UN	10520	.	ADP1-WT	1454180	1454180
UN	10521	.	ADP1-WT	1454183	1454183
UN	10522	.	ADP1-WT	1454188	1454188
UN	10523	.	ADP1-WT	1454191	1454191
UN	10524	.	ADP1-WT	1454194	1454222
UN	10525	.	ADP1-WT	1454224	1454265
UN	10526	.	ADP1-WT	1454268	1454268
UN	10527	.	ADP1-WT	1454292	1454293
UN	10528	.	ADP1-WT	1454297	1454309
UN	10529	.	ADP1-WT	1454311	1454311
UN	10530	.	ADP1-WT	1454325	1454325
UN	10531	.	ADP1-WT	1454361	1454361
UN	10532	.	ADP1-WT	1454858	1454858
UN	10533	.	ADP1-WT	1454860	1454860
UN	10534	.	ADP1-WT	1454862	1454862
UN	10535	.	ADP1-WT	1454870	1454870
UN	10536	.	ADP1-WT	1454879	1454879
UN	10537	.	ADP1-WT	1454884	1454884
UN	10538	.	ADP1-WT	1455461	1455461
UN	10539	.	ADP1-WT	1455465	1455465
UN	10540	.	ADP1-WT	1455480	1455480
UN	10541	.	ADP1-WT	1455482	1455484
UN	10542	.	ADP1-WT	1455513	1455513
UN	10543	.	ADP1-WT	1455516	1455516
UN	10544	.	ADP1-WT	1455518	1455518
UN	10545	.	ADP1-WT	1455520	1455545
UN	10546	.	ADP1-WT	1455768	1455768
UN	10547	.	ADP1-WT	1455770	1455774
UN	10548	.	ADP1-WT	1455776	1455784
UN	10549	.	ADP1-WT	1455786	1455786
UN	10550	.	ADP1-WT	1455795	1455795
UN	10551	.	ADP1-WT	1455828	1455828
UN	10552	.	ADP1-WT	1455976	1455976
UN	10553	.	ADP1-WT	1456153	1456153
UN	10554	.	ADP1-WT	1456155	1456157
UN	10555	.	ADP1-WT	1456650	1456652
UN	10556	.	ADP1-WT	1456672	1456672
UN	10557	.	ADP1-WT	1456676	1456677
UN	10558	.	ADP1-WT	1456680	1456703
UN	10559	.	ADP1-WT	1456705	1456709
UN	10560	.	ADP1-WT	1456712	1456714
UN	10561	.	ADP1-WT	1456716	1456728
UN	10562	.	ADP1-WT	1456730	1456732
UN	10563	.	ADP1-WT	1456802	1456802
UN	10564	.	ADP1-WT	1456805	1456805
UN	10565	.	ADP1-WT	1456809	1456812
UN	10566	.	ADP1-WT	1456848	1456848
UN	10567	.	ADP1-WT	1457053	1457053
UN	10568	.	ADP1-WT	1457375	1457376
UN	10569	.	ADP1-WT	1457640	1457640
UN	10570	.	ADP1-WT	1457653	1457653
UN	10571	.	ADP1-WT	1457655	1457655
UN	10572	.	ADP1-WT	1458067	1458067
UN	10573	.	ADP1-WT	1458070	1458070
UN	10574	.	ADP1-WT	1458072	1458072
UN	10575	.	ADP1-WT	1458076	1458110
UN	10576	.	ADP1-WT	1458885	1458885
UN	10577	.	ADP1-WT	1458893	1458893
UN	10578	.	ADP1-WT	1458899	1458899
UN	10579	.	ADP1-WT	1458901	1458901
UN	10580	.	ADP1-WT	1458909	1458909
UN	10581	.	ADP1-WT	1458914	1458914
UN	10582	.	ADP1-WT	1458916	1458919
UN	10583	.	ADP1-WT	1458922	1458923
UN	10584	.	ADP1-WT	1458927	1458936
UN	10585	.	ADP1-WT	1458938	1458940
UN	10586	.	ADP1-WT	1458968	1458968
UN	10587	.	ADP1-WT	1458970	1458970
UN	10588	.	ADP1-WT	1459757	1459757
UN	10589	.	ADP1-WT	1459760	1459760
UN	10590	.	ADP1-WT	1459792	1459876
UN	10591	.	ADP1-WT	1460416	1460416
UN	10592	.	ADP1-WT	1460420	1460422
UN	10593	.	ADP1-WT	1460430	1460430
UN	10594	.	ADP1-WT	1460432	1460432
UN	10595	.	ADP1-WT	1460434	1460435
UN	10596	.	ADP1-WT	1460583	1460583
UN	10597	.	ADP1-WT	1460592	1460594
UN	10598	.	ADP1-WT	1460600	1460606
UN	10599	.	ADP1-WT	1460608	1460609
UN	10600	.	ADP1-WT	1460611	1460612
UN	10601	.	ADP1-WT	1460615	1460615
UN	10602	.	ADP1-WT	1460641	1460641
UN	10603	.	ADP1-WT	1460643	1460651
UN	10604	.	ADP1-WT	1460653	1460657
UN	10605	.	ADP1-WT	1460659	1460661
UN	10606	.	ADP1-WT	1460675	1460675
UN	10607	.	ADP1-WT	1460680	1460680
UN	10608	.	ADP1-WT	1460682	1460682
UN	10609	.	ADP1-WT	1460688	1460689
UN	10610	.	ADP1-WT	1460691	1460691
UN	10611	.	ADP1-WT	1460697	1460702
UN	10612	.	ADP1-WT	1460706	1460706
UN	10613	.	ADP1-WT	1460708	1460709
UN	10614	.	ADP1-WT	1460711	1460715
UN	10615	.	ADP1-WT	1460933	1460934
UN	10616	.	ADP1-WT	1460985	1460985
UN	10617	.	ADP1-WT	1461052	1461052
UN	10618	.	ADP1-WT	1461368	1461369
UN	10619	.	ADP1-WT	1461377	1461379
UN	10620	.	ADP1-WT	1461401	1461401
UN	10621	.	ADP1-WT	1461454	1461454
UN	10622	.	ADP1-WT	1461646	1461646
UN	10623	.	ADP1-WT	1461660	1461664
UN	10624	.	ADP1-WT	1461666	1461668
UN	10625	.	ADP1-WT	1461670	1461670
UN	10626	.	ADP1-WT	1462774	1462774
UN	10627	.	ADP1-WT	1462778	1462778
UN	10628	.	ADP1-WT	1462780	1462780
UN	10629	.	ADP1-WT	1462785	1462785
UN	10630	.	ADP1-WT	1462801	1462804
UN	10631	.	ADP1-WT	1462806	1462807
UN	10632	.	ADP1-WT	1462809	1462817
UN	10633	.	ADP1-WT	1463010	1463018
UN	10634	.	ADP1-WT	1463041	1463041
UN	10635	.	ADP1-WT	1463319	1463320
UN	10636	.	ADP1-WT	1463324	1463325
UN	10637	.	ADP1-WT	1463335	1463335
UN	10638	.	ADP1-WT	1463340	1463340
UN	10639	.	ADP1-WT	1463343	1463348
UN	10640	.	ADP1-WT	1463350	1463358
UN	10641	.	ADP1-WT	1463361	1463389
UN	10642	.	ADP1-WT	1463391	1463391
UN	10643	.	ADP1-WT	1463394	1463405
UN	10644	.	ADP1-WT	1463861	1463864
UN	10645	.	ADP1-WT	1463870	1463878
UN	10646	.	ADP1-WT	1463880	1463881
UN	10647	.	ADP1-WT	1463884	1463885
UN	10648	.	ADP1-WT	1463890	1463890
UN	10649	.	ADP1-WT	1463903	1463903
UN	10650	.	ADP1-WT	1463905	1463905
UN	10651	.	ADP1-WT	1463955	1463955
UN	10652	.	ADP1-WT	1463966	1463967
UN	10653	.	ADP1-WT	1463969	1463997
UN	10654	.	ADP1-WT	1464000	1464001
UN	10655	.	ADP1-WT	1464013	1464014
UN	10656	.	ADP1-WT	1464027	1464027
UN	10657	.	ADP1-WT	1464030	1464030
UN	10658	.	ADP1-WT	1464034	1464038
UN	10659	.	ADP1-WT	1464042	1464042
UN	10660	.	ADP1-WT	1464045	1464045
UN	10661	.	ADP1-WT	1464048	1464057
UN	10662	.	ADP1-WT	1464066	1464066
UN	10663	.	ADP1-WT	1464069	1464069
UN	10664	.	ADP1-WT	1464071	1464071
UN	10665	.	ADP1-WT	1464073	1464074
UN	10666	.	ADP1-WT	1464077	1464077
UN	10667	.	ADP1-WT	1464079	1464081
UN	10668	.	ADP1-WT	1464086	1464087
UN	10669	.	ADP1-WT	1464089	1464089
UN	10670	.	ADP1-WT	1464527	1464527
UN	10671	.	ADP1-WT	1464530	1464531
UN	10672	.	ADP1-WT	1464533	1464554
UN	10673	.	ADP1-WT	1465772	1465773
UN	10674	.	ADP1-WT	1465776	1465777
UN	10675	.	ADP1-WT	1465782	1465782
UN	10676	.	ADP1-WT	1465785	1465786
UN	10677	.	ADP1-WT	1465788	1465789
UN	10678	.	ADP1-WT	1465796	1465797
UN	10679	.	ADP1-WT	1465802	1465803
UN	10680	.	ADP1-WT	1465806	1465807
UN	10681	.	ADP1-WT	1465809	1465809
UN	10682	.	ADP1-WT	1465811	1465811
UN	10683	.	ADP1-WT	1465820	1465820
UN	10684	.	ADP1-WT	1465828	1465829
UN	10685	.	ADP1-WT	1465831	1465831
UN	10686	.	ADP1-WT	1465833	1465835
UN	10687	.	ADP1-WT	1465837	1465837
UN	10688	.	ADP1-WT	1465839	1465839
UN	10689	.	ADP1-WT	1465841	1465843
UN	10690	.	ADP1-WT	1465845	1465845
UN	10691	.	ADP1-WT	1465849	1465849
UN	10692	.	ADP1-WT	1465852	1465869
UN	10693	.	ADP1-WT	1466379	1466406
UN	10694	.	ADP1-WT	1466408	1466408
UN	10695	.	ADP1-WT	1466476	1466477
UN	10696	.	ADP1-WT	1466479	1466479
UN	10697	.	ADP1-WT	1466481	1466481
UN	10698	.	ADP1-WT	1466485	1466485
UN	10699	.	ADP1-WT	1466489	1466489
UN	10700	.	ADP1-WT	1466491	1466492
UN	10701	.	ADP1-WT	1466494	1466495
UN	10702	.	ADP1-WT	1466499	1466499
UN	10703	.	ADP1-WT	1466501	1466503
UN	10704	.	ADP1-WT	1466507	1466508
UN	10705	.	ADP1-WT	1466515	1466518
UN	10706	.	ADP1-WT	1466522	1466522
UN	10707	.	ADP1-WT	1466527	1466528
UN	10708	.	ADP1-WT	1466531	1466532
UN	10709	.	ADP1-WT	1467124	1467124
UN	10710	.	ADP1-WT	1467128	1467128
UN	10711	.	ADP1-WT	1467134	1467137
UN	10712	.	ADP1-WT	1467142	1467142
UN	10713	.	ADP1-WT	1467144	1467144
UN	10714	.	ADP1-WT	1467151	1467154
UN	10715	.	ADP1-WT	1467157	1467157
UN	10716	.	ADP1-WT	1467161	1467161
UN	10717	.	ADP1-WT	1467164	1467164
UN	10718	.	ADP1-WT	1467335	1467336
UN	10719	.	ADP1-WT	1467338	1467339
UN	10720	.	ADP1-WT	1467341	1467341
UN	10721	.	ADP1-WT	1467352	1467353
UN	10722	.	ADP1-WT	1467609	1467609
UN	10723	.	ADP1-WT	1468359	1468359
UN	10724	.	ADP1-WT	1468366	1468369
UN	10725	.	ADP1-WT	1468372	1468374
UN	10726	.	ADP1-WT	1468376	1468438
UN	10727	.	ADP1-WT	1468440	1468445
UN	10728	.	ADP1-WT	1468447	1468447
UN	10729	.	ADP1-WT	1468453	1468454
UN	10730	.	ADP1-WT	1468457	1468459
UN	10731	.	ADP1-WT	1468462	1468463
UN	10732	.	ADP1-WT	1468468	1468472
UN	10733	.	ADP1-WT	1468477	1468477
UN	10734	.	ADP1-WT	1468480	1468481
UN	10735	.	ADP1-WT	1468483	1468485
UN	10736	.	ADP1-WT	1468489	1468489
UN	10737	.	ADP1-WT	1468498	1468562
UN	10738	.	ADP1-WT	1468578	1468578
UN	10739	.	ADP1-WT	1469045	1469045
UN	10740	.	ADP1-WT	1469077	1469090
UN	10741	.	ADP1-WT	1469092	1469093
UN	10742	.	ADP1-WT	1469290	1469292
UN	10743	.	ADP1-WT	1469296	1469298
UN	10744	.	ADP1-WT	1469300	1469306
UN	10745	.	ADP1-WT	1469309	1469310
UN	10746	.	ADP1-WT	1469461	1469461
UN	10747	.	ADP1-WT	1469464	1469464
UN	10748	.	ADP1-WT	1469470	1469470
UN	10749	.	ADP1-WT	1469473	1469473
UN	10750	.	ADP1-WT	1469478	1469478
UN	10751	.	ADP1-WT	1469482	1469482
UN	10752	.	ADP1-WT	1469484	1469492
UN	10753	.	ADP1-WT	1469494	1469494
UN	10754	.	ADP1-WT	1469497	1469499
UN	10755	.	ADP1-WT	1469502	1469502
UN	10756	.	ADP1-WT	1469511	1469511
UN	10757	.	ADP1-WT	1469513	1469514
UN	10758	.	ADP1-WT	1469524	1469531
UN	10759	.	ADP1-WT	1469594	1469594
UN	10760	.	ADP1-WT	1469596	1469604
UN	10761	.	ADP1-WT	1469847	1469847
UN	10762	.	ADP1-WT	1469937	1469938
UN	10763	.	ADP1-WT	1469941	1469941
UN	10764	.	ADP1-WT	1469943	1469943
UN	10765	.	ADP1-WT	1469945	1469945
UN	10766	.	ADP1-WT	1469948	1469948
UN	10767	.	ADP1-WT	1469985	1469986
UN	10768	.	ADP1-WT	1470007	1470008
UN	10769	.	ADP1-WT	1470010	1470010
UN	10770	.	ADP1-WT	1470016	1470024
UN	10771	.	ADP1-WT	1470031	1470031
UN	10772	.	ADP1-WT	1470034	1470034
UN	10773	.	ADP1-WT	1470038	1470042
UN	10774	.	ADP1-WT	1470045	1470046
UN	10775	.	ADP1-WT	1470048	1470075
UN	10776	.	ADP1-WT	1470077	1470078
UN	10777	.	ADP1-WT	1470080	1470080
UN	10778	.	ADP1-WT	1470082	1470082
UN	10779	.	ADP1-WT	1470084	1470086
UN	10780	.	ADP1-WT	1470088	1470089
UN	10781	.	ADP1-WT	1470091	1470092
UN	10782	.	ADP1-WT	1470094	1470102
UN	10783	.	ADP1-WT	1470109	1470109
UN	10784	.	ADP1-WT	1470219	1470221
UN	10785	.	ADP1-WT	1470223	1470226
UN	10786	.	ADP1-WT	1470229	1470231
UN	10787	.	ADP1-WT	1470240	1470240
UN	10788	.	ADP1-WT	1470257	1470257
UN	10789	.	ADP1-WT	1470263	1470263
UN	10790	.	ADP1-WT	1470265	1470266
UN	10791	.	ADP1-WT	1470270	1470286
UN	10792	.	ADP1-WT	1470308	1470319
UN	10793	.	ADP1-WT	1470321	1470322
UN	10794	.	ADP1-WT	1470324	1470378
UN	10795	.	ADP1-WT	1470384	1470387
UN	10796	.	ADP1-WT	1470397	1470397
UN	10797	.	ADP1-WT	1470408	1470408
UN	10798	.	ADP1-WT	1470467	1470495
UN	10799	.	ADP1-WT	1470567	1470567
UN	10800	.	ADP1-WT	1470654	1470659
UN	10801	.	ADP1-WT	1470664	1470664
UN	10802	.	ADP1-WT	1470666	1470670
UN	10803	.	ADP1-WT	1470673	1470673
UN	10804	.	ADP1-WT	1470676	1470677
UN	10805	.	ADP1-WT	1470686	1470686
UN	10806	.	ADP1-WT	1470690	1470691
UN	10807	.	ADP1-WT	1470693	1470695
UN	10808	.	ADP1-WT	1470743	1470745
UN	10809	.	ADP1-WT	1470748	1470748
UN	10810	.	ADP1-WT	1470750	1470750
UN	10811	.	ADP1-WT	1470758	1470758
UN	10812	.	ADP1-WT	1470762	1470762
UN	10813	.	ADP1-WT	1470846	1470847
UN	10814	.	ADP1-WT	1470851	1470851
UN	10815	.	ADP1-WT	1470856	1470856
UN	10816	.	ADP1-WT	1470860	1470860
UN	10817	.	ADP1-WT	1470862	1470862
UN	10818	.	ADP1-WT	1470865	1470867
UN	10819	.	ADP1-WT	1471082	1471112
UN	10820	.	ADP1-WT	1471137	1471138
UN	10821	.	ADP1-WT	1471181	1471181
UN	10822	.	ADP1-WT	1471495	1471495
UN	10823	.	ADP1-WT	1471502	1471521
UN	10824	.	ADP1-WT	1471524	1471524
UN	10825	.	ADP1-WT	1471526	1471526
UN	10826	.	ADP1-WT	1471545	1471546
UN	10827	.	ADP1-WT	1471934	1471936
UN	10828	.	ADP1-WT	1471938	1471938
UN	10829	.	ADP1-WT	1472914	1472924
UN	10830	.	ADP1-WT	1472926	1472927
UN	10831	.	ADP1-WT	1472929	1472933
UN	10832	.	ADP1-WT	1472935	1472936
UN	10833	.	ADP1-WT	1472938	1472941
UN	10834	.	ADP1-WT	1472945	1472949
UN	10835	.	ADP1-WT	1472951	1472953
UN	10836	.	ADP1-WT	1472955	1472959
UN	10837	.	ADP1-WT	1472961	1472995
UN	10838	.	ADP1-WT	1472998	1473002
UN	10839	.	ADP1-WT	1473005	1473068
UN	10840	.	ADP1-WT	1473070	1473070
UN	10841	.	ADP1-WT	1473260	1473261
UN	10842	.	ADP1-WT	1473263	1473263
UN	10843	.	ADP1-WT	1473266	1473272
UN	10844	.	ADP1-WT	1473276	1473276
UN	10845	.	ADP1-WT	1473278	1473279
UN	10846	.	ADP1-WT	1473281	1473281
UN	10847	.	ADP1-WT	1473287	1473287
UN	10848	.	ADP1-WT	1473299	1473301
UN	10849	.	ADP1-WT	1473303	1473304
UN	10850	.	ADP1-WT	1473306	1473307
UN	10851	.	ADP1-WT	1473309	1473309
UN	10852	.	ADP1-WT	1473311	1473311
UN	10853	.	ADP1-WT	1473321	1473321
UN	10854	.	ADP1-WT	1473334	1473337
UN	10855	.	ADP1-WT	1473339	1473340
UN	10856	.	ADP1-WT	1473342	1473358
UN	10857	.	ADP1-WT	1473614	1473614
UN	10858	.	ADP1-WT	1473631	1473631
UN	10859	.	ADP1-WT	1473636	1473636
UN	10860	.	ADP1-WT	1473638	1473745
UN	10861	.	ADP1-WT	1473747	1473751
UN	10862	.	ADP1-WT	1473753	1473753
UN	10863	.	ADP1-WT	1473755	1473758
UN	10864	.	ADP1-WT	1473760	1473760
UN	10865	.	ADP1-WT	1473762	1473766
UN	10866	.	ADP1-WT	1473769	1473771
UN	10867	.	ADP1-WT	1473773	1473774
UN	10868	.	ADP1-WT	1473792	1473792
UN	10869	.	ADP1-WT	1474503	1474509
UN	10870	.	ADP1-WT	1474511	1474511
UN	10871	.	ADP1-WT	1474513	1474593
UN	10872	.	ADP1-WT	1474595	1474597
UN	10873	.	ADP1-WT	1474599	1474600
UN	10874	.	ADP1-WT	1474602	1474602
UN	10875	.	ADP1-WT	1475008	1475008
UN	10876	.	ADP1-WT	1475017	1475017
UN	10877	.	ADP1-WT	1475024	1475024
UN	10878	.	ADP1-WT	1475061	1475061
UN	10879	.	ADP1-WT	1475064	1475064
UN	10880	.	ADP1-WT	1475066	1475088
UN	10881	.	ADP1-WT	1475090	1475106
UN	10882	.	ADP1-WT	1475108	1475109
UN	10883	.	ADP1-WT	1475471	1475471
UN	10884	.	ADP1-WT	1475473	1475473
UN	10885	.	ADP1-WT	1475478	1475480
UN	10886	.	ADP1-WT	1475482	1475491
UN	10887	.	ADP1-WT	1475493	1475583
UN	10888	.	ADP1-WT	1475587	1475587
UN	10889	.	ADP1-WT	1475595	1475595
UN	10890	.	ADP1-WT	1475597	1475597
UN	10891	.	ADP1-WT	1475804	1475804
UN	10892	.	ADP1-WT	1475806	1475808
UN	10893	.	ADP1-WT	1475813	1475813
UN	10894	.	ADP1-WT	1475818	1475819
UN	10895	.	ADP1-WT	1475823	1475823
UN	10896	.	ADP1-WT	1475825	1475826
UN	10897	.	ADP1-WT	1475832	1475832
UN	10898	.	ADP1-WT	1475835	1475835
UN	10899	.	ADP1-WT	1475848	1475848
UN	10900	.	ADP1-WT	1475908	1475908
UN	10901	.	ADP1-WT	1475914	1475914
UN	10902	.	ADP1-WT	1475917	1475917
UN	10903	.	ADP1-WT	1475921	1475921
UN	10904	.	ADP1-WT	1475943	1475943
UN	10905	.	ADP1-WT	1476737	1476738
UN	10906	.	ADP1-WT	1476740	1476749
UN	10907	.	ADP1-WT	1476755	1476755
UN	10908	.	ADP1-WT	1476757	1476759
UN	10909	.	ADP1-WT	1477365	1477462
UN	10910	.	ADP1-WT	1477466	1477467
UN	10911	.	ADP1-WT	1477470	1477472
UN	10912	.	ADP1-WT	1477475	1477478
UN	10913	.	ADP1-WT	1477480	1477480
UN	10914	.	ADP1-WT	1477482	1477490
UN	10915	.	ADP1-WT	1477492	1477527
UN	10916	.	ADP1-WT	1477530	1477532
UN	10917	.	ADP1-WT	1477538	1477543
UN	10918	.	ADP1-WT	1477546	1477565
UN	10919	.	ADP1-WT	1477567	1477571
UN	10920	.	ADP1-WT	1477573	1477573
UN	10921	.	ADP1-WT	1477576	1477576
UN	10922	.	ADP1-WT	1477578	1477578
UN	10923	.	ADP1-WT	1477594	1477594
UN	10924	.	ADP1-WT	1477597	1477598
UN	10925	.	ADP1-WT	1477600	1477601
UN	10926	.	ADP1-WT	1477605	1477613
UN	10927	.	ADP1-WT	1477616	1477619
UN	10928	.	ADP1-WT	1477621	1477622
UN	10929	.	ADP1-WT	1477624	1477627
UN	10930	.	ADP1-WT	1477631	1477633
UN	10931	.	ADP1-WT	1477638	1477638
UN	10932	.	ADP1-WT	1477641	1477641
UN	10933	.	ADP1-WT	1477643	1477645
UN	10934	.	ADP1-WT	1477657	1477657
UN	10935	.	ADP1-WT	1478642	1478651
UN	10936	.	ADP1-WT	1478692	1478692
UN	10937	.	ADP1-WT	1478695	1478695
UN	10938	.	ADP1-WT	1478877	1478879
UN	10939	.	ADP1-WT	1478881	1478882
UN	10940	.	ADP1-WT	1478884	1478884
UN	10941	.	ADP1-WT	1478886	1478886
UN	10942	.	ADP1-WT	1478891	1478892
UN	10943	.	ADP1-WT	1478897	1478897
UN	10944	.	ADP1-WT	1478899	1478900
UN	10945	.	ADP1-WT	1478902	1478902
UN	10946	.	ADP1-WT	1478905	1478905
UN	10947	.	ADP1-WT	1479239	1479239
UN	10948	.	ADP1-WT	1479241	1479241
UN	10949	.	ADP1-WT	1479243	1479244
UN	10950	.	ADP1-WT	1479247	1479247
UN	10951	.	ADP1-WT	1479249	1479249
UN	10952	.	ADP1-WT	1479252	1479253
UN	10953	.	ADP1-WT	1479275	1479275
UN	10954	.	ADP1-WT	1479403	1479404
UN	10955	.	ADP1-WT	1479406	1479407
UN	10956	.	ADP1-WT	1479409	1479409
UN	10957	.	ADP1-WT	1479413	1479417
UN	10958	.	ADP1-WT	1479419	1479422
UN	10959	.	ADP1-WT	1479424	1479424
UN	10960	.	ADP1-WT	1479426	1479427
UN	10961	.	ADP1-WT	1479429	1479435
UN	10962	.	ADP1-WT	1479453	1479454
UN	10963	.	ADP1-WT	1479457	1479457
UN	10964	.	ADP1-WT	1479768	1479769
UN	10965	.	ADP1-WT	1479919	1479919
UN	10966	.	ADP1-WT	1479923	1479923
UN	10967	.	ADP1-WT	1479925	1479927
UN	10968	.	ADP1-WT	1479933	1479933
UN	10969	.	ADP1-WT	1479941	1479941
UN	10970	.	ADP1-WT	1479943	1479943
UN	10971	.	ADP1-WT	1479945	1479945
UN	10972	.	ADP1-WT	1479947	1479947
UN	10973	.	ADP1-WT	1479963	1479968
UN	10974	.	ADP1-WT	1479970	1479970
UN	10975	.	ADP1-WT	1480230	1480230
UN	10976	.	ADP1-WT	1480233	1480246
UN	10977	.	ADP1-WT	1480249	1480249
UN	10978	.	ADP1-WT	1480251	1480256
UN	10979	.	ADP1-WT	1480258	1480259
UN	10980	.	ADP1-WT	1480300	1480303
UN	10981	.	ADP1-WT	1480305	1480312
UN	10982	.	ADP1-WT	1480333	1480333
UN	10983	.	ADP1-WT	1481426	1481426
UN	10984	.	ADP1-WT	1481428	1481428
UN	10985	.	ADP1-WT	1481441	1481441
UN	10986	.	ADP1-WT	1481443	1481445
UN	10987	.	ADP1-WT	1482190	1482223
UN	10988	.	ADP1-WT	1482226	1482283
UN	10989	.	ADP1-WT	1482454	1482454
UN	10990	.	ADP1-WT	1482456	1482461
UN	10991	.	ADP1-WT	1482463	1482466
UN	10992	.	ADP1-WT	1482471	1482474
UN	10993	.	ADP1-WT	1482476	1482479
UN	10994	.	ADP1-WT	1482484	1482484
UN	10995	.	ADP1-WT	1482506	1482507
UN	10996	.	ADP1-WT	1482511	1482520
UN	10997	.	ADP1-WT	1482523	1482526
UN	10998	.	ADP1-WT	1483435	1483486
UN	10999	.	ADP1-WT	1483489	1483489
UN	11000	.	ADP1-WT	1483492	1483493
UN	11001	.	ADP1-WT	1483500	1483501
UN	11002	.	ADP1-WT	1483503	1483504
UN	11003	.	ADP1-WT	1483511	1483511
UN	11004	.	ADP1-WT	1483513	1483514
UN	11005	.	ADP1-WT	1483736	1483739
UN	11006	.	ADP1-WT	1483741	1483742
UN	11007	.	ADP1-WT	1483774	1483774
UN	11008	.	ADP1-WT	1483785	1483785
UN	11009	.	ADP1-WT	1483788	1483788
UN	11010	.	ADP1-WT	1483792	1483792
UN	11011	.	ADP1-WT	1483795	1483795
UN	11012	.	ADP1-WT	1484187	1484187
UN	11013	.	ADP1-WT	1484206	1484206
UN	11014	.	ADP1-WT	1484212	1484213
UN	11015	.	ADP1-WT	1484234	1484234
UN	11016	.	ADP1-WT	1484236	1484237
UN	11017	.	ADP1-WT	1484241	1484241
UN	11018	.	ADP1-WT	1484244	1484247
UN	11019	.	ADP1-WT	1484249	1484249
UN	11020	.	ADP1-WT	1484251	1484257
UN	11021	.	ADP1-WT	1484260	1484267
UN	11022	.	ADP1-WT	1484269	1484271
UN	11023	.	ADP1-WT	1484967	1484967
UN	11024	.	ADP1-WT	1484969	1485036
UN	11025	.	ADP1-WT	1485040	1485040
UN	11026	.	ADP1-WT	1485047	1485047
UN	11027	.	ADP1-WT	1485049	1485050
UN	11028	.	ADP1-WT	1485053	1485054
UN	11029	.	ADP1-WT	1485057	1485057
UN	11030	.	ADP1-WT	1485061	1485062
UN	11031	.	ADP1-WT	1485080	1485080
UN	11032	.	ADP1-WT	1485296	1485296
UN	11033	.	ADP1-WT	1485299	1485299
UN	11034	.	ADP1-WT	1485991	1486011
UN	11035	.	ADP1-WT	1486021	1486021
UN	11036	.	ADP1-WT	1486028	1486028
UN	11037	.	ADP1-WT	1486129	1486131
UN	11038	.	ADP1-WT	1486135	1486135
UN	11039	.	ADP1-WT	1486140	1486141
UN	11040	.	ADP1-WT	1486143	1486143
UN	11041	.	ADP1-WT	1486146	1486146
UN	11042	.	ADP1-WT	1486148	1486151
UN	11043	.	ADP1-WT	1486153	1486155
UN	11044	.	ADP1-WT	1486160	1486160
UN	11045	.	ADP1-WT	1486167	1486168
UN	11046	.	ADP1-WT	1486174	1486174
UN	11047	.	ADP1-WT	1486177	1486255
UN	11048	.	ADP1-WT	1486263	1486263
UN	11049	.	ADP1-WT	1486930	1487011
UN	11050	.	ADP1-WT	1487013	1487014
UN	11051	.	ADP1-WT	1487016	1487037
UN	11052	.	ADP1-WT	1487365	1487377
UN	11053	.	ADP1-WT	1487383	1487385
UN	11054	.	ADP1-WT	1487491	1487491
UN	11055	.	ADP1-WT	1487496	1487496
UN	11056	.	ADP1-WT	1487507	1487507
UN	11057	.	ADP1-WT	1487509	1487509
UN	11058	.	ADP1-WT	1487676	1487686
UN	11059	.	ADP1-WT	1487689	1487689
UN	11060	.	ADP1-WT	1487691	1487691
UN	11061	.	ADP1-WT	1487693	1487699
UN	11062	.	ADP1-WT	1487702	1487704
UN	11063	.	ADP1-WT	1487707	1487707
UN	11064	.	ADP1-WT	1487710	1487710
UN	11065	.	ADP1-WT	1487712	1487712
UN	11066	.	ADP1-WT	1487715	1487719
UN	11067	.	ADP1-WT	1487724	1487726
UN	11068	.	ADP1-WT	1487728	1487728
UN	11069	.	ADP1-WT	1487731	1487731
UN	11070	.	ADP1-WT	1488162	1488162
UN	11071	.	ADP1-WT	1488335	1488335
UN	11072	.	ADP1-WT	1488750	1488750
UN	11073	.	ADP1-WT	1488765	1488765
UN	11074	.	ADP1-WT	1488768	1488768
UN	11075	.	ADP1-WT	1488771	1488771
UN	11076	.	ADP1-WT	1489617	1489617
UN	11077	.	ADP1-WT	1489621	1489621
UN	11078	.	ADP1-WT	1490384	1490389
UN	11079	.	ADP1-WT	1490395	1490395
UN	11080	.	ADP1-WT	1490883	1490883
UN	11081	.	ADP1-WT	1493957	1493957
UN	11082	.	ADP1-WT	1494046	1494052
UN	11083	.	ADP1-WT	1494054	1494056
UN	11084	.	ADP1-WT	1494058	1494094
UN	11085	.	ADP1-WT	1494096	1494103
UN	11086	.	ADP1-WT	1494105	1494105
UN	11087	.	ADP1-WT	1494108	1494114
UN	11088	.	ADP1-WT	1494123	1494124
UN	11089	.	ADP1-WT	1494128	1494128
UN	11090	.	ADP1-WT	1494130	1494130
UN	11091	.	ADP1-WT	1494132	1494209
UN	11092	.	ADP1-WT	1494211	1494212
UN	11093	.	ADP1-WT	1494266	1494266
UN	11094	.	ADP1-WT	1496069	1496072
UN	11095	.	ADP1-WT	1496076	1496209
UN	11096	.	ADP1-WT	1497164	1497188
UN	11097	.	ADP1-WT	1497190	1497190
UN	11098	.	ADP1-WT	1497192	1497195
UN	11099	.	ADP1-WT	1497198	1497308
UN	11100	.	ADP1-WT	1497312	1497312
UN	11101	.	ADP1-WT	1497314	1497314
UN	11102	.	ADP1-WT	1497316	1497319
UN	11103	.	ADP1-WT	1497323	1497325
UN	11104	.	ADP1-WT	1497327	1497327
UN	11105	.	ADP1-WT	1497329	1497333
UN	11106	.	ADP1-WT	1497335	1497408
UN	11107	.	ADP1-WT	1497411	1497411
UN	11108	.	ADP1-WT	1497413	1497413
UN	11109	.	ADP1-WT	1497416	1497416
UN	11110	.	ADP1-WT	1497423	1497424
UN	11111	.	ADP1-WT	1497426	1497428
UN	11112	.	ADP1-WT	1497430	1497430
UN	11113	.	ADP1-WT	1497432	1497432
UN	11114	.	ADP1-WT	1497859	1497859
UN	11115	.	ADP1-WT	1497861	1497888
UN	11116	.	ADP1-WT	1497893	1497895
UN	11117	.	ADP1-WT	1498203	1498203
UN	11118	.	ADP1-WT	1500960	1500960
UN	11119	.	ADP1-WT	1501057	1501058
UN	11120	.	ADP1-WT	1501061	1501061
UN	11121	.	ADP1-WT	1501063	1501064
UN	11122	.	ADP1-WT	1501066	1501066
UN	11123	.	ADP1-WT	1501070	1501085
UN	11124	.	ADP1-WT	1501087	1501089
UN	11125	.	ADP1-WT	1501091	1501094
UN	11126	.	ADP1-WT	1501096	1501097
UN	11127	.	ADP1-WT	1501100	1501101
UN	11128	.	ADP1-WT	1501103	1501103
UN	11129	.	ADP1-WT	1501107	1501112
UN	11130	.	ADP1-WT	1501114	1501116
UN	11131	.	ADP1-WT	1501131	1501131
UN	11132	.	ADP1-WT	1501149	1501149
UN	11133	.	ADP1-WT	1501173	1501173
UN	11134	.	ADP1-WT	1501184	1501203
UN	11135	.	ADP1-WT	1501205	1501207
UN	11136	.	ADP1-WT	1501209	1501209
UN	11137	.	ADP1-WT	1501212	1501213
UN	11138	.	ADP1-WT	1501215	1501215
UN	11139	.	ADP1-WT	1501218	1501221
UN	11140	.	ADP1-WT	1501266	1501267
UN	11141	.	ADP1-WT	1501287	1501289
UN	11142	.	ADP1-WT	1501291	1501291
UN	11143	.	ADP1-WT	1501293	1501293
UN	11144	.	ADP1-WT	1501296	1501296
UN	11145	.	ADP1-WT	1501298	1501299
UN	11146	.	ADP1-WT	1501306	1501306
UN	11147	.	ADP1-WT	1502119	1502120
UN	11148	.	ADP1-WT	1502590	1502594
UN	11149	.	ADP1-WT	1502596	1502597
UN	11150	.	ADP1-WT	1502599	1502607
UN	11151	.	ADP1-WT	1502609	1502631
UN	11152	.	ADP1-WT	1502967	1502980
UN	11153	.	ADP1-WT	1502982	1502988
UN	11154	.	ADP1-WT	1502990	1503016
UN	11155	.	ADP1-WT	1503026	1503028
UN	11156	.	ADP1-WT	1503031	1503033
UN	11157	.	ADP1-WT	1503035	1503044
UN	11158	.	ADP1-WT	1503046	1503058
UN	11159	.	ADP1-WT	1503060	1503071
UN	11160	.	ADP1-WT	1503076	1503080
UN	11161	.	ADP1-WT	1503082	1503100
UN	11162	.	ADP1-WT	1503102	1503105
UN	11163	.	ADP1-WT	1503107	1503128
UN	11164	.	ADP1-WT	1503131	1503136
UN	11165	.	ADP1-WT	1503138	1503143
UN	11166	.	ADP1-WT	1503145	1503145
UN	11167	.	ADP1-WT	1503156	1503156
UN	11168	.	ADP1-WT	1503163	1503167
UN	11169	.	ADP1-WT	1503169	1503169
UN	11170	.	ADP1-WT	1503171	1503171
UN	11171	.	ADP1-WT	1503224	1503224
UN	11172	.	ADP1-WT	1503235	1503235
UN	11173	.	ADP1-WT	1503245	1503245
UN	11174	.	ADP1-WT	1503298	1503298
UN	11175	.	ADP1-WT	1503306	1503316
UN	11176	.	ADP1-WT	1503318	1503359
UN	11177	.	ADP1-WT	1503594	1503594
UN	11178	.	ADP1-WT	1503972	1503986
UN	11179	.	ADP1-WT	1503988	1503988
UN	11180	.	ADP1-WT	1503990	1503990
UN	11181	.	ADP1-WT	1503993	1503994
UN	11182	.	ADP1-WT	1503997	1503997
UN	11183	.	ADP1-WT	1504000	1504000
UN	11184	.	ADP1-WT	1504158	1504158
UN	11185	.	ADP1-WT	1504160	1504161
UN	11186	.	ADP1-WT	1504179	1504180
UN	11187	.	ADP1-WT	1504182	1504182
UN	11188	.	ADP1-WT	1504186	1504186
UN	11189	.	ADP1-WT	1504188	1504190
UN	11190	.	ADP1-WT	1504195	1504195
UN	11191	.	ADP1-WT	1504200	1504203
UN	11192	.	ADP1-WT	1504205	1504210
UN	11193	.	ADP1-WT	1504212	1504222
UN	11194	.	ADP1-WT	1504224	1504224
UN	11195	.	ADP1-WT	1504227	1504228
UN	11196	.	ADP1-WT	1504230	1504230
UN	11197	.	ADP1-WT	1504232	1504238
UN	11198	.	ADP1-WT	1504240	1504270
UN	11199	.	ADP1-WT	1504272	1504273
UN	11200	.	ADP1-WT	1504275	1504277
UN	11201	.	ADP1-WT	1504279	1504279
UN	11202	.	ADP1-WT	1504283	1504287
UN	11203	.	ADP1-WT	1505445	1505446
UN	11204	.	ADP1-WT	1505858	1505859
UN	11205	.	ADP1-WT	1505891	1505891
UN	11206	.	ADP1-WT	1505898	1505899
UN	11207	.	ADP1-WT	1505901	1505901
UN	11208	.	ADP1-WT	1505903	1505904
UN	11209	.	ADP1-WT	1505909	1505909
UN	11210	.	ADP1-WT	1505914	1505914
UN	11211	.	ADP1-WT	1505921	1505921
UN	11212	.	ADP1-WT	1505926	1505926
UN	11213	.	ADP1-WT	1506093	1506094
UN	11214	.	ADP1-WT	1506119	1506119
UN	11215	.	ADP1-WT	1506121	1506130
UN	11216	.	ADP1-WT	1506133	1506136
UN	11217	.	ADP1-WT	1507334	1507334
UN	11218	.	ADP1-WT	1507336	1507345
UN	11219	.	ADP1-WT	1507347	1507440
UN	11220	.	ADP1-WT	1507446	1507446
UN	11221	.	ADP1-WT	1507448	1507449
UN	11222	.	ADP1-WT	1507452	1507453
UN	11223	.	ADP1-WT	1507612	1507614
UN	11224	.	ADP1-WT	1507621	1507621
UN	11225	.	ADP1-WT	1508080	1508087
UN	11226	.	ADP1-WT	1508304	1508304
UN	11227	.	ADP1-WT	1508307	1508307
UN	11228	.	ADP1-WT	1508312	1508313
UN	11229	.	ADP1-WT	1508315	1508315
UN	11230	.	ADP1-WT	1508517	1508517
UN	11231	.	ADP1-WT	1508520	1508539
UN	11232	.	ADP1-WT	1508544	1508544
UN	11233	.	ADP1-WT	1508548	1508548
UN	11234	.	ADP1-WT	1508551	1508552
UN	11235	.	ADP1-WT	1508554	1508579
UN	11236	.	ADP1-WT	1508582	1508582
UN	11237	.	ADP1-WT	1508759	1508760
UN	11238	.	ADP1-WT	1508765	1508766
UN	11239	.	ADP1-WT	1508769	1508769
UN	11240	.	ADP1-WT	1508771	1508772
UN	11241	.	ADP1-WT	1508779	1508779
UN	11242	.	ADP1-WT	1508818	1508818
UN	11243	.	ADP1-WT	1508825	1508827
UN	11244	.	ADP1-WT	1508836	1508836
UN	11245	.	ADP1-WT	1508848	1508848
UN	11246	.	ADP1-WT	1508856	1508856
UN	11247	.	ADP1-WT	1508890	1508890
UN	11248	.	ADP1-WT	1509366	1509366
UN	11249	.	ADP1-WT	1509368	1509434
UN	11250	.	ADP1-WT	1509436	1509456
UN	11251	.	ADP1-WT	1509459	1509460
UN	11252	.	ADP1-WT	1509462	1509468
UN	11253	.	ADP1-WT	1509470	1509474
UN	11254	.	ADP1-WT	1509478	1509479
UN	11255	.	ADP1-WT	1509481	1509484
UN	11256	.	ADP1-WT	1509486	1509488
UN	11257	.	ADP1-WT	1509490	1509494
UN	11258	.	ADP1-WT	1509496	1509497
UN	11259	.	ADP1-WT	1509765	1509765
UN	11260	.	ADP1-WT	1509767	1509767
UN	11261	.	ADP1-WT	1510495	1510496
UN	11262	.	ADP1-WT	1510507	1510510
UN	11263	.	ADP1-WT	1510538	1510542
UN	11264	.	ADP1-WT	1510544	1510544
UN	11265	.	ADP1-WT	1510546	1510546
UN	11266	.	ADP1-WT	1510551	1510554
UN	11267	.	ADP1-WT	1511217	1511218
UN	11268	.	ADP1-WT	1511221	1511221
UN	11269	.	ADP1-WT	1511225	1511226
UN	11270	.	ADP1-WT	1511286	1511286
UN	11271	.	ADP1-WT	1511296	1511297
UN	11272	.	ADP1-WT	1511300	1511302
UN	11273	.	ADP1-WT	1511307	1511307
UN	11274	.	ADP1-WT	1511309	1511312
UN	11275	.	ADP1-WT	1511317	1511319
UN	11276	.	ADP1-WT	1511485	1511485
UN	11277	.	ADP1-WT	1511845	1511845
UN	11278	.	ADP1-WT	1512081	1512081
UN	11279	.	ADP1-WT	1512089	1512099
UN	11280	.	ADP1-WT	1512101	1512102
UN	11281	.	ADP1-WT	1512104	1512104
UN	11282	.	ADP1-WT	1512107	1512107
UN	11283	.	ADP1-WT	1512110	1512130
UN	11284	.	ADP1-WT	1512132	1512162
UN	11285	.	ADP1-WT	1512164	1512166
UN	11286	.	ADP1-WT	1512173	1512176
UN	11287	.	ADP1-WT	1512180	1512180
UN	11288	.	ADP1-WT	1512184	1512184
UN	11289	.	ADP1-WT	1512187	1512188
UN	11290	.	ADP1-WT	1512192	1512192
UN	11291	.	ADP1-WT	1512194	1512195
UN	11292	.	ADP1-WT	1512198	1512253
UN	11293	.	ADP1-WT	1512255	1512257
UN	11294	.	ADP1-WT	1512259	1512260
UN	11295	.	ADP1-WT	1512263	1512263
UN	11296	.	ADP1-WT	1512265	1512268
UN	11297	.	ADP1-WT	1512271	1512279
UN	11298	.	ADP1-WT	1512282	1512282
UN	11299	.	ADP1-WT	1512284	1512284
UN	11300	.	ADP1-WT	1512287	1512287
UN	11301	.	ADP1-WT	1512291	1512291
UN	11302	.	ADP1-WT	1512297	1512297
UN	11303	.	ADP1-WT	1512299	1512353
UN	11304	.	ADP1-WT	1512633	1512633
UN	11305	.	ADP1-WT	1512638	1512638
UN	11306	.	ADP1-WT	1512642	1512642
UN	11307	.	ADP1-WT	1512644	1512673
UN	11308	.	ADP1-WT	1512683	1512684
UN	11309	.	ADP1-WT	1512693	1512694
UN	11310	.	ADP1-WT	1512699	1512701
UN	11311	.	ADP1-WT	1513140	1513140
UN	11312	.	ADP1-WT	1513995	1513995
UN	11313	.	ADP1-WT	1514005	1514005
UN	11314	.	ADP1-WT	1514014	1514014
UN	11315	.	ADP1-WT	1514198	1514198
UN	11316	.	ADP1-WT	1514200	1514200
UN	11317	.	ADP1-WT	1514203	1514203
UN	11318	.	ADP1-WT	1514227	1514227
UN	11319	.	ADP1-WT	1514313	1514313
UN	11320	.	ADP1-WT	1514320	1514320
UN	11321	.	ADP1-WT	1514607	1514632
UN	11322	.	ADP1-WT	1514634	1514634
UN	11323	.	ADP1-WT	1514639	1514639
UN	11324	.	ADP1-WT	1514643	1514643
UN	11325	.	ADP1-WT	1514646	1514679
UN	11326	.	ADP1-WT	1514681	1514707
UN	11327	.	ADP1-WT	1514709	1514722
UN	11328	.	ADP1-WT	1514725	1514725
UN	11329	.	ADP1-WT	1514728	1514745
UN	11330	.	ADP1-WT	1514747	1514760
UN	11331	.	ADP1-WT	1514762	1514810
UN	11332	.	ADP1-WT	1514814	1514814
UN	11333	.	ADP1-WT	1514816	1514846
UN	11334	.	ADP1-WT	1514848	1514851
UN	11335	.	ADP1-WT	1514926	1514926
UN	11336	.	ADP1-WT	1515125	1515149
UN	11337	.	ADP1-WT	1515151	1515151
UN	11338	.	ADP1-WT	1515162	1515181
UN	11339	.	ADP1-WT	1515331	1515362
UN	11340	.	ADP1-WT	1515711	1515711
UN	11341	.	ADP1-WT	1515715	1515715
UN	11342	.	ADP1-WT	1515720	1515720
UN	11343	.	ADP1-WT	1515726	1515726
UN	11344	.	ADP1-WT	1515729	1515729
UN	11345	.	ADP1-WT	1515776	1515776
UN	11346	.	ADP1-WT	1515781	1515781
UN	11347	.	ADP1-WT	1515784	1515784
UN	11348	.	ADP1-WT	1515787	1515787
UN	11349	.	ADP1-WT	1515789	1515790
UN	11350	.	ADP1-WT	1515802	1515802
UN	11351	.	ADP1-WT	1515804	1515805
UN	11352	.	ADP1-WT	1515811	1515811
UN	11353	.	ADP1-WT	1515831	1515831
UN	11354	.	ADP1-WT	1515833	1515833
UN	11355	.	ADP1-WT	1515835	1515837
UN	11356	.	ADP1-WT	1515843	1515985
UN	11357	.	ADP1-WT	1515987	1515987
UN	11358	.	ADP1-WT	1515989	1515991
UN	11359	.	ADP1-WT	1515993	1516000
UN	11360	.	ADP1-WT	1516005	1516005
UN	11361	.	ADP1-WT	1516012	1516012
UN	11362	.	ADP1-WT	1517580	1517583
UN	11363	.	ADP1-WT	1517602	1517602
UN	11364	.	ADP1-WT	1517616	1517616
UN	11365	.	ADP1-WT	1517619	1517619
UN	11366	.	ADP1-WT	1517731	1517732
UN	11367	.	ADP1-WT	1517751	1517751
UN	11368	.	ADP1-WT	1517758	1517758
UN	11369	.	ADP1-WT	1518425	1518429
UN	11370	.	ADP1-WT	1518577	1518577
UN	11371	.	ADP1-WT	1518579	1518579
UN	11372	.	ADP1-WT	1518590	1518686
UN	11373	.	ADP1-WT	1518690	1518690
UN	11374	.	ADP1-WT	1518699	1518699
UN	11375	.	ADP1-WT	1518729	1518732
UN	11376	.	ADP1-WT	1522552	1522553
UN	11377	.	ADP1-WT	1522566	1522593
UN	11378	.	ADP1-WT	1522595	1522595
UN	11379	.	ADP1-WT	1522598	1522598
UN	11380	.	ADP1-WT	1522601	1522601
UN	11381	.	ADP1-WT	1522610	1522612
UN	11382	.	ADP1-WT	1522614	1522614
UN	11383	.	ADP1-WT	1522624	1522624
UN	11384	.	ADP1-WT	1522663	1522663
UN	11385	.	ADP1-WT	1522686	1522686
UN	11386	.	ADP1-WT	1522699	1522699
UN	11387	.	ADP1-WT	1522743	1522745
UN	11388	.	ADP1-WT	1522747	1522747
UN	11389	.	ADP1-WT	1522750	1522750
UN	11390	.	ADP1-WT	1522756	1522757
UN	11391	.	ADP1-WT	1522761	1522761
UN	11392	.	ADP1-WT	1522771	1522771
UN	11393	.	ADP1-WT	1522789	1522789
UN	11394	.	ADP1-WT	1522840	1522840
UN	11395	.	ADP1-WT	1522846	1522846
UN	11396	.	ADP1-WT	1522848	1522849
UN	11397	.	ADP1-WT	1522851	1522852
UN	11398	.	ADP1-WT	1522854	1522873
UN	11399	.	ADP1-WT	1522875	1522883
UN	11400	.	ADP1-WT	1522885	1522885
UN	11401	.	ADP1-WT	1522887	1522887
UN	11402	.	ADP1-WT	1522889	1522889
UN	11403	.	ADP1-WT	1522891	1522894
UN	11404	.	ADP1-WT	1522899	1522911
UN	11405	.	ADP1-WT	1522921	1522921
UN	11406	.	ADP1-WT	1522924	1522927
UN	11407	.	ADP1-WT	1522932	1522932
UN	11408	.	ADP1-WT	1522936	1522936
UN	11409	.	ADP1-WT	1522941	1522941
UN	11410	.	ADP1-WT	1523059	1523059
UN	11411	.	ADP1-WT	1523062	1523070
UN	11412	.	ADP1-WT	1523090	1523091
UN	11413	.	ADP1-WT	1523093	1523095
UN	11414	.	ADP1-WT	1523097	1523097
UN	11415	.	ADP1-WT	1523099	1523099
UN	11416	.	ADP1-WT	1523101	1523101
UN	11417	.	ADP1-WT	1523103	1523165
UN	11418	.	ADP1-WT	1523167	1523176
UN	11419	.	ADP1-WT	1523178	1523187
UN	11420	.	ADP1-WT	1523189	1523199
UN	11421	.	ADP1-WT	1523201	1523211
UN	11422	.	ADP1-WT	1523213	1523294
UN	11423	.	ADP1-WT	1523298	1523298
UN	11424	.	ADP1-WT	1523302	1523302
UN	11425	.	ADP1-WT	1523304	1523307
UN	11426	.	ADP1-WT	1523309	1523314
UN	11427	.	ADP1-WT	1523318	1523320
UN	11428	.	ADP1-WT	1523323	1523328
UN	11429	.	ADP1-WT	1523330	1523332
UN	11430	.	ADP1-WT	1523461	1523461
UN	11431	.	ADP1-WT	1524831	1524888
UN	11432	.	ADP1-WT	1524911	1524927
UN	11433	.	ADP1-WT	1524930	1524930
UN	11434	.	ADP1-WT	1524932	1524932
UN	11435	.	ADP1-WT	1524937	1524938
UN	11436	.	ADP1-WT	1525525	1525526
UN	11437	.	ADP1-WT	1525529	1525529
UN	11438	.	ADP1-WT	1525532	1525541
UN	11439	.	ADP1-WT	1525544	1525551
UN	11440	.	ADP1-WT	1525553	1525554
UN	11441	.	ADP1-WT	1525568	1525570
UN	11442	.	ADP1-WT	1525573	1525573
UN	11443	.	ADP1-WT	1525580	1525580
UN	11444	.	ADP1-WT	1525582	1525583
UN	11445	.	ADP1-WT	1525585	1525585
UN	11446	.	ADP1-WT	1525587	1525588
UN	11447	.	ADP1-WT	1525761	1525761
UN	11448	.	ADP1-WT	1525862	1525871
UN	11449	.	ADP1-WT	1525875	1525875
UN	11450	.	ADP1-WT	1525878	1525881
UN	11451	.	ADP1-WT	1525883	1525883
UN	11452	.	ADP1-WT	1525888	1525888
UN	11453	.	ADP1-WT	1525891	1525893
UN	11454	.	ADP1-WT	1525918	1525921
UN	11455	.	ADP1-WT	1525923	1525924
UN	11456	.	ADP1-WT	1525926	1525928
UN	11457	.	ADP1-WT	1526115	1526157
UN	11458	.	ADP1-WT	1527446	1527513
UN	11459	.	ADP1-WT	1527515	1527515
UN	11460	.	ADP1-WT	1527519	1527520
UN	11461	.	ADP1-WT	1527522	1527522
UN	11462	.	ADP1-WT	1527524	1527524
UN	11463	.	ADP1-WT	1527527	1527529
UN	11464	.	ADP1-WT	1527531	1527533
UN	11465	.	ADP1-WT	1527535	1527541
UN	11466	.	ADP1-WT	1527544	1527549
UN	11467	.	ADP1-WT	1527551	1527551
UN	11468	.	ADP1-WT	1527555	1527555
UN	11469	.	ADP1-WT	1527561	1527561
UN	11470	.	ADP1-WT	1527563	1527615
UN	11471	.	ADP1-WT	1527618	1527619
UN	11472	.	ADP1-WT	1527621	1527624
UN	11473	.	ADP1-WT	1527627	1527629
UN	11474	.	ADP1-WT	1527633	1527722
UN	11475	.	ADP1-WT	1528350	1528350
UN	11476	.	ADP1-WT	1528353	1528357
UN	11477	.	ADP1-WT	1528361	1528364
UN	11478	.	ADP1-WT	1528367	1528368
UN	11479	.	ADP1-WT	1528372	1528373
UN	11480	.	ADP1-WT	1528580	1528580
UN	11481	.	ADP1-WT	1528582	1528584
UN	11482	.	ADP1-WT	1528588	1528593
UN	11483	.	ADP1-WT	1528595	1528655
UN	11484	.	ADP1-WT	1528657	1528657
UN	11485	.	ADP1-WT	1528897	1528897
UN	11486	.	ADP1-WT	1528899	1528899
UN	11487	.	ADP1-WT	1528901	1528905
UN	11488	.	ADP1-WT	1528907	1528907
UN	11489	.	ADP1-WT	1528926	1529015
UN	11490	.	ADP1-WT	1529017	1529019
UN	11491	.	ADP1-WT	1529203	1529361
UN	11492	.	ADP1-WT	1529402	1529415
UN	11493	.	ADP1-WT	1529420	1529421
UN	11494	.	ADP1-WT	1529435	1529435
UN	11495	.	ADP1-WT	1529437	1529438
UN	11496	.	ADP1-WT	1529447	1529447
UN	11497	.	ADP1-WT	1529449	1529449
UN	11498	.	ADP1-WT	1529452	1529452
UN	11499	.	ADP1-WT	1529455	1529455
UN	11500	.	ADP1-WT	1529457	1529458
UN	11501	.	ADP1-WT	1529461	1529461
UN	11502	.	ADP1-WT	1529475	1529475
UN	11503	.	ADP1-WT	1529479	1529479
UN	11504	.	ADP1-WT	1529483	1529483
UN	11505	.	ADP1-WT	1529485	1529485
UN	11506	.	ADP1-WT	1529487	1529488
UN	11507	.	ADP1-WT	1529491	1529491
UN	11508	.	ADP1-WT	1529495	1529495
UN	11509	.	ADP1-WT	1529497	1529503
UN	11510	.	ADP1-WT	1529505	1529505
UN	11511	.	ADP1-WT	1529508	1529513
UN	11512	.	ADP1-WT	1529515	1529516
UN	11513	.	ADP1-WT	1530327	1530330
UN	11514	.	ADP1-WT	1530465	1530465
UN	11515	.	ADP1-WT	1530474	1530474
UN	11516	.	ADP1-WT	1530477	1530479
UN	11517	.	ADP1-WT	1530630	1530630
UN	11518	.	ADP1-WT	1530793	1530793
UN	11519	.	ADP1-WT	1530799	1530801
UN	11520	.	ADP1-WT	1531159	1531159
UN	11521	.	ADP1-WT	1531162	1531163
UN	11522	.	ADP1-WT	1531165	1531165
UN	11523	.	ADP1-WT	1531190	1531190
UN	11524	.	ADP1-WT	1531192	1531192
UN	11525	.	ADP1-WT	1531194	1531194
UN	11526	.	ADP1-WT	1531196	1531196
UN	11527	.	ADP1-WT	1531201	1531201
UN	11528	.	ADP1-WT	1531205	1531205
UN	11529	.	ADP1-WT	1531207	1531207
UN	11530	.	ADP1-WT	1531441	1531442
UN	11531	.	ADP1-WT	1531444	1531444
UN	11532	.	ADP1-WT	1531449	1531451
UN	11533	.	ADP1-WT	1531453	1531453
UN	11534	.	ADP1-WT	1531455	1531461
UN	11535	.	ADP1-WT	1531471	1531471
UN	11536	.	ADP1-WT	1531475	1531475
UN	11537	.	ADP1-WT	1531566	1531567
UN	11538	.	ADP1-WT	1531571	1531572
UN	11539	.	ADP1-WT	1531611	1531611
UN	11540	.	ADP1-WT	1531617	1531617
UN	11541	.	ADP1-WT	1531620	1531620
UN	11542	.	ADP1-WT	1531630	1531675
UN	11543	.	ADP1-WT	1532721	1532721
UN	11544	.	ADP1-WT	1532728	1532728
UN	11545	.	ADP1-WT	1532733	1532733
UN	11546	.	ADP1-WT	1532782	1532782
UN	11547	.	ADP1-WT	1532798	1532846
UN	11548	.	ADP1-WT	1532995	1532995
UN	11549	.	ADP1-WT	1532997	1533013
UN	11550	.	ADP1-WT	1534071	1534072
UN	11551	.	ADP1-WT	1534075	1534075
UN	11552	.	ADP1-WT	1534080	1534080
UN	11553	.	ADP1-WT	1534082	1534172
UN	11554	.	ADP1-WT	1534347	1534347
UN	11555	.	ADP1-WT	1534351	1534352
UN	11556	.	ADP1-WT	1534523	1534523
UN	11557	.	ADP1-WT	1534530	1534531
UN	11558	.	ADP1-WT	1534540	1534727
UN	11559	.	ADP1-WT	1534731	1534731
UN	11560	.	ADP1-WT	1534735	1534777
UN	11561	.	ADP1-WT	1534782	1534782
UN	11562	.	ADP1-WT	1534855	1534859
UN	11563	.	ADP1-WT	1534873	1534876
UN	11564	.	ADP1-WT	1534878	1534888
UN	11565	.	ADP1-WT	1534892	1534892
UN	11566	.	ADP1-WT	1534912	1534912
UN	11567	.	ADP1-WT	1535105	1535105
UN	11568	.	ADP1-WT	1535223	1535223
UN	11569	.	ADP1-WT	1535293	1535293
UN	11570	.	ADP1-WT	1535297	1535301
UN	11571	.	ADP1-WT	1535814	1535814
UN	11572	.	ADP1-WT	1535816	1535816
UN	11573	.	ADP1-WT	1535823	1535825
UN	11574	.	ADP1-WT	1535827	1535827
UN	11575	.	ADP1-WT	1535829	1535894
UN	11576	.	ADP1-WT	1535896	1535915
UN	11577	.	ADP1-WT	1535917	1535931
UN	11578	.	ADP1-WT	1535933	1535933
UN	11579	.	ADP1-WT	1535935	1535947
UN	11580	.	ADP1-WT	1535998	1535998
UN	11581	.	ADP1-WT	1536008	1536008
UN	11582	.	ADP1-WT	1536010	1536010
UN	11583	.	ADP1-WT	1536013	1536015
UN	11584	.	ADP1-WT	1536021	1536021
UN	11585	.	ADP1-WT	1536024	1536038
UN	11586	.	ADP1-WT	1536040	1536040
UN	11587	.	ADP1-WT	1536517	1536517
UN	11588	.	ADP1-WT	1536520	1536520
UN	11589	.	ADP1-WT	1536530	1536542
UN	11590	.	ADP1-WT	1536545	1536545
UN	11591	.	ADP1-WT	1536547	1536553
UN	11592	.	ADP1-WT	1536555	1536555
UN	11593	.	ADP1-WT	1536565	1536565
UN	11594	.	ADP1-WT	1536572	1536573
UN	11595	.	ADP1-WT	1536575	1536575
UN	11596	.	ADP1-WT	1536577	1536581
UN	11597	.	ADP1-WT	1536598	1536598
UN	11598	.	ADP1-WT	1536618	1536619
UN	11599	.	ADP1-WT	1536621	1536621
UN	11600	.	ADP1-WT	1536633	1536633
UN	11601	.	ADP1-WT	1536635	1536635
UN	11602	.	ADP1-WT	1536642	1536643
UN	11603	.	ADP1-WT	1536645	1536645
UN	11604	.	ADP1-WT	1536653	1536653
UN	11605	.	ADP1-WT	1536663	1536663
UN	11606	.	ADP1-WT	1536665	1536665
UN	11607	.	ADP1-WT	1536669	1536669
UN	11608	.	ADP1-WT	1536672	1536672
UN	11609	.	ADP1-WT	1536678	1536680
UN	11610	.	ADP1-WT	1536685	1536686
UN	11611	.	ADP1-WT	1536689	1536690
UN	11612	.	ADP1-WT	1536699	1536709
UN	11613	.	ADP1-WT	1536711	1536746
UN	11614	.	ADP1-WT	1536748	1536749
UN	11615	.	ADP1-WT	1536751	1536751
UN	11616	.	ADP1-WT	1536753	1536755
UN	11617	.	ADP1-WT	1536757	1536758
UN	11618	.	ADP1-WT	1536762	1536764
UN	11619	.	ADP1-WT	1536768	1536768
UN	11620	.	ADP1-WT	1536772	1536772
UN	11621	.	ADP1-WT	1536776	1536776
UN	11622	.	ADP1-WT	1536778	1536778
UN	11623	.	ADP1-WT	1536786	1536787
UN	11624	.	ADP1-WT	1536951	1536951
UN	11625	.	ADP1-WT	1537083	1537083
UN	11626	.	ADP1-WT	1537117	1537122
UN	11627	.	ADP1-WT	1537125	1537125
UN	11628	.	ADP1-WT	1537132	1537155
UN	11629	.	ADP1-WT	1537157	1537158
UN	11630	.	ADP1-WT	1537166	1537166
UN	11631	.	ADP1-WT	1537191	1537191
UN	11632	.	ADP1-WT	1537199	1537200
UN	11633	.	ADP1-WT	1537202	1537202
UN	11634	.	ADP1-WT	1537206	1537252
UN	11635	.	ADP1-WT	1537254	1537257
UN	11636	.	ADP1-WT	1537411	1537411
UN	11637	.	ADP1-WT	1537413	1537413
UN	11638	.	ADP1-WT	1537415	1537415
UN	11639	.	ADP1-WT	1537418	1537418
UN	11640	.	ADP1-WT	1537421	1537421
UN	11641	.	ADP1-WT	1537423	1537426
UN	11642	.	ADP1-WT	1537438	1537438
UN	11643	.	ADP1-WT	1537440	1537443
UN	11644	.	ADP1-WT	1537445	1537447
UN	11645	.	ADP1-WT	1537453	1537520
UN	11646	.	ADP1-WT	1537681	1537682
UN	11647	.	ADP1-WT	1537684	1537684
UN	11648	.	ADP1-WT	1537686	1537687
UN	11649	.	ADP1-WT	1537691	1537750
UN	11650	.	ADP1-WT	1537764	1537764
UN	11651	.	ADP1-WT	1537769	1537769
UN	11652	.	ADP1-WT	1537771	1537771
UN	11653	.	ADP1-WT	1537943	1537943
UN	11654	.	ADP1-WT	1538102	1538135
UN	11655	.	ADP1-WT	1538138	1538141
UN	11656	.	ADP1-WT	1538143	1538144
UN	11657	.	ADP1-WT	1538146	1538146
UN	11658	.	ADP1-WT	1538161	1538161
UN	11659	.	ADP1-WT	1538175	1538175
UN	11660	.	ADP1-WT	1538186	1538205
UN	11661	.	ADP1-WT	1538303	1538304
UN	11662	.	ADP1-WT	1538311	1538311
UN	11663	.	ADP1-WT	1538339	1538340
UN	11664	.	ADP1-WT	1538369	1538373
UN	11665	.	ADP1-WT	1538375	1538379
UN	11666	.	ADP1-WT	1538512	1538519
UN	11667	.	ADP1-WT	1538521	1538522
UN	11668	.	ADP1-WT	1538527	1538534
UN	11669	.	ADP1-WT	1538536	1538546
UN	11670	.	ADP1-WT	1538549	1538556
UN	11671	.	ADP1-WT	1538579	1538579
UN	11672	.	ADP1-WT	1538585	1538585
UN	11673	.	ADP1-WT	1538797	1538797
UN	11674	.	ADP1-WT	1539450	1539453
UN	11675	.	ADP1-WT	1539455	1539457
UN	11676	.	ADP1-WT	1539489	1539489
UN	11677	.	ADP1-WT	1539492	1539494
UN	11678	.	ADP1-WT	1539497	1539497
UN	11679	.	ADP1-WT	1539499	1539499
UN	11680	.	ADP1-WT	1539503	1539507
UN	11681	.	ADP1-WT	1539509	1539512
UN	11682	.	ADP1-WT	1539517	1539517
UN	11683	.	ADP1-WT	1539520	1539520
UN	11684	.	ADP1-WT	1539522	1539523
UN	11685	.	ADP1-WT	1539526	1539526
UN	11686	.	ADP1-WT	1539528	1539528
UN	11687	.	ADP1-WT	1539530	1539533
UN	11688	.	ADP1-WT	1539719	1539719
UN	11689	.	ADP1-WT	1539724	1539724
UN	11690	.	ADP1-WT	1539726	1539727
UN	11691	.	ADP1-WT	1539729	1539851
UN	11692	.	ADP1-WT	1539853	1539859
UN	11693	.	ADP1-WT	1539861	1539863
UN	11694	.	ADP1-WT	1539865	1539874
UN	11695	.	ADP1-WT	1539894	1539895
UN	11696	.	ADP1-WT	1540024	1540026
UN	11697	.	ADP1-WT	1540029	1540031
UN	11698	.	ADP1-WT	1540033	1540137
UN	11699	.	ADP1-WT	1540139	1540140
UN	11700	.	ADP1-WT	1540179	1540180
UN	11701	.	ADP1-WT	1540183	1540183
UN	11702	.	ADP1-WT	1540189	1540189
UN	11703	.	ADP1-WT	1540196	1540196
UN	11704	.	ADP1-WT	1540206	1540206
UN	11705	.	ADP1-WT	1540211	1540219
UN	11706	.	ADP1-WT	1540372	1540428
UN	11707	.	ADP1-WT	1540430	1540430
UN	11708	.	ADP1-WT	1540435	1540436
UN	11709	.	ADP1-WT	1540450	1540460
UN	11710	.	ADP1-WT	1540463	1540466
UN	11711	.	ADP1-WT	1540702	1540705
UN	11712	.	ADP1-WT	1540708	1540711
UN	11713	.	ADP1-WT	1540876	1540879
UN	11714	.	ADP1-WT	1540883	1540885
UN	11715	.	ADP1-WT	1540890	1540891
UN	11716	.	ADP1-WT	1540893	1540900
UN	11717	.	ADP1-WT	1540902	1540902
UN	11718	.	ADP1-WT	1540904	1540904
UN	11719	.	ADP1-WT	1540907	1540907
UN	11720	.	ADP1-WT	1540910	1540911
UN	11721	.	ADP1-WT	1540916	1540917
UN	11722	.	ADP1-WT	1540919	1540919
UN	11723	.	ADP1-WT	1540925	1540925
UN	11724	.	ADP1-WT	1540951	1540955
UN	11725	.	ADP1-WT	1541222	1541223
UN	11726	.	ADP1-WT	1541225	1541225
UN	11727	.	ADP1-WT	1541228	1541229
UN	11728	.	ADP1-WT	1541231	1541231
UN	11729	.	ADP1-WT	1541233	1541234
UN	11730	.	ADP1-WT	1541709	1541709
UN	11731	.	ADP1-WT	1541712	1541713
UN	11732	.	ADP1-WT	1541717	1541717
UN	11733	.	ADP1-WT	1541721	1541725
UN	11734	.	ADP1-WT	1541728	1541730
UN	11735	.	ADP1-WT	1541735	1541736
UN	11736	.	ADP1-WT	1541740	1541743
UN	11737	.	ADP1-WT	1541745	1541746
UN	11738	.	ADP1-WT	1541748	1541749
UN	11739	.	ADP1-WT	1541752	1541752
UN	11740	.	ADP1-WT	1541754	1541762
UN	11741	.	ADP1-WT	1541771	1541771
UN	11742	.	ADP1-WT	1541774	1541930
UN	11743	.	ADP1-WT	1541933	1541933
UN	11744	.	ADP1-WT	1541935	1541935
UN	11745	.	ADP1-WT	1541949	1541949
UN	11746	.	ADP1-WT	1541962	1541962
UN	11747	.	ADP1-WT	1541970	1541970
UN	11748	.	ADP1-WT	1541973	1541980
UN	11749	.	ADP1-WT	1541988	1541988
UN	11750	.	ADP1-WT	1541991	1541991
UN	11751	.	ADP1-WT	1541994	1541994
UN	11752	.	ADP1-WT	1541996	1541996
UN	11753	.	ADP1-WT	1542268	1542268
UN	11754	.	ADP1-WT	1542270	1542281
UN	11755	.	ADP1-WT	1542283	1542285
UN	11756	.	ADP1-WT	1542718	1542725
UN	11757	.	ADP1-WT	1542730	1542733
UN	11758	.	ADP1-WT	1542735	1542739
UN	11759	.	ADP1-WT	1542741	1542753
UN	11760	.	ADP1-WT	1542755	1542755
UN	11761	.	ADP1-WT	1542759	1542760
UN	11762	.	ADP1-WT	1542762	1542766
UN	11763	.	ADP1-WT	1542777	1542777
UN	11764	.	ADP1-WT	1542780	1542782
UN	11765	.	ADP1-WT	1542784	1542785
UN	11766	.	ADP1-WT	1542791	1542843
UN	11767	.	ADP1-WT	1542845	1542848
UN	11768	.	ADP1-WT	1542850	1542859
UN	11769	.	ADP1-WT	1542861	1542862
UN	11770	.	ADP1-WT	1542864	1542864
UN	11771	.	ADP1-WT	1542866	1542866
UN	11772	.	ADP1-WT	1542872	1542872
UN	11773	.	ADP1-WT	1542885	1542885
UN	11774	.	ADP1-WT	1542901	1542901
UN	11775	.	ADP1-WT	1542944	1542946
UN	11776	.	ADP1-WT	1542948	1542953
UN	11777	.	ADP1-WT	1542957	1542957
UN	11778	.	ADP1-WT	1542965	1542965
UN	11779	.	ADP1-WT	1542967	1542967
UN	11780	.	ADP1-WT	1542970	1542970
UN	11781	.	ADP1-WT	1542972	1542972
UN	11782	.	ADP1-WT	1542974	1543010
UN	11783	.	ADP1-WT	1543012	1543013
UN	11784	.	ADP1-WT	1543016	1543054
UN	11785	.	ADP1-WT	1543056	1543060
UN	11786	.	ADP1-WT	1543175	1543177
UN	11787	.	ADP1-WT	1543182	1543183
UN	11788	.	ADP1-WT	1543187	1543191
UN	11789	.	ADP1-WT	1543202	1543203
UN	11790	.	ADP1-WT	1543205	1543205
UN	11791	.	ADP1-WT	1543207	1543359
UN	11792	.	ADP1-WT	1543367	1543368
UN	11793	.	ADP1-WT	1543370	1543372
UN	11794	.	ADP1-WT	1543375	1543377
UN	11795	.	ADP1-WT	1543545	1543545
UN	11796	.	ADP1-WT	1543584	1543584
UN	11797	.	ADP1-WT	1543597	1543597
UN	11798	.	ADP1-WT	1543600	1543602
UN	11799	.	ADP1-WT	1543637	1543637
UN	11800	.	ADP1-WT	1543640	1543644
UN	11801	.	ADP1-WT	1543646	1543647
UN	11802	.	ADP1-WT	1543652	1543652
UN	11803	.	ADP1-WT	1544125	1544125
UN	11804	.	ADP1-WT	1544184	1544184
UN	11805	.	ADP1-WT	1544186	1544194
UN	11806	.	ADP1-WT	1544196	1544197
UN	11807	.	ADP1-WT	1544659	1544674
UN	11808	.	ADP1-WT	1544676	1544676
UN	11809	.	ADP1-WT	1544704	1544706
UN	11810	.	ADP1-WT	1544708	1544708
UN	11811	.	ADP1-WT	1544724	1544725
UN	11812	.	ADP1-WT	1544883	1544884
UN	11813	.	ADP1-WT	1544887	1544887
UN	11814	.	ADP1-WT	1544890	1544890
UN	11815	.	ADP1-WT	1544893	1544893
UN	11816	.	ADP1-WT	1544897	1545039
UN	11817	.	ADP1-WT	1545041	1545042
UN	11818	.	ADP1-WT	1545044	1545045
UN	11819	.	ADP1-WT	1545048	1545052
UN	11820	.	ADP1-WT	1545057	1545057
UN	11821	.	ADP1-WT	1545559	1545627
UN	11822	.	ADP1-WT	1545631	1545650
UN	11823	.	ADP1-WT	1545652	1545652
UN	11824	.	ADP1-WT	1545806	1545812
UN	11825	.	ADP1-WT	1545815	1545819
UN	11826	.	ADP1-WT	1545821	1545823
UN	11827	.	ADP1-WT	1545825	1545859
UN	11828	.	ADP1-WT	1546135	1546136
UN	11829	.	ADP1-WT	1546139	1546139
UN	11830	.	ADP1-WT	1546154	1546154
UN	11831	.	ADP1-WT	1546160	1546180
UN	11832	.	ADP1-WT	1546184	1546184
UN	11833	.	ADP1-WT	1546187	1546187
UN	11834	.	ADP1-WT	1546196	1546200
UN	11835	.	ADP1-WT	1546202	1546202
UN	11836	.	ADP1-WT	1546204	1546204
UN	11837	.	ADP1-WT	1546206	1546209
UN	11838	.	ADP1-WT	1546211	1546219
UN	11839	.	ADP1-WT	1546223	1546223
UN	11840	.	ADP1-WT	1546229	1546229
UN	11841	.	ADP1-WT	1546472	1546473
UN	11842	.	ADP1-WT	1546476	1546476
UN	11843	.	ADP1-WT	1546478	1546481
UN	11844	.	ADP1-WT	1546484	1546484
UN	11845	.	ADP1-WT	1546487	1546487
UN	11846	.	ADP1-WT	1546520	1546536
UN	11847	.	ADP1-WT	1546539	1546540
UN	11848	.	ADP1-WT	1546543	1546543
UN	11849	.	ADP1-WT	1546545	1546545
UN	11850	.	ADP1-WT	1546552	1546553
UN	11851	.	ADP1-WT	1546555	1546560
UN	11852	.	ADP1-WT	1546714	1546737
UN	11853	.	ADP1-WT	1546739	1546741
UN	11854	.	ADP1-WT	1546747	1546747
UN	11855	.	ADP1-WT	1546756	1546756
UN	11856	.	ADP1-WT	1547015	1547015
UN	11857	.	ADP1-WT	1547025	1547036
UN	11858	.	ADP1-WT	1547050	1547050
UN	11859	.	ADP1-WT	1547053	1547055
UN	11860	.	ADP1-WT	1547060	1547060
UN	11861	.	ADP1-WT	1547075	1547075
UN	11862	.	ADP1-WT	1547077	1547078
UN	11863	.	ADP1-WT	1547080	1547080
UN	11864	.	ADP1-WT	1547315	1547317
UN	11865	.	ADP1-WT	1547319	1547322
UN	11866	.	ADP1-WT	1547325	1547337
UN	11867	.	ADP1-WT	1547339	1547343
UN	11868	.	ADP1-WT	1547346	1547348
UN	11869	.	ADP1-WT	1547350	1547350
UN	11870	.	ADP1-WT	1547352	1547366
UN	11871	.	ADP1-WT	1547368	1547447
UN	11872	.	ADP1-WT	1547449	1547458
UN	11873	.	ADP1-WT	1547460	1547460
UN	11874	.	ADP1-WT	1547829	1547881
UN	11875	.	ADP1-WT	1547886	1547886
UN	11876	.	ADP1-WT	1547888	1547888
UN	11877	.	ADP1-WT	1547891	1547894
UN	11878	.	ADP1-WT	1547896	1547896
UN	11879	.	ADP1-WT	1547909	1547910
UN	11880	.	ADP1-WT	1547914	1547914
UN	11881	.	ADP1-WT	1548022	1548023
UN	11882	.	ADP1-WT	1548026	1548032
UN	11883	.	ADP1-WT	1548046	1548046
UN	11884	.	ADP1-WT	1548049	1548136
UN	11885	.	ADP1-WT	1548138	1548143
UN	11886	.	ADP1-WT	1548147	1548157
UN	11887	.	ADP1-WT	1548159	1548161
UN	11888	.	ADP1-WT	1548179	1548179
UN	11889	.	ADP1-WT	1548181	1548183
UN	11890	.	ADP1-WT	1548190	1548190
UN	11891	.	ADP1-WT	1548193	1548194
UN	11892	.	ADP1-WT	1548196	1548196
UN	11893	.	ADP1-WT	1548199	1548199
UN	11894	.	ADP1-WT	1548677	1548677
UN	11895	.	ADP1-WT	1548679	1548680
UN	11896	.	ADP1-WT	1548903	1548903
UN	11897	.	ADP1-WT	1548907	1548909
UN	11898	.	ADP1-WT	1548911	1548911
UN	11899	.	ADP1-WT	1550744	1550807
UN	11900	.	ADP1-WT	1550839	1550839
UN	11901	.	ADP1-WT	1550856	1550856
UN	11902	.	ADP1-WT	1550859	1550859
UN	11903	.	ADP1-WT	1550862	1550862
UN	11904	.	ADP1-WT	1550864	1550864
UN	11905	.	ADP1-WT	1550867	1550867
UN	11906	.	ADP1-WT	1550872	1550872
UN	11907	.	ADP1-WT	1551487	1551489
UN	11908	.	ADP1-WT	1551493	1551493
UN	11909	.	ADP1-WT	1551497	1551499
UN	11910	.	ADP1-WT	1551502	1551544
UN	11911	.	ADP1-WT	1551549	1551549
UN	11912	.	ADP1-WT	1551554	1551554
UN	11913	.	ADP1-WT	1551556	1551556
UN	11914	.	ADP1-WT	1551559	1551560
UN	11915	.	ADP1-WT	1551562	1551563
UN	11916	.	ADP1-WT	1551568	1551568
UN	11917	.	ADP1-WT	1551575	1551586
UN	11918	.	ADP1-WT	1551589	1551590
UN	11919	.	ADP1-WT	1551593	1551594
UN	11920	.	ADP1-WT	1551596	1551596
UN	11921	.	ADP1-WT	1551611	1551611
UN	11922	.	ADP1-WT	1551613	1551616
UN	11923	.	ADP1-WT	1551641	1551641
UN	11924	.	ADP1-WT	1551658	1551658
UN	11925	.	ADP1-WT	1551677	1551677
UN	11926	.	ADP1-WT	1551798	1551798
UN	11927	.	ADP1-WT	1551811	1551812
UN	11928	.	ADP1-WT	1551814	1551814
UN	11929	.	ADP1-WT	1551816	1551821
UN	11930	.	ADP1-WT	1551823	1551824
UN	11931	.	ADP1-WT	1551826	1551827
UN	11932	.	ADP1-WT	1551854	1551854
UN	11933	.	ADP1-WT	1551857	1551857
UN	11934	.	ADP1-WT	1551859	1551860
UN	11935	.	ADP1-WT	1551868	1551870
UN	11936	.	ADP1-WT	1551873	1551873
UN	11937	.	ADP1-WT	1552113	1552113
UN	11938	.	ADP1-WT	1552288	1552288
UN	11939	.	ADP1-WT	1553908	1553942
UN	11940	.	ADP1-WT	1553945	1553949
UN	11941	.	ADP1-WT	1553953	1553953
UN	11942	.	ADP1-WT	1553955	1553955
UN	11943	.	ADP1-WT	1553957	1553957
UN	11944	.	ADP1-WT	1553961	1554040
UN	11945	.	ADP1-WT	1554042	1554042
UN	11946	.	ADP1-WT	1554512	1554517
UN	11947	.	ADP1-WT	1554519	1554582
UN	11948	.	ADP1-WT	1554584	1554586
UN	11949	.	ADP1-WT	1554588	1554610
UN	11950	.	ADP1-WT	1554612	1554613
UN	11951	.	ADP1-WT	1554615	1554620
UN	11952	.	ADP1-WT	1554726	1554738
UN	11953	.	ADP1-WT	1554741	1554741
UN	11954	.	ADP1-WT	1554747	1554747
UN	11955	.	ADP1-WT	1554752	1554894
UN	11956	.	ADP1-WT	1554898	1554899
UN	11957	.	ADP1-WT	1554901	1554901
UN	11958	.	ADP1-WT	1554904	1554904
UN	11959	.	ADP1-WT	1554908	1554908
UN	11960	.	ADP1-WT	1554910	1554912
UN	11961	.	ADP1-WT	1554914	1554914
UN	11962	.	ADP1-WT	1554924	1554924
UN	11963	.	ADP1-WT	1555053	1555060
UN	11964	.	ADP1-WT	1555063	1555064
UN	11965	.	ADP1-WT	1555070	1555070
UN	11966	.	ADP1-WT	1555074	1555074
UN	11967	.	ADP1-WT	1555076	1555077
UN	11968	.	ADP1-WT	1555083	1555083
UN	11969	.	ADP1-WT	1555086	1555115
UN	11970	.	ADP1-WT	1555119	1555119
UN	11971	.	ADP1-WT	1555139	1555172
UN	11972	.	ADP1-WT	1555765	1555834
UN	11973	.	ADP1-WT	1555837	1555837
UN	11974	.	ADP1-WT	1555843	1555843
UN	11975	.	ADP1-WT	1555847	1555849
UN	11976	.	ADP1-WT	1555851	1555857
UN	11977	.	ADP1-WT	1555859	1555859
UN	11978	.	ADP1-WT	1555861	1555865
UN	11979	.	ADP1-WT	1555868	1555869
UN	11980	.	ADP1-WT	1555871	1555871
UN	11981	.	ADP1-WT	1555875	1555875
UN	11982	.	ADP1-WT	1555882	1555882
UN	11983	.	ADP1-WT	1555887	1555888
UN	11984	.	ADP1-WT	1555937	1555937
UN	11985	.	ADP1-WT	1555939	1555939
UN	11986	.	ADP1-WT	1555944	1555945
UN	11987	.	ADP1-WT	1555947	1555948
UN	11988	.	ADP1-WT	1555951	1555952
UN	11989	.	ADP1-WT	1555958	1555958
UN	11990	.	ADP1-WT	1555960	1555961
UN	11991	.	ADP1-WT	1555974	1555974
UN	11992	.	ADP1-WT	1555976	1555976
UN	11993	.	ADP1-WT	1555978	1555982
UN	11994	.	ADP1-WT	1555984	1555984
UN	11995	.	ADP1-WT	1555986	1555989
UN	11996	.	ADP1-WT	1555991	1555991
UN	11997	.	ADP1-WT	1555993	1555993
UN	11998	.	ADP1-WT	1555995	1555995
UN	11999	.	ADP1-WT	1556004	1556004
UN	12000	.	ADP1-WT	1556007	1556008
UN	12001	.	ADP1-WT	1556011	1556013
UN	12002	.	ADP1-WT	1556015	1556016
UN	12003	.	ADP1-WT	1556019	1556019
UN	12004	.	ADP1-WT	1556021	1556046
UN	12005	.	ADP1-WT	1556048	1556071
UN	12006	.	ADP1-WT	1556079	1556079
UN	12007	.	ADP1-WT	1557597	1557597
UN	12008	.	ADP1-WT	1557600	1557602
UN	12009	.	ADP1-WT	1557609	1557609
UN	12010	.	ADP1-WT	1557612	1557614
UN	12011	.	ADP1-WT	1557616	1557620
UN	12012	.	ADP1-WT	1557622	1557622
UN	12013	.	ADP1-WT	1557624	1557780
UN	12014	.	ADP1-WT	1557785	1557785
UN	12015	.	ADP1-WT	1557787	1557793
UN	12016	.	ADP1-WT	1557795	1557796
UN	12017	.	ADP1-WT	1557799	1557799
UN	12018	.	ADP1-WT	1557801	1557801
UN	12019	.	ADP1-WT	1557804	1557804
UN	12020	.	ADP1-WT	1557808	1557809
UN	12021	.	ADP1-WT	1557811	1557811
UN	12022	.	ADP1-WT	1557814	1557814
UN	12023	.	ADP1-WT	1557817	1557818
UN	12024	.	ADP1-WT	1557820	1557820
UN	12025	.	ADP1-WT	1557823	1557823
UN	12026	.	ADP1-WT	1557825	1557826
UN	12027	.	ADP1-WT	1557828	1557828
UN	12028	.	ADP1-WT	1557830	1557830
UN	12029	.	ADP1-WT	1557834	1557834
UN	12030	.	ADP1-WT	1557985	1557985
UN	12031	.	ADP1-WT	1557988	1557988
UN	12032	.	ADP1-WT	1557991	1558000
UN	12033	.	ADP1-WT	1558003	1558003
UN	12034	.	ADP1-WT	1558057	1558057
UN	12035	.	ADP1-WT	1558061	1558061
UN	12036	.	ADP1-WT	1558065	1558065
UN	12037	.	ADP1-WT	1558068	1558068
UN	12038	.	ADP1-WT	1558070	1558072
UN	12039	.	ADP1-WT	1558074	1558092
UN	12040	.	ADP1-WT	1558159	1558159
UN	12041	.	ADP1-WT	1558243	1558243
UN	12042	.	ADP1-WT	1558247	1558249
UN	12043	.	ADP1-WT	1558252	1558253
UN	12044	.	ADP1-WT	1558255	1558255
UN	12045	.	ADP1-WT	1558257	1558257
UN	12046	.	ADP1-WT	1558259	1558259
UN	12047	.	ADP1-WT	1558262	1558263
UN	12048	.	ADP1-WT	1558265	1558267
UN	12049	.	ADP1-WT	1558278	1558278
UN	12050	.	ADP1-WT	1558572	1558572
UN	12051	.	ADP1-WT	1558576	1558577
UN	12052	.	ADP1-WT	1559062	1559062
UN	12053	.	ADP1-WT	1559092	1559092
UN	12054	.	ADP1-WT	1559110	1559112
UN	12055	.	ADP1-WT	1559114	1559153
UN	12056	.	ADP1-WT	1559155	1559156
UN	12057	.	ADP1-WT	1559158	1559158
UN	12058	.	ADP1-WT	1559162	1559163
UN	12059	.	ADP1-WT	1559165	1559165
UN	12060	.	ADP1-WT	1559167	1559169
UN	12061	.	ADP1-WT	1559171	1559172
UN	12062	.	ADP1-WT	1559174	1559175
UN	12063	.	ADP1-WT	1559182	1559182
UN	12064	.	ADP1-WT	1559187	1559187
UN	12065	.	ADP1-WT	1559189	1559189
UN	12066	.	ADP1-WT	1559191	1559195
UN	12067	.	ADP1-WT	1559199	1559200
UN	12068	.	ADP1-WT	1559202	1559202
UN	12069	.	ADP1-WT	1559231	1559232
UN	12070	.	ADP1-WT	1559235	1559260
[truncated: 595,666 more chars]
