# Supplementary material for: Evolution recovers the fitness of Acinetobacter baylyi strains with large deletions through mutations in deletion-specific targets and global post-transcriptional regulators
Source: PLoS Genet. 2024 Sep 16;20(9):e1011306. doi: 10.1371/journal.pgen.1011306 (PMC11426457; doi:10.1371/journal.pgen.1011306)
Supplement: S1 Data File — (ZIP) [file pgen.1011306.s005.zip › S1_DataFile/gd/MGD06-MS-E08.gd]

#=GENOME_DIFF	1.0
#=TITLE	MGD06-MS-E08
#=REFSEQ	BarrickLab-Private:genomes/reference/ADP1-WT.gff3
#=REFSEQ	BarrickLab-Private:genomes/reference/ADP1-TDK_KAN-cassette.fa
#=ADAPTSEQ	BarrickLab-Private:genomes/adapters/illumina_truseq_6bp_dual_barcode_PE.fasta
#=READSEQ	BarrickLab-Private:genomes/0009/2020-11-11_Psomagen_Genomes/MGD6-MS2-H_R1.fastq.gz
#=READSEQ	BarrickLab-Private:genomes/0009/2020-11-11_Psomagen_Genomes/MGD6-MS2-H_R2.fastq.gz
#=READSEQ	BarrickLab-Private:genomes/0009/2020-11-11_Psomagen_Genomes/MGD6-MS2-L_R1.fastq.gz
#=READSEQ	BarrickLab-Private:genomes/0009/2020-11-11_Psomagen_Genomes/MGD6-MS2-L_R2.fastq.gz
DEL	1	.	ADP1-WT	321574	1237
SUB	2	.	ADP1-WT	907553	26462	GGTC
DEL	3	.	ADP1-WT	941306	3549	mediated=IS1236
DEL	4	.	ADP1-WT	1248192	1237
DEL	5	.	ADP1-WT	1799601	1237
SNP	6	.	ADP1-WT	2277105	A
DEL	7	.	ADP1-WT	2726455	1268
DEL	8	.	tdk-kan	1	1676
UN	9	.	ADP1-WT	18196	23644
UN	10	.	ADP1-WT	212976	215228
UN	11	.	ADP1-WT	215450	218442
UN	12	.	ADP1-WT	321574	322810
UN	13	.	ADP1-WT	645813	650303
UN	14	.	ADP1-WT	650591	651020
UN	15	.	ADP1-WT	651310	651356
UN	16	.	ADP1-WT	907553	934014
UN	17	.	ADP1-WT	941306	944854
UN	18	.	ADP1-WT	1248192	1249428
UN	19	.	ADP1-WT	1446582	1447205
UN	20	.	ADP1-WT	1447569	1447988
UN	21	.	ADP1-WT	1660811	1665934
UN	22	.	ADP1-WT	1709585	1710213
UN	23	.	ADP1-WT	1710572	1710997
UN	24	.	ADP1-WT	1799601	1800837
UN	25	.	ADP1-WT	1848874	1850534
UN	26	.	ADP1-WT	1850579	1851123
UN	27	.	ADP1-WT	1855933	1858169
UN	28	.	ADP1-WT	2371943	2371984
UN	29	.	ADP1-WT	2372243	2372283
UN	30	.	ADP1-WT	2726455	2727722
UN	31	.	ADP1-WT	2803674	2803814
UN	32	.	ADP1-WT	2803850	2804768
UN	33	.	ADP1-WT	2805892	2806978
UN	34	.	ADP1-WT	2944291	2949745
UN	35	.	ADP1-WT	3073198	3078896
UN	36	.	ADP1-WT	3561615	3567033
